# Supplementary material for: Proteomic characterization of the Toxoplasma gondii cytokinesis machinery portrays an expanded hierarchy of its assembly and function
Source: Nat Commun. 2022 Aug 8;13:4644. doi: 10.1038/s41467-022-32151-0 (PMC9360017; doi:10.1038/s41467-022-32151-0)
Supplement: Supplementary file 4 — Supplementary Data 1 [file 41467_2022_32151_MOESM4_ESM.xlsx]

## Sheet: heatmapFigS2_allbaits_YFPpos
name	GeneID	Fitness	length (aa)	Reference	Localization
BCC7	TGGT1_311230	0.739312	4603	this study	basal complex
BCC6	TGGT1_202550	-0.385511	2212	this study	basal complex
FIKK	TGGT1_289050	1.41997	2887	PMID: 26859096	basal complex
BCC4	TGGT1_229260	-3.52231	3460	this study	basal complex
TGGT1_234270	TGGT1_234270	-0.435727	2027	PMID: 29269729	apical
TGGT1_319710	TGGT1_319710	-1.57375	1316	ToxoDB User comment	basal complex
TGGT1_258450	TGGT1_258450	-4.33007	2344	this study	centrocone
TGGT1_265770	TGGT1_265770	-4.94914	2098	this study	centrocone
TGGT1_209200	TGGT1_209200	-1.55207	753	N/A	–
TGGT1_253600	TGGT1_253600	-2.40031	924	PMID: 33053376	apical
TGGT1_209880	TGGT1_209880	-5.25927	4892	N/A	–
TGGT1_225270	TGGT1_225270	-2.74689	3244	N/A	–
TgCENP-C	TGGT1_213040	-4.77231	1824	ToxoDB User comment	centrocone
TGGT1_277710	TGGT1_277710	-0.0478612	703	N/A	–
MORN1	TGGT1_310440	-4.54595	363	PMID: 16684814	apical, centrocone,basal complex
MyoJ	TGGT1_257470	-3.01452	2532	PMID: 28593938	basal complex
BCC1	TGGT1_232780	-1.88284	713	this study	basal complex
BCC3	TGGT1_311770	-0.11363	2076	this study	daughter bud/basal complex
IMC13	TGGT1_253470	1.22477	398	PMID: 20698859	daughter bud/basal complex
IMC9	TGGT1_226220	-2.10861	756	PMID: 20698859	daughter bud/basal complex
IMC29	TGGT1_243200	-3.95398	1258	PMID: 25691595	daughter bud
TSC4	TGGT1_272520	1.87201	401	PMID: 27696623	sutures
TSC3	TGGT1_230850	-0.379631	476	PMID: 27696623	sutures
DHHC14	TGGT1_293730	-3.21223	971	PMID: 23638681	daughter bud
IMC14	TGGT1_260540	1.74765	733	PMID: 20698859	IMC
BCC2	TGGT1_231070	0.222261	1318	this study	basal complex
CDPK6	TGGT1_218720	-0.014221	1477	N/A	–
BCC5	TGGT1_269460	-0.810868	2066	this study	basal complex
BCC10	TGGT1_310220	-1.36365	1396	this study	basal complex
IMC5	TGGT1_224530	0.308784	584	PMID: 20698859	daughter bud/basal complex
BCC8	TGGT1_273050	2.07966	642	this study	basal complex
HSP21	TGGT1_312600	0.547196	195	PMID: 16339717	cytosol
HSP29	TGGT1_289600	2.28232	272	PMID: 16339717	basal periphery
ISAP1	TGGT1_202220	-3.48758	1148	PMID: 34634933	sutures
IMC8	TGGT1_224520	1.11997	202	PMID: 20698859	daughter bud/basal complex
TGGT1_268870	TGGT1_268870	-1.66435	1031	this study	cytosol
TCP1 chaperonin	TGGT1_272910	-5.98653	546	N/A	–
BCC11	TGGT1_278130	-0.098022	1534	this study	basal complex
AAP4	TGGT1_230340	-1.13999	949	PMID: 31470470	apical annuli
AAP5	TGGT1_319900	-1.47339	2426	PMID: 31470470	apical annuli
AAP3	TGGT1_313480	-1.67531	1381	PMID: 31470470	apical annuli
Centrin3	TGGT1_260670	-4.46126	238	PMID: 16518471	centrosome
BCC9	TGGT1_200330	0.257037	589	this study	basal complex
TGGT1_311880	TGGT1_311880	2.34198	728	PMID: 24841368	cytosol
AAMT	TGGT1_310070	-1.21881	224	PMID: 31470470	apical annuli
TGGT1_214140	TGGT1_214140	-1.86755	1975	N/A	–
TGGT1_285810	TGGT1_285810	-0.172535	1189	N/A	–
AAP1	TGGT1_242790	no data	1761	PMID: 25734885	apical annuli
TGGT1_304650	TGGT1_304650	-1.17792	2917	N/A	–
TGGT1_257370	TGGT1_257370	-4.43455	1116	this study	apical
Centrin1	TGGT1_247230	-4.2041	169	PMID: 16518471	centrosome
Cn2ACP1	TGGT1_274160	-2.8033	522	ToxoDB User comment	Conoid
TGGT1_231840	TGGT1_231840	-0.807183	946	N/A	–
ICAP16	TGGT1_202120	-2.10294	1323	PMID: 27594426	Conoid
AAP2	TGGT1_295850	-1.57744	3062	PMID: 31470470	apical annuli
Centrin2	TGGT1_250340	-4.41058	170	PMID: 16518471	Apical polar ring, apical annuli, centrosome, basal complex
