# Supplementary material for: Proteomic characterization of the Toxoplasma gondii cytokinesis machinery portrays an expanded hierarchy of its assembly and function
Source: Nat Commun. 2022 Aug 8;13:4644. doi: 10.1038/s41467-022-32151-0 (PMC9360017; doi:10.1038/s41467-022-32151-0)
Supplement: Supplementary file 5 — Supplementary Data 2 [file 41467_2022_32151_MOESM5_ESM.xlsx]

## Sheet: Oligomeres
Name	GeneID	purpose	sequence 5'->3'
MORN1_s	TGGT1_310440	Ty-BioID integration	ACTTCATTCCCCGTTTTTCCTTACCGTTGTCCACCAAAATGGCGTCCAAACCCATTG
MORN1_as	TGGT1_310440	Ty-BioID integration	ACCGTCTTTGATCTGTCCGTGATATGCATGGCAGCTCTCGCTTCTTCTCAGGCTGAACTCGCC
MORN1_pU6_s	TGGT1_310440	DNA cut for 5' integration	AAGTTGAGAGCTGCCACGCGTACCAG
MORN1_pU6_s	TGGT1_310440	DNA cut for 5' integration	AAAACTGGTACGCGTGGCAGCTCTCA
IMC8_s	TGGT1_224520	Ty-BioID integration	CGCTTTCAAACGACT CGGCAAAGCTTCCTCTCAGAAAAATGGCGTCCAAACCCATTGAA
IMC8_as	TGGT1_224520	Ty-BioID integration	GCACTGGCAGCCCCAGGATACGGTCTGCTACTATAGCTTCTTCTCAGGCTGAACTCGCC
IMC8_pU6_s	TGGT1_224520	DNA cut for Ty-BioID2 integration	AAGTTG AGCCCCAGGATACGGTCTGC G
IMC8_pU6_as	TGGT1_224520	DNA cut for Ty-BioID2 integration	AAAAC GCAGACCGTATCCTGGGGCT C A
BCC0_s	TGGT1_294860	smMyc 3'tagging	GGAGATGACGAGACGTTTAAAC CTTCTCTGGAAACACGAGTGGG
BCC0_as	TGGT1_294860	smMyc 3'tagging	AGTTTTTGCTCCAT CCTAGG GTAAAACGTCACTTGTCTCCC
BCC0_pU6_s	TGGT1_294860	DNA cut for promoter replacement (iKD)	AAGTT GGAGGCTACAGTGCGGTCAA G
BCC0_pU6_as	TGGT1_294860	DNA cut for promoter replacement (iKD)	AAAAC TTGACCGCACTGTAGCCTCC A
BCC0_dhfr_s	TGGT1_294860	promoter replacement (iKD) has N-terminal TY tag	TTCCGCGCCCTCCCCTACCGCGTTCCACTTGTCGG CACGAAACCTTGCATTCAAACC
BCC0_Ty_as	TGGT1_294860	promoter replacement (iKD) has N-terminal TY tag	AGTCGGCAGCATGTCTCAATTAAGTCGCTGCGGCC GTCAAGTGGATCTTGGTTAGTATG
MORN1_YFP_as	TGGT1_310440	endogenous 5'end tagging of MORN1	ACCGTCTTTGATCTGTCCGTGATATGCATGGCAGCTCTC CTTGTACAGCTCGTCCATGCC
BCC3_s	TGGT1_311770	endogenous 3'end tagging with Myc3	GGAGATGACGAGACGTTTAAACTTTCAAACGCACCACGAGGTGC
BCC3_as	TGGT1_311770	endogenous 3'end tagging with Myc3	TCAACTTTTGTTCCCTAGG GAGGCCTCTTGCGGATTTATACC
BCC4_s	TGGT1_209260	endogenous 3'end tagging with Myc3	GGAGATGACGAGACGTTTAAAC ATTCTTCTCACCTGCGGCGC
BCC4_as	TGGT1_209260	endogenous 3'end tagging with Myc3	TCAACTTTTGTTCCCTAGG GATTTCATTTGCAAGAGAGGCAGG
BCC4_pU6_s	TGGT1_209260	DNA cut for 5' integration	AAGTT GGAATGCTGAACGAGCGCTC G
BCC4_pU6_as	TGGT1_209260	DNA cut for 5' integration	AAAAC GAGCGCTCGTTCAGCATTCC A
BCC4_HX_s	TGGT1_209260	endogenous 5'end tagging	TGTTTTCTGCCTCCG CGTTAACTTCTTTTTCTGGAAAAATGGCGTCCAAACCCATTGAA
BCC4_YFP_as	TGGT1_209260	endogenous 5' end tagging	CAGCGCTGTCGAGCGCAGCGCCCGATCCACTTCGTTCGTTCAGCTTGTACAGCTCGTCCATGCC
MORN1_5xV5_as	TGGT1_310440	endogenous 5'end tagging of MORN1	ACCGTCTTTGATCTGTCCGTGATATGCATGGCAGCTCTC TGTACTGTCCAGACCCAGCA
BCC4_dhfr_s	TGGT1_209260	promoter replacement (iKD)	CTGCTGATTTTTTTTCAGACCCATCCCATCTACC CACGAAACCTTGCATTCAAACC
BCC4_Ty_as	TGGT1_209260	promoter replacement (iKD)	CAGCGCTGTCGAGCGCAGCGCCCGATCCACTTCGTTCGTTCAG GTCAAGTGGATCTTGGTTAGTATG
BCC4_mAID_s	TGGT1_209260	auxin inducible degron	GGAGATGACGAGACGTTTAAAC ATTCTTCTCACCTGCGGCGC
BCC4_mAID_As	TGGT1_209260	auxin inducible degron	TCAACTTTTGTTCCCTAGG GATTTCATTTGCAAGAGAGGCAGG
MORN1_mAID_as	TGGT1_310440	auxin inducible degron	ACCGTCTTTGATCTGTCCGTGATATGCATGGCAGCTCTC CAGCTGGGTCGAGCCCGAGCC
BCC1_s	TGGT1_232780	endogenous 3'end tagging with Myc3	CAGGTTTAAACGATACTTATTGTGTGAAACTTGCG
BCC1_as	TGGT1_232780	endogenous 3'end tagging with Myc3	CTGGCTAGCCTTGTCGGAGACACCTCTATC
BCC1_dhfr_s	TGGT1_232780	promoter replacement (iKD) has N-terminal TY tag	TCAACCCGGAGAACGCCTTTTGCACTCTTCACGAAACCTTGCATTCAAACC
BCC1_Ty_as	TGGT1_232780	promoter replacement (iKD) has N-terminal TY tag	TGCCGGCGAAGGCAGTCGAGAATCCGCGTCAAGTGGATCTTGGTTAGTATG
MyoJ_pU6_s	TGGT1_257470	DNA cut for endogenous 3'end tagging	AAGTTGCAGCTGGAAATGTAGGACAG
MyoJ_pU6_as	TGGT1_257470	DNA cut for endogenous 3'end tagging	AAAACTGTCCTACATTTCCAGCTGCA
MyoJ_s	TGGT1_257470	endogenous 3'end tagging with Myc3	AGAGGCATCCCGAAGCATGGTCGCAGCTGGAAATGGGTACCGAACAAAAGTTGATTTCTGAAG
MyoJ_as	TGGT1_257470	endogenous 3'end tagging with Myc3	TTTGTGCATTTCCAACTGCTGTCTACCACAGAGGTTAATTAAGCCCCGCCCTGCCACTC
BCC5_dhfr_s	TGGT1_269480	promoter replacement (iKD) has N-terminal TY tag	CAGGGATCCGAGCGGCCAGGGAGAGAGCGAGGC
BCC5_Ty_as	TGGT1_269480	promoter replacement (iKD) has N-terminal TY tag	CAGGCGGCCGCGCCTGCGGCCACTGCTCGC
BCC6_s	TGGT1_202550	endogenous 3'end tagging with YFP	GGAGATGACGAGACGTTTAAAC AGCTGGCGAGAGGAGCGC
BCC6_as	TGGT1_202550	endogenous 3'end tagging with YFP	CTTCTTCAGAAATCAACTTTTGTTCCCTAGG GCGCCTTTGTGCGTCCTTG
BCC7_s	TGGT1_311230	endogenous 3'end tagging with Myc3	GGAGATGACGAGACGTTTAAACGGCGACCACTCCAAGAGGAC
BCC7_as	TGGT1_311230	endogenous 3'end tagging with Myc3	TCAACTTTTGTTCCCTAGGCTCGCAGCCCTCTTCTTCCG
BCC8_s	TGGT1_273050	endogenous 3'end tagging with Myc3	GGAGATGACGAGACGTTTAAAC ATTCCATTGGCTGGGGAAGG
BCC8_as	TGGT1_273050	endogenous 3'end tagging with Myc3	TCAACTTTTGTTCCCTAGG GAAACCTGGCACAGCAGATG
BCC9_s	TGGT1_200330	endogenous 3'end tagging with Myc3	GACGTTTAAACGTTTCTCGAGCGACTTGCC
BCC9_as	TGGT1_200330	endogenous 3'end tagging with Myc3	GTCCCTAGGCATCGGTTTCAATACCGCTCC
BCC10_s	TGGT1_310220	endogenous 3'end tagging with Myc3	GGAGATGACGAGACGTTTAAAC CGACCAGAGTCGCCTAGCT
BCC10_as	TGGT1_310220	endogenous 3'end tagging with Myc3	CTTCTTCAGAAATCAACTTTTGTTCCCTAGGCATGATTGTGCATTTCCGTTGTC
BCC11_s	TGGT1_278130	endogenous 3'end tagging with Myc3	GGAGATGACGAGACGTTTAAAC TAATGGAATCACGATCCACACACC
BCC11_as	TGGT1_278130	endogenous 3'end tagging with Myc3	CTTCTTCAGAAATCAACTTTTGTTCCCTAGG TTTGTCGATCACTTCCGCGGC
MyoJ_pU6_s	TGGT1_310440	DNA cut for endogenous 5'end tagging	AAGTTG AGGAACCCATATGATATCGC G
MyoJ_pU6_as	TGGT1_310440	DNA cut for endogenous 5'end tagging	AAAAC GCGATATCATATGGGTTCCTC A
MyoJ_BioID2_s	TGGT1_310440	endogenous 5'end tagging with BioID2	CGTCGGATTCGACATCTTTGTTTCGACACGCGGCCAAAATGGCGTCCAAACCCATTGAA
MyoJ_BioID_as	TGGT1_310440	endogenous 5'end tagging with BioID2	GCCGAAGGAACCCATATGATATCGCCACTAGAAAAGCTTCTTCTCAGGCTGAACTCGCC
BCC1_BioID2_s	TGGT1_232780	endogenous 5'end tagging with BioID2	TCAACCCGAGAGAACGCCTTTTGCACTCTTAAAARGGCGTCCAAACCCATT
BCC1_BioiD2_as	TGGT1_232780	endogenous 5'end tagging with BioID2	TGCCGGCGAAGGCAGTCGAGAATCCGCGCTTCTTCTCAGGCTGAACTCGCC
BCC1_pU6_s	TGGT1_232780	DNA cut for endogenous 5'end tagging	AAGTTGCACTCTTGAAGAACGGGCGAG
BCC1_pU6_as	TGGT1_232780	DNA cut for endogenous 5'end tagging	AAAACTCGCCCGTTCTTCAAGAGTGCA
BCC2_BioID2_s	TGGT1_231070	endogenous 5'end tagging with BioID2	CTTCAGGTGTCATACAGTCGCTCCATTCTTCGCTTAAAATGGCGTCCAAACCCATTG
BCC2_BioID2_as	TGGT1_231070	endogenous 5'end tagging with BioID2	GCAGCGCCGCCAACCTCTCGATAGTGACCTTTCCAGCTTCTTCTCAGGCTGAACTCGCC
BCC2_pU6_s	TGGT1_231070	DNA cut for endogenous 5'end tagging	AAGTTGTCCATTCTTCGCTTATCATGG
BCC2_pU6_as	TGGT1_231070	DNA cut for endogenous 5'end tagging	AAAACCATGATAAGCGAAGAATGGACA
BCC2_s	TGGT1_231070	endogenous 3'end tagging with Myc3	CAGGTTTAAACATTTACACTCAAGGAAGTACTCGC
BCC2_as	TGGT1_231070	endogenous 3'end tagging with Myc3	CAGGCGGCCGCGCATACGAAGTCAGCTGATGC
MORN1_DHFR_s	TGGT1_310440	endogenous 5'end tagging	ACTTCATTCCCCGTTTTTCCTTACCGTTGTCCACCAAAATGCAGAAACCGGTGTGTCTG
T2A-5xV5_s	–	generate DHFR-T2A-5xV5 plasmid	CTAACATGCGGTGACGTCGAGGAGAATCCTGGACCTGGTAAACCTATTCCTAATCCTTTG
3'dhfr_as	–	generate DHFR-T2A-5xV5 plasmid	TGGAGCTCCACCGCGGTGGCTCTAGAACTAGCTAGTGGATCC
MORN1_intes	TGGT1_310440	to verify integration in MORN1 locus	CTCTTCACGCAGTTCTTGAAGGG
MORN1_inteas	TGGT1_310440	to verify integration in MORN1 locus	TTTGGCACTGACGTACGTCAC
BCC4_intes	TGGT1_229260	to verify integration in BCC4 locus	TCTGGAAGAGCTGTTGATGGC
BCC4_inteas	TGGT1_229260	to verify integration in BCC4 locus	CAGTCTACAGAAGAGAGACCC
mAID_as	-	to verify integration	AGACCATCACGTTCTTGCGG
BCC1_intes	TGGT1_232780	to verify integration in BCC1 locus	AGCTAGTATAACGCGCTGGG
BCC1_inteas	TGGT1_232780	to verify integration in BCC1 locus	TACAGCTATCATATGACTCGGG
DHFR_s	-	binds in DHFR cassette	CACACAGTCTCACCTCGCCT
810_s	TGGT1_270810	endogenous 3'end tagging with Myc3	GGAGATGACGAGACGTTTAAACGTAAGGTGCCGCCACTCAC
810_as	TGGT1270810	endogenous 3'end tagging with Myc3	GCCCTTGCTTGCCCTAGGAATGGACGTTCTGTGCGACGG
450_pU6_s	TGGT1_258450	DNA cut for endogenous 5'end tagging	AAGTT G CCTTGTTGACACAATGATCG G
450_pU6_as	TGGT1_258450	DNA cut for endogenous 5'end tagging	AAAAC CGATCATTGTGTCAACAAGGC A
450_s	TGGT1_258450	endogenous 5'end tagging	TCGTCACGCCTCACCTTCATTTCCTTGTTGACACAAAAATGGCGTCCAAACCCATTG
450_as	TGGT1_258450	endogenous 5'end tagging	GGGAGGAAGCAGGGGGAGGGGAACAGATCCTCGATCAGGTCCTCCTCGGAGATCAGC
770_pU6_s	TGGT1_265770	DNA cut for endogenous 5'end tagging	AAGTTGACGACATCGCAACCTGAAGCG
770_pU6_as	TGGT1_265770	DNA cut for endogenous 5'end tagging	AAAACGCTTCAGGTTGCGATGTCGTCA
770_s	TGGT1_265770	endogenous 5'end tagging	TGCTTCTCTGCCGAGTCTTGTTCCAGCTACAGGTTAAAATGGCGTCCAAACCCATTG
770_as	TGGT1_265770	endogenous 5'end tagging	ACCGCCAGCAGGACCGGCGTCGGTGTCGGGAACGACAGGTCCTCCTCGGAGATCAGC
370_s	TGGT1_257370	promoter replacement (iKD) has N-terminal TY tag	CAGAGATCTTGGTCTCTGCTTGGGTTCTC
370_as	TGGT1_257370	promoter replacement (iKD) has N-terminal TY tag	CAGGCGGCCGCATGTCTCTCCACGCGCAGG
870_s	TGGT1_268870	endogenous 3'end tagging with Myc3	GGAGATGACGAGACGTTTAAACAAGGGCCTTTGTGTTTTCGTGG
870_as	TGGT1_268870	endogenous 3'end tagging with Myc3	CTTCTTCAGAAATCAACTTTTGTTCCCTAGGTGCCGCGCTCTCCAACTCA
MORN1_CAT_s	TGGT1_310440	endogenous 5'end tagging	ACTTCATTCCCCGTTTTTCCTTACCGTTGTCCACCAAA ATGCATGAGAAAAAAATCACTGGATATACC

## Sheet: V5 synthetic DNA
DNA sequence synthesized consiting of 5xV5 sequence (orange) fused to the dhfr 3' UTR (blue)
cctaggGGTAAACCTATTCCTAATCCTTTGTTGGGTTTGGATAGTACTGGCAAGCCAATCCCAAACCCACTTCTTGGTCTTGACAGCACAGGAAAACCCATTCCCAATCCCCTCCTCGGACTCGATAGTACGGGGAAGCCGATCCCGAACCCGCTACTAGGGCTAGACAGCACAGGCAAGCCTATTCCCAATCCGCTGCTGGGTCTGGACAGTACAGGCGGATAAGATATCGAGCTCTAACCTGCAGCCCACAGAAGCTGCCCGTCTCTCGTTTTCCTCTCTTTTCGGAGGGATCAGGGAGAGTGCCTCGGGTCGGAGAGAGCTGACGAGGGGGTGCCAGAGACCCCTGTGTCCTTTATCGAAGAAAAGGGATGACTCTTCATGTGGCATTTCACACAG…
