# Supplementary material for: Proteomic characterization of the Toxoplasma gondii cytokinesis machinery portrays an expanded hierarchy of its assembly and function
Source: Nat Commun. 2022 Aug 8;13:4644. doi: 10.1038/s41467-022-32151-0 (PMC9360017; doi:10.1038/s41467-022-32151-0)
Supplement: Supplementary file 7 — Supplementary Data 4 [file 41467_2022_32151_MOESM7_ESM.xlsx]

## Sheet: SAINTanalyses_noYFP
Bait	Prey	PreyGene	Spec	SpecSum	AvgSpec	NumReplicates	ctrlCounts	AvgP	MaxP	TopoAvgP	TopoMaxP	SaintScore	logOddsScore	FoldChange	BFDR
MORN1	BioID2	BioID2	378|0|288|237	903	225.75	4	16|5|11|7|21|30|55|46|24|45|15|18|8|33|14|0	0.75	1	0.75	1	0.75	-199.02	5.04	0.03
MORN1	TGGT1_200320	HXGPRT	33|0|81|77	191	47.75	4	4|2|0|3|3|0|6|13|0|9|0|0|0|0|4|0	0.75	1	0.75	1	0.75	-34.46	5.97	0.09
MORN1	TGGT1_201680	eukaryoticinitiationfactor-3subunit10	7|0|17|9	33	8.25	4	0|0|0|0|0|0|0|0|0|0|0|0|2|4|0|0	0.7	1	0.7	1	0.7	-6.14	5.5	0.18
MORN1	TGGT1_202370	T-complexprotein1,epsilonsubunit(TCP-1-epsilon)	8|0|22|11	41	10.25	4	0|0|0|0|2|0|0|0|0|0|0|0|2|3|0|0	0.74	1	0.74	1	0.74	-7.41	5.86	0.14
MORN1	TGGT1_202550	BCC6	146|0|251|175	572	143	4	0|0|0|0|0|0|11|16|0|13|0|0|0|0|9|0	0.75	1	0.75	1	0.75	-53.61	11.67	0.03
MORN1	TGGT1_203390	CRAL/TRIO 203390	5|0|8|0	13	3.25	4	0|0|0|0|0|0|0|0|0|0|0|0|0|0|0|0	0.5	1	0.5	1	0.5	-1.11	32.5	0.24
MORN1	TGGT1_203630	ribosomalproteinRPL44	2|0|3|0	5	1.25	4	0|0|0|2|0|0|0|0|0|0|0|0|0|0|0|0	0.36	0.81	0.36	0.81	0.36	-2.65	2.5	0.35
MORN1	TGGT1_204050	SUB1	2|0|8|2	12	3	4	0|0|0|4|4|0|0|0|0|0|0|4|0|2|0|0	0.04	0.15	0.04	0.15	0.04	-14.89	0.86	0.62
MORN1	TGGT1_205250	ROP18	4|0|0|0	4	1	4	0|0|2|4|0|0|0|2|0|0|0|0|0|0|2|0	0.01	0.02	0.01	0.02	0.01	-10.57	0.4	0.64
MORN1	TGGT1_205360	TGGT1_205360	2|0|0|0	2	0.5	4	0|0|0|0|0|0|0|0|0|0|0|0|0|0|0|0	0.24	0.97	0.24	0.97	0.24	-1.11	5	0.52
MORN1	TGGT1_205380	fructose-bisphospataseI	2|0|4|3	9	2.25	4	0|0|0|0|0|0|0|0|0|0|0|0|0|0|0|0	0.74	1	0.74	1	0.74	-1.11	22.5	0.16
MORN1	TGGT1_205470	translationelongationfactor2familyprotein	15|0|53|14	82	20.5	4	6|6|9|11|10|3|7|6|0|0|3|10|3|8|9|0	0.25	1	0.25	1	0.25	-43.57	2.05	0.47
MORN1	TGGT1_206590	CDPK2A	2|0|5|2	9	2.25	4	0|0|0|0|0|0|0|0|0|0|0|0|0|0|0|0	0.73	1	0.73	1	0.73	-1.11	22.5	0.17
MORN1	TGGT1_207440	RPS4	2|0|7|0	9	2.25	4	0|0|0|2|0|0|0|0|0|0|2|0|0|0|2|0	0.25	0.96	0.25	0.96	0.25	-6.35	1.5	0.46
MORN1	TGGT1_207620	pyridine nucleotide-disulfide oxidoreductase domain-containing protein	2|0|0|0	2	0.5	4	0|0|0|0|0|0|0|0|0|0|0|0|0|0|0|0	0.24	0.97	0.24	0.97	0.24	-1.11	5	0.52
MORN1	TGGT1_207640	isoleucyl-tRNAsynthetasefamilyprotein	3|0|4|2	9	2.25	4	0|0|0|0|0|0|0|0|0|0|0|0|0|0|0|0	0.74	1	0.74	1	0.74	-1.11	22.5	0.16
MORN1	TGGT1_209030	ACT1	24|0|39|16	79	19.75	4	13|7|14|20|8|0|5|10|0|7|20|27|12|12|9|0	0	0	0	0	0	-89.29	0.98	0.68
MORN1	TGGT1_209160	myristoylCoA:proteinN-myristoyltransferase	4|0|8|0	12	3	4	0|0|0|0|0|0|0|0|0|0|0|0|0|0|0|0	0.5	1	0.5	1	0.5	-1.11	30	0.24
MORN1	TGGT1_209200	TGGT1_209200	7|0|13|10	30	7.5	4	0|0|0|0|0|0|0|0|0|0|0|0|0|0|0|0	0.75	1	0.75	1	0.75	-1.11	75	0.06
MORN1	TGGT1_209880	glutamicacid-richprotein	2|0|12|6	20	5	4	0|0|0|0|0|0|0|0|0|0|0|0|0|0|0|0	0.74	1	0.74	1	0.74	-1.11	50	0.14
MORN1	TGGT1_210690	RPS6	6|0|2|0	8	2	4	0|0|0|4|0|0|0|0|0|0|0|5|0|2|0|0	0.03	0.13	0.03	0.13	0.03	-11.54	0.73	0.62
MORN1	TGGT1_210800	activatorofhsp90ATPase	4|0|4|5	13	3.25	4	0|0|0|0|0|0|0|0|0|0|0|0|0|0|0|0	0.75	1	0.75	1	0.75	-1.11	32.5	0.1
MORN1	TGGT1_211290	ROP15	3|0|0|2	5	1.25	4	0|0|0|2|0|0|0|0|0|0|0|0|0|0|0|0	0.36	0.81	0.36	0.81	0.36	-2.65	2.5	0.35
MORN1	TGGT1_211680	PDI_680	6|0|15|7	28	7	4	2|2|2|3|3|0|0|3|0|3|2|5|0|5|2|3	0.25	0.99	0.25	0.99	0.25	-17.02	1.75	0.47
MORN1	TGGT1_211690	AAA family protein	3|0|2|2	7	1.75	4	0|0|0|0|0|0|0|0|0|0|0|0|0|0|0|0	0.73	0.99	0.73	0.99	0.73	-1.11	17.5	0.17
MORN1	TGGT1_212260	Sjogren'ssyndrome/sclerodermaautoantigen1(Autoantigenp27)protein	11|0|24|8	43	10.75	4	0|0|0|0|0|0|0|0|0|0|0|0|0|0|0|0	0.75	1	0.75	1	0.75	-1.11	107.5	0.06
MORN1	TGGT1_213040	TGGT1_213040	99|0|123|57	279	69.75	4	0|0|0|0|0|0|5|7|0|4|0|0|0|0|0|0	0.75	1	0.75	1	0.75	-16.74	17.44	0.04
MORN1	TGGT1_213350	ribosomalproteinRPS15	4|0|4|2	10	2.5	4	0|0|2|3|0|0|2|0|0|2|0|3|0|0|2|0	0.01	0.02	0.01	0.02	0.01	-10.57	1	0.63
MORN1	TGGT1_214300	TGGT1_214300	2|0|0|0	2	0.5	4	0|0|0|0|0|0|0|0|0|0|0|0|0|0|0|0	0.24	0.97	0.24	0.97	0.24	-1.11	5	0.52
MORN1	TGGT1_214350	GTP-binding protein	3|0|2|0	5	1.25	4	0|0|0|0|0|0|0|0|0|0|0|0|0|0|0|0	0.49	0.99	0.49	0.99	0.49	-1.11	12.5	0.29
MORN1	TGGT1_215460	ribosomalproteinRPS24	2|0|7|3	12	3	4	0|0|2|3|0|0|0|0|0|2|0|0|0|3|3|0	0.09	0.37	0.09	0.37	0.09	-11.65	1.09	0.61
MORN1	TGGT1_216000	IMC3	3|0|7|4	14	3.5	4	0|0|0|0|0|0|0|0|0|0|0|0|0|0|3|0	0.62	0.95	0.62	0.95	0.62	-3.7	4.67	0.22
MORN1	TGGT1_216860	DEAD(Asp-Glu-Ala-Asp)boxpolypeptideDDX39	3|0|6|2	11	2.75	4	0|0|2|2|0|0|0|0|0|0|0|0|0|0|0|0	0.42	0.96	0.42	0.96	0.42	-4.11	2.75	0.33
MORN1	TGGT1_216900	cytokineinducedapoptosisinhibitor1familyprotein	4|0|9|8	21	5.25	4	0|0|0|0|0|0|0|0|0|0|0|0|0|0|0|0	0.75	1	0.75	1	0.75	-1.11	52.5	0.09
MORN1	TGGT1_217460	glutaminyl-tRNA synthetase (GlnRS)	2|0|5|0	7	1.75	4	0|0|2|3|0|0|0|0|0|0|0|0|0|0|2|0	0.14	0.53	0.14	0.53	0.14	-7.41	1	0.6
MORN1	TGGT1_217510	IMC19	6|0|14|2	22	5.5	4	0|0|0|0|0|0|0|0|0|0|0|0|0|0|0|0	0.74	1	0.74	1	0.74	-1.11	55	0.14
MORN1	TGGT1_217590	putative 50S ribosomal protein L17	2|0|0|0	2	0.5	4	0|0|0|0|0|0|0|0|0|0|0|0|0|0|0|0	0.24	0.97	0.24	0.97	0.24	-1.11	5	0.52
MORN1	TGGT1_217890	alkylhydroperoxidereductase/Thiolspecificantioxidant/Malallergen	5|0|11|11	27	6.75	4	0|0|2|2|0|0|0|0|0|0|2|2|0|0|0|0	0.58	1	0.58	1	0.58	-8.34	3.38	0.22
MORN1	TGGT1_218560	acetyl-coAcarboxylaseACC2	44|0|58|14	116	29	4	120|93|123|108|99|6|66|92|11|41|47|43|45|110|95|29	0	0	0	0	0	-515.98	0.25	0.69
MORN1	TGGT1_218720	CDPK6	3|0|10|2	15	3.75	4	0|0|0|0|0|0|0|0|0|0|0|0|0|0|0|0	0.74	1	0.74	1	0.74	-1.11	37.5	0.15
MORN1	TGGT1_219540	cytosolic tRNA-Ala synthetase	10|0|28|11	49	12.25	4	0|0|5|5|4|0|0|2|0|0|0|0|0|0|4|0	0.33	1	0.33	1	0.33	-19.25	2.72	0.38
MORN1	TGGT1_219750	cytochromec	3|0|5|3	11	2.75	4	0|0|0|0|0|0|0|0|0|0|0|0|0|0|0|0	0.75	1	0.75	1	0.75	-1.11	27.5	0.13
MORN1	TGGT1_220100	phosphoribosylpyrophosphatesynthetase	2|0|0|0	2	0.5	4	0|0|0|0|0|0|0|0|0|0|0|0|0|0|2|0	0.16	0.63	0.16	0.63	0.16	-2.65	1	0.6
MORN1	TGGT1_220400	actin depolymerizing factor ADF	10|0|5|0	15	3.75	4	2|6|3|4|0|0|0|5|0|0|4|0|0|0|4|0	0.01	0.04	0.01	0.04	0.01	-20.36	0.79	0.63
MORN1	TGGT1_221320	acetyl-CoA carboxylase ACC1	1358|0|1328|991	3677	919.25	4	2523|2815|2063|2179|2249|510|1435|2435|613|842|900|1197|1879|2902|2190|1143	0	0	0	0	0	#NAME?	0.34	0.69
MORN1	TGGT1_221620	b-tub 221620	11|0|29|12	52	13	4	0|0|12|10|8|0|0|0|0|4|6|7|2|4|13|7	0.2	0.82	0.2	0.82	0.2	-46.93	1.21	0.59
MORN1	TGGT1_222300	TGGT1_222300	2|0|0|0	2	0.5	4	0|0|0|0|0|0|0|0|0|0|0|0|0|0|0|0	0.24	0.97	0.24	0.97	0.24	-1.11	5	0.52
MORN1	TGGT1_224530	IMC5	2|0|7|0	9	2.25	4	0|0|0|0|3|0|0|0|0|0|0|0|0|0|0|0	0.37	0.95	0.37	0.95	0.37	-3.7	3	0.35
MORN1	TGGT1_224850	polyadenylatebindingprotein	2|0|9|2	13	3.25	4	0|0|0|0|0|0|0|0|0|0|0|2|0|0|0|0	0.57	1	0.57	1	0.57	-2.65	6.5	0.22
MORN1	TGGT1_224900	adenylatekinase	2|0|0|0	2	0.5	4	0|0|2|0|0|0|0|0|0|0|0|2|0|0|0|0	0.06	0.22	0.06	0.22	0.06	-4.11	0.5	0.61
MORN1	TGGT1_225080	ribosomalproteinRPS18	3|0|6|3	12	3	4	0|0|0|4|0|0|0|0|0|0|0|3|0|0|0|0	0.22	0.68	0.22	0.68	0.22	-7.26	1.71	0.59
MORN1	TGGT1_225270	TGGT1_225270	27|0|37|11	75	18.75	4	0|0|0|0|0|0|0|0|0|0|0|0|0|0|0|0	0.75	1	0.75	1	0.75	-1.11	187.5	0.05
MORN1	TGGT1_225980	TGGT1_225980	2|0|0|0	2	0.5	4	0|0|0|0|0|0|0|0|0|0|0|0|0|0|0|0	0.24	0.97	0.24	0.97	0.24	-1.11	5	0.52
MORN1	TGGT1_226220	IMC9	14|0|26|16	56	14	4	0|0|0|0|0|0|0|0|0|0|0|0|0|0|0|0	0.75	1	0.75	1	0.75	-1.11	140	0.04
MORN1	TGGT1_226660	TGGT1_226660	2|0|0|0	2	0.5	4	0|0|0|0|0|0|0|0|0|0|0|0|0|0|0|0	0.24	0.97	0.24	0.97	0.24	-1.11	5	0.52
MORN1	TGGT1_226730	aconitate hydratase ACN/IRP	4|0|16|4	24	6	4	0|0|2|0|0|0|0|0|0|0|0|0|0|0|0|0	0.7	1	0.7	1	0.7	-2.65	12	0.17
MORN1	TGGT1_226830	DnaK family protein	2|0|2|0	4	1	4	0|0|0|0|0|0|0|0|0|0|0|0|0|0|0|0	0.48	0.97	0.48	0.97	0.48	-1.11	10	0.31
MORN1	TGGT1_226960	phosphofructokinasePFKII	20|0|51|20	91	22.75	4	3|5|11|17|11|2|7|5|0|4|5|7|6|16|13|0	0.25	1	0.25	1	0.25	-62.53	1.6	0.47
MORN1	TGGT1_226970	ribosomalproteinRPS11	2|0|0|0	2	0.5	4	0|0|0|2|0|0|0|0|0|2|2|0|0|2|0|0	0	0.01	0	0.01	0	-8.34	0.25	0.65
MORN1	TGGT1_227360	ribosomalproteinRPL3	4|0|13|4	21	5.25	4	2|3|0|3|0|0|0|0|0|0|2|3|0|0|0|0	0.25	1	0.25	1	0.25	-11.65	1.91	0.46
MORN1	TGGT1_227600	ribosomalproteinRPL34	3|0|2|0	5	1.25	4	0|0|0|0|0|0|0|0|0|0|0|0|0|0|0|0	0.49	0.99	0.49	0.99	0.49	-1.11	12.5	0.29
MORN1	TGGT1_228150	TGGT1_228150	3|0|4|0	7	1.75	4	0|0|0|0|0|0|0|0|0|0|0|0|0|0|0|0	0.5	1	0.5	1	0.5	-1.11	17.5	0.25
MORN1	TGGT1_228470	ribosomalproteinRPL15	2|0|6|11	19	4.75	4	0|0|0|3|2|0|0|0|0|4|3|3|2|4|5|0	0.15	0.62	0.15	0.62	0.15	-17.02	1.19	0.6
MORN1	TGGT1_229260	BCC4	16|0|24|6	46	11.5	4	0|0|0|0|0|0|0|0|0|0|0|0|0|0|0|0	0.75	1	0.75	1	0.75	-1.11	115	0.07
MORN1	TGGT1_229930	p25-alphafamilyprotein	4|0|7|3	14	3.5	4	0|0|0|0|0|0|0|0|0|0|0|0|0|0|0|0	0.75	1	0.75	1	0.75	-1.11	35	0.12
MORN1	TGGT1_230160	TGGT1_230160	3|0|5|0	8	2	4	0|0|0|3|0|0|0|0|0|0|3|2|0|0|2|0	0.02	0.09	0.02	0.09	0.02	-10.57	0.8	0.63
MORN1	TGGT1_230210	IMC10	2|0|12|3	17	4.25	4	0|0|0|0|0|0|0|0|0|0|0|0|0|0|0|0	0.74	1	0.74	1	0.74	-1.11	42.5	0.15
MORN1	TGGT1_230340	AAP4	2|0|11|0	13	3.25	4	0|0|0|0|0|0|0|0|0|0|0|4|7|15|0|0	0	0	0	0	0	-27.31	0.5	0.66
MORN1	TGGT1_230850	TSC3	3|0|6|4	13	3.25	4	0|0|0|0|0|0|0|0|0|0|0|0|0|0|0|0	0.75	1	0.75	1	0.75	-1.11	32.5	0.13
MORN1	TGGT1_230940	TGGT1_230940	10|0|13|3	26	6.5	4	0|0|0|0|0|0|0|0|0|0|0|0|0|0|0|0	0.75	1	0.75	1	0.75	-1.11	65	0.11
MORN1	TGGT1_231070	BCC2	111|0|173|92	376	94	4	0|0|0|0|33|15|4|9|0|4|0|0|0|0|110|39	0	0	0	0	0	-217.73	1.91	0.66
MORN1	TGGT1_231630	IMC4	23|0|40|25	88	22	4	0|0|4|4|5|0|4|6|0|6|2|10|0|9|10|0	0.63	1	0.63	1	0.63	-38.04	2.51	0.21
MORN1	TGGT1_231640	IMC1	45|0|54|28	127	31.75	4	0|0|7|7|12|0|3|3|0|3|6|5|2|5|2|2	0.75	1	0.75	1	0.75	-34.68	3.97	0.08
MORN1	TGGT1_231850	PP2C	4|0|14|4	22	5.5	4	0|0|2|0|0|0|0|2|0|0|0|2|0|2|0|0	0.31	1	0.31	1	0.31	-8.34	2.75	0.45
MORN1	TGGT1_231970	pre-mRNAprocessingsplicingfactorPRP8	4|0|5|2	11	2.75	4	0|0|0|0|0|0|0|0|0|0|0|0|0|0|0|0	0.74	1	0.74	1	0.74	-1.11	27.5	0.15
MORN1	TGGT1_232250	catalase	10|0|13|4	27	6.75	4	0|0|0|0|0|0|0|0|0|0|2|2|0|0|2|0	0.6	1	0.6	1	0.6	-6.35	4.5	0.22
MORN1	TGGT1_232340	PP2C 232340	2|0|10|2	14	3.5	4	0|0|0|0|0|0|0|0|0|0|0|0|0|0|0|0	0.73	1	0.73	1	0.73	-1.11	35	0.17
MORN1	TGGT1_232350	lactatedehydrogenaseLDH1	5|0|26|13	44	11	4	4|4|9|16|8|0|3|10|0|8|13|32|5|19|11|3	0	0	0	0	0	-87.71	0.55	0.69
MORN1	TGGT1_232410	PDIfamilyprotein	5|0|5|0	10	2.5	4	0|0|0|0|0|0|0|0|0|0|0|0|0|0|0|0	0.5	1	0.5	1	0.5	-1.11	25	0.24
MORN1	TGGT1_232780	BCC1	38|0|51|33	122	30.5	4	8|9|0|0|0|0|0|2|0|0|0|0|0|0|0|0	0.75	1	0.75	1	0.75	-19.86	6.42	0.12
MORN1	TGGT1_233460	SAG-related sequence SRS29B	14|0|40|17	71	17.75	4	7|11|11|18|15|0|6|8|2|6|32|32|13|28|11|7	0	0	0	0	0	-121.7	0.65	0.69
MORN1	TGGT1_233710	inorganic anion transporter, sulfate permease (SulP) family protein	2|0|0|0	2	0.5	4	0|0|0|0|0|0|0|0|0|0|0|0|0|0|0|0	0.24	0.97	0.24	0.97	0.24	-1.11	5	0.52
MORN1	TGGT1_234270	TGGT1_234270	16|0|28|8	52	13	4	0|0|0|0|0|0|0|0|0|0|0|0|0|0|0|0	0.75	1	0.75	1	0.75	-1.11	130	0.06
MORN1	TGGT1_234640	TGGT1_234640	3|0|0|0	3	0.75	4	0|0|2|0|0|0|0|0|0|0|0|0|0|0|0|0	0.2	0.81	0.2	0.81	0.2	-2.65	1.5	0.59
MORN1	TGGT1_234900	PHD 234900	2|0|0|0	2	0.5	4	0|0|0|0|0|0|0|0|0|0|0|0|0|0|0|0	0.24	0.97	0.24	0.97	0.24	-1.11	5	0.52
MORN1	TGGT1_235340	ISC1	4|0|12|7	23	5.75	4	0|0|0|0|6|0|0|0|0|0|0|0|0|0|4|0	0.35	0.91	0.35	0.91	0.35	-10.14	2.3	0.36
MORN1	TGGT1_235470	myosinA	13|0|29|11	53	13.25	4	0|6|8|12|13|0|4|10|0|5|4|7|4|14|9|0	0.01	0.04	0.01	0.04	0.01	-53.61	1.08	0.63
MORN1	TGGT1_235930	domainK-typeRNAbindingproteinsfamilyprotein	2|0|7|0	9	2.25	4	0|0|0|4|0|0|0|0|0|0|0|2|0|2|0|0	0.21	0.83	0.21	0.83	0.21	-8.3	1.12	0.59
MORN1	TGGT1_236040	fructose-1,6-bisphosphatealdolase	4|0|15|8	27	6.75	4	0|0|3|4|2|0|0|2|0|2|2|4|2|0|0|0	0.32	1	0.32	1	0.32	-13.78	2.08	0.44
MORN1	TGGT1_236560	TGGT1_236560	6|0|16|3	25	6.25	4	0|0|0|0|0|0|0|0|0|0|0|0|0|0|0|0	0.75	1	0.75	1	0.75	-1.11	62.5	0.11
MORN1	TGGT1_236850	TGGT1_236850	2|0|0|0	2	0.5	4	0|0|0|0|0|0|0|0|0|0|0|0|0|0|0|0	0.24	0.97	0.24	0.97	0.24	-1.11	5	0.52
MORN1	TGGT1_237290	TGGT1_237290	2|0|2|0	4	1	4	0|0|0|0|0|0|0|0|0|0|0|0|0|0|0|0	0.48	0.97	0.48	0.97	0.48	-1.11	10	0.31
MORN1	TGGT1_239100	ribosomalproteinRPS7	3|0|5|4	12	3	4	0|0|2|0|2|0|0|5|0|2|2|2|0|2|5|0	0	0	0	0	0	-14.89	0.86	0.65
MORN1	TGGT1_239260	histoneH4	6|0|0|3	9	2.25	4	0|0|4|11|0|0|0|4|0|0|10|11|0|2|0|0	0	0	0	0	0	-39.11	0.25	0.68
MORN1	TGGT1_239400	TGGT1_239400	2|0|3|0	5	1.25	4	0|0|0|0|0|0|0|0|0|0|0|0|0|0|0|0	0.49	0.99	0.49	0.99	0.49	-1.11	12.5	0.29
MORN1	TGGT1_239820	D-3-phosphoglyceratedehydrogenase	3|0|14|3	20	5	4	0|0|0|0|0|0|0|0|0|0|0|0|0|0|4|0	0.55	0.99	0.55	0.99	0.55	-3.56	5	0.23
MORN1	TGGT1_240600	chaperonincpn60	4|0|4|0	8	2	4	0|0|2|0|0|0|0|0|0|0|0|0|0|3|5|0	0.01	0.03	0.01	0.03	0.01	-10.44	0.8	0.63
MORN1	TGGT1_242070	PKA regulatory unit	2|0|9|0	11	2.75	4	0|0|0|0|0|0|0|0|0|0|0|0|0|0|0|0	0.49	1	0.49	1	0.49	-1.11	27.5	0.27
MORN1	TGGT1_242330	ribosomalproteinRPS5	3|0|4|0	7	1.75	4	2|0|2|3|3|0|0|0|0|0|5|6|2|4|3|0	0	0	0	0	0	-19.25	0.39	0.67
MORN1	TGGT1_243200	IMC29	2|0|2|0	4	1	4	0|0|0|0|0|0|0|0|0|0|0|0|0|0|0|0	0.48	0.97	0.48	0.97	0.48	-1.11	10	0.31
MORN1	TGGT1_244560	putative heat shock protein 90	10|0|28|7	45	11.25	4	2|2|13|10|9|0|3|5|0|8|2|3|0|6|3|3	0.23	0.93	0.23	0.93	0.23	-43.57	1.12	0.58
MORN1	TGGT1_245460	ribosomalproteinRPS8	3|0|6|0	9	2.25	4	0|2|0|3|3|0|0|2|0|0|2|4|0|6|4|0	0	0	0	0	0	-18.14	0.53	0.66
MORN1	TGGT1_245640	TGGT1_245640	2|0|6|0	8	2	4	0|0|0|0|0|0|0|0|0|0|0|0|0|0|0|0	0.49	1	0.49	1	0.49	-1.11	20	0.27
MORN1	TGGT1_245670	pyruvatedehydrogenasecomplexsubunitPDH-E1Alpha	2|0|4|0	6	1.5	4	0|0|0|0|0|0|0|0|0|0|0|0|0|0|2|0	0.39	0.91	0.39	0.91	0.39	-2.65	3	0.35
MORN1	TGGT1_246540	cytochromec1,hemeprotein	2|0|2|0	4	1	4	0|0|0|2|0|0|0|0|0|0|0|0|0|0|0|0	0.32	0.63	0.32	0.63	0.32	-2.65	2	0.44
MORN1	TGGT1_247550	HSP60	2|0|10|5	17	4.25	4	0|0|0|0|0|0|0|0|0|0|2|3|0|2|0|0	0.39	1	0.39	1	0.39	-7.41	2.43	0.35
MORN1	TGGT1_248180	TGGT1_248180	2|0|0|0	2	0.5	4	0|0|0|0|0|0|0|0|0|0|0|0|0|0|0|0	0.24	0.97	0.24	0.97	0.24	-1.11	5	0.52
MORN1	TGGT1_248340	GTP-bindingnuclearproteinran/tc4	4|0|6|6	16	4	4	0|0|0|0|3|0|0|0|0|0|5|7|0|4|0|0	0	0	0	0	0	-20.36	0.84	0.66
MORN1	TGGT1_248510	TGGT1_248510	3|0|2|0	5	1.25	4	0|0|0|0|0|0|0|0|0|2|0|0|0|0|0|0	0.36	0.81	0.36	0.81	0.36	-2.65	2.5	0.35
MORN1	TGGT1_248640	RCC1 248640	5|0|17|2	24	6	4	0|0|0|0|0|0|0|0|0|0|0|0|0|0|0|0	0.74	1	0.74	1	0.74	-1.11	60	0.15
MORN1	TGGT1_249390	glutamate/leucine/phenylalanine/valine dehydrogenase family protein	11|0|18|9	38	9.5	4	0|0|0|4|0|2|0|0|0|0|0|0|0|2|5|0	0.63	1	0.63	1	0.63	-13.78	2.92	0.21
MORN1	TGGT1_250770	eukaryoticinitiationfactor-4A	2|0|6|2	10	2.5	4	0|0|0|3|0|0|0|2|0|0|3|5|0|2|0|0	0.01	0.03	0.01	0.03	0.01	-13.78	0.77	0.64
MORN1	TGGT1_250790	TGGT1_250790	2|0|14|2	18	4.5	4	0|0|0|0|0|0|0|0|0|0|0|0|0|0|0|0	0.73	1	0.73	1	0.73	-1.11	45	0.17
MORN1	TGGT1_250820	Apical Cap2	4|0|10|3	17	4.25	4	0|0|0|0|0|0|0|0|0|0|0|0|0|0|0|0	0.75	1	0.75	1	0.75	-1.11	42.5	0.12
MORN1	TGGT1_251810	translationinitiationfactoreIF-5A	6|0|10|14	30	7.5	4	0|0|0|0|0|0|2|0|0|0|2|0|0|0|0|0	0.74	1	0.74	1	0.74	-4.11	7.5	0.16
MORN1	TGGT1_253430	asparaginesynthetase	4|0|9|6	19	4.75	4	0|0|0|2|2|0|0|0|0|0|0|0|0|0|2|0	0.58	1	0.58	1	0.58	-6.35	3.17	0.22
MORN1	TGGT1_253470	IMC13	5|0|7|5	17	4.25	4	0|0|0|0|0|0|0|0|0|0|0|0|0|0|0|0	0.75	1	0.75	1	0.75	-1.11	42.5	0.09
MORN1	TGGT1_253600	TGGT1_253600	18|0|19|9	46	11.5	4	0|0|0|0|0|0|2|4|0|2|0|0|0|0|0|0	0.74	1	0.74	1	0.74	-8.3	5.75	0.14
MORN1	TGGT1_254720	GRA8	2|0|0|0	2	0.5	4	0|0|0|0|0|0|0|0|0|0|0|0|0|0|0|0	0.24	0.97	0.24	0.97	0.24	-1.11	5	0.52
MORN1	TGGT1_255300	TGGT1_255300	2|0|0|0	2	0.5	4	0|0|0|0|0|0|0|0|0|0|0|0|0|0|0|0	0.24	0.97	0.24	0.97	0.24	-1.11	5	0.52
MORN1	TGGT1_256760	pyruvatekinasePyK1	10|0|16|2	28	7	4	0|0|0|4|2|0|0|0|0|0|0|2|2|2|2|0	0.49	1	0.49	1	0.49	-10.57	2.8	0.26
MORN1	TGGT1_257470	MyoJ	79|0|103|61	243	60.75	4	2|4|35|21|0|0|13|13|0|5|0|0|0|0|0|0	0.5	1	0.5	1	0.5	-89.77	2.96	0.26
MORN1	TGGT1_258450	TGGT1_258450	8|0|14|5	27	6.75	4	0|0|0|0|0|0|0|0|0|0|0|0|0|0|0|0	0.75	1	0.75	1	0.75	-1.11	67.5	0.08
MORN1	TGGT1_258580	ROP17	4|0|7|0	11	2.75	4	0|0|2|3|0|0|0|3|0|0|0|4|0|2|2|0	0.05	0.2	0.05	0.2	0.05	-12.65	0.92	0.62
MORN1	TGGT1_259240	ribosomalproteinRPS21	2|0|5|0	7	1.75	4	0|0|0|0|0|0|0|0|0|0|0|0|0|0|0|0	0.49	1	0.49	1	0.49	-1.11	17.5	0.27
MORN1	TGGT1_260540	IMC14	17|0|32|13	62	15.5	4	0|0|0|0|8|0|0|0|0|0|0|0|0|2|12|0	0.37	0.98	0.37	0.98	0.37	-22.96	2.82	0.35
MORN1	TGGT1_261730	TGGT1_261730	2|0|0|0	2	0.5	4	0|0|0|0|0|0|0|0|0|0|0|0|0|0|0|0	0.24	0.97	0.24	0.97	0.24	-1.11	5	0.52
MORN1	TGGT1_261950	ATPsynthasebetasubunitATP-B	3|0|10|2	15	3.75	4	0|0|4|0|2|0|3|2|0|0|0|6|0|3|4|0	0.04	0.17	0.04	0.17	0.04	-18.14	0.88	0.62
MORN1	TGGT1_262620	RNArecognitionmotif-containingprotein	3|0|4|0	7	1.75	4	0|0|2|2|2|0|0|0|0|2|0|6|0|0|2|0	0	0	0	0	0	-12.61	0.58	0.65
MORN1	TGGT1_262670	ribosomalproteinRPL18A	2|0|5|0	7	1.75	4	0|0|0|6|3|0|0|0|0|0|3|7|0|3|0|0	0	0	0	0	0	-20.36	0.37	0.67
MORN1	TGGT1_262690	ribosomal protein RPL27	2|0|0|0	2	0.5	4	0|0|0|2|0|0|0|0|0|0|0|0|0|0|0|0	0.16	0.63	0.16	0.63	0.16	-2.65	1	0.6
MORN1	TGGT1_262825	peptidase family c50 protein	2|0|0|0	2	0.5	4	0|0|0|0|0|0|0|0|0|0|0|0|0|0|0|0	0.24	0.97	0.24	0.97	0.24	-1.11	5	0.52
MORN1	TGGT1_263090	14-3-3 protein	4|0|9|8	21	5.25	4	0|0|0|2|0|0|0|0|0|2|0|2|0|0|0|0	0.6	1	0.6	1	0.6	-6.35	3.5	0.22
MORN1	TGGT1_263520	SPM1	8|0|8|5	21	5.25	4	0|0|0|0|0|0|0|0|0|0|0|0|0|0|0|0	0.75	1	0.75	1	0.75	-1.11	52.5	0.08
MORN1	TGGT1_264140	TGGT1_264140	2|0|0|0	2	0.5	4	0|0|0|0|0|0|0|0|0|0|0|0|0|0|0|0	0.24	0.97	0.24	0.97	0.24	-1.11	5	0.52
MORN1	TGGT1_264890	TGGT1_264890	2|0|0|0	2	0.5	4	0|0|0|0|0|0|0|0|0|0|0|0|0|0|0|0	0.24	0.97	0.24	0.97	0.24	-1.11	5	0.52
MORN1	TGGT1_265330	GSK-kinase	2|0|5|3	10	2.5	4	0|0|0|2|0|0|0|0|0|0|0|0|0|0|0|0	0.6	0.96	0.6	0.96	0.6	-2.65	5	0.22
MORN1	TGGT1_265770	TGGT1_265770	28|0|56|28	112	28	4	0|0|0|0|0|0|0|2|0|0|0|0|0|0|0|0	0.75	1	0.75	1	0.75	-2.65	56	0.05
MORN1	TGGT1_266060	ribosomalproteinRPSA	3|0|5|2	10	2.5	4	0|0|0|2|2|0|0|0|0|2|2|6|0|0|0|0	0	0.02	0	0.02	0	-12.61	0.83	0.64
MORN1	TGGT1_266070	ribosomalproteinRPL31	4|0|6|0	10	2.5	4	0|2|0|0|0|0|2|0|0|0|3|3|0|0|0|0	0.07	0.26	0.07	0.26	0.07	-10.57	1	0.61
MORN1	TGGT1_267500	TgCBAP	2|0|5|0	7	1.75	4	0|0|0|0|0|0|0|0|0|0|0|0|0|0|0|0	0.49	1	0.49	1	0.49	-1.11	17.5	0.27
MORN1	TGGT1_267690	TGGT1_267690	2|0|0|0	2	0.5	4	0|0|0|0|0|0|0|0|0|0|0|0|0|0|0|0	0.24	0.97	0.24	0.97	0.24	-1.11	5	0.52
MORN1	TGGT1_268200	RNArecognitionmotif-containingprotein	5|0|9|2	16	4	4	0|0|0|0|0|0|0|0|0|0|0|0|0|0|0|0	0.74	1	0.74	1	0.74	-1.11	40	0.15
MORN1	TGGT1_268850	enolase2	16|0|28|17	61	15.25	4	3|3|6|10|16|3|0|6|0|6|4|7|9|9|11|0	0.03	0.11	0.03	0.11	0.03	-50.27	1.33	0.62
MORN1	TGGT1_269180	MIF4G 269180	3|0|5|0	8	2	4	0|0|0|0|0|0|0|0|0|0|0|0|0|0|0|0	0.5	1	0.5	1	0.5	-1.11	20	0.25
MORN1	TGGT1_269460	BCC5	36|0|62|34	132	33	4	19|16|0|0|14|4|0|0|0|0|0|0|0|0|0|0	0.26	1	0.26	1	0.26	-57.6	2.49	0.46
MORN1	TGGT1_269650	FFD and TFG box motifs protein	2|0|3|0	5	1.25	4	0|0|0|0|0|0|0|0|0|0|0|0|0|0|0|0	0.49	0.99	0.49	0.99	0.49	-1.11	12.5	0.29
MORN1	TGGT1_270510	asparaginyl-tRNA synthetase (NOB+tRNA synthase)	4|0|16|3	23	5.75	4	0|0|4|8|6|0|0|3|0|0|3|3|0|4|4|0	0.22	0.87	0.22	0.87	0.22	-23.65	1.05	0.59
MORN1	TGGT1_270810	TGGT1_270810	2|0|10|6	18	4.5	4	0|0|0|0|0|0|0|0|0|0|0|0|0|0|0|0	0.74	1	0.74	1	0.74	-1.11	45	0.14
MORN1	TGGT1_271050	SAG-related sequence SRS34A	12|0|16|12	40	10	4	12|14|13|11|18|0|3|8|0|3|26|58|18|18|18|2	0	0	0	0	0	-131.89	0.33	0.69
MORN1	TGGT1_271810	lanp	3|0|2|0	5	1.25	4	0|0|0|0|0|0|0|0|0|0|0|0|0|0|0|0	0.49	0.99	0.49	0.99	0.49	-1.11	12.5	0.29
MORN1	TGGT1_271880	B-boxzincfingerdomain-containingprotein	6|0|7|3	16	4	4	0|0|0|0|0|0|0|0|0|0|0|0|0|0|0|0	0.75	1	0.75	1	0.75	-1.11	40	0.12
MORN1	TGGT1_271930	IMC20	4|0|7|0	11	2.75	4	0|0|0|0|0|0|0|0|0|0|0|0|0|0|0|0	0.5	1	0.5	1	0.5	-1.11	27.5	0.24
MORN1	TGGT1_272520	TSC4	3|0|9|3	15	3.75	4	0|0|0|0|2|0|0|0|0|0|0|0|0|0|0|0	0.65	1	0.65	1	0.65	-2.65	7.5	0.2
MORN1	TGGT1_273050	BCC8	3|0|13|4	20	5	4	0|0|0|0|5|0|0|0|0|0|0|0|0|0|0|0	0.52	0.97	0.52	0.97	0.52	-4.69	4	0.23
MORN1	TGGT1_273090	celldivisionproteinCDC48CY	3|0|17|2	22	5.5	4	0|0|4|5|2|0|0|3|0|0|0|5|0|3|5|0	0.25	1	0.25	1	0.25	-20.36	1.16	0.49
MORN1	TGGT1_273760	HSP70	11|0|29|18	58	14.5	4	5|2|9|9|7|0|3|7|0|3|5|13|2|5|8|0	0.25	0.99	0.25	0.99	0.25	-42.48	1.49	0.52
MORN1	TGGT1_276140	ADPribosylationfactorARF1	2|0|6|2	10	2.5	4	0|0|0|0|0|0|0|0|0|0|0|2|0|0|2|0	0.35	0.96	0.35	0.96	0.35	-4.11	2.5	0.36
MORN1	TGGT1_276960	tetratricopeptide 276960	2|0|0|0	2	0.5	4	0|0|0|0|0|0|0|0|0|0|0|0|0|0|0|0	0.24	0.97	0.24	0.97	0.24	-1.11	5	0.52
MORN1	TGGT1_277270	NTPaseII	5|0|23|6	34	8.5	4	0|0|0|0|7|0|0|5|0|4|0|5|0|3|7|2	0.25	1	0.25	1	0.25	-25.82	1.42	0.48
MORN1	TGGT1_277710	TGGT1_277710	6|0|12|3	21	5.25	4	0|0|0|0|0|0|0|0|0|0|0|0|0|0|0|0	0.75	1	0.75	1	0.75	-1.11	52.5	0.11
MORN1	TGGT1_277940	TGGT1_277940	3|0|3|0	6	1.5	4	0|0|0|0|0|0|0|0|0|0|0|0|0|0|0|0	0.5	0.99	0.5	0.99	0.5	-1.11	15	0.26
MORN1	TGGT1_278830	glucose-6-phosphate1-dehydrogenase	2|0|7|2	11	2.75	4	0|0|0|0|0|0|0|0|0|0|0|0|0|0|0|0	0.73	1	0.73	1	0.73	-1.11	27.5	0.17
MORN1	TGGT1_278990	phosphate carrier	2|0|5|0	7	1.75	4	2|2|0|0|0|0|0|0|0|2|3|4|0|0|0|0	0.01	0.04	0.01	0.04	0.01	-11.65	0.64	0.63
MORN1	TGGT1_279320	TGGT1_279320	2|0|2|0	4	1	4	0|0|0|0|0|0|0|0|0|0|0|0|0|0|0|0	0.48	0.97	0.48	0.97	0.48	-1.11	10	0.31
MORN1	TGGT1_280370	TGGT1_280370	5|0|11|4	20	5	4	0|0|0|0|0|0|0|0|0|0|0|0|0|0|0|0	0.75	1	0.75	1	0.75	-1.11	50	0.1
MORN1	TGGT1_280660	HECT(ubiquitin-transferase) 280660	2|0|0|0	2	0.5	4	0|0|0|0|0|0|0|0|0|0|0|0|0|0|0|0	0.24	0.97	0.24	0.97	0.24	-1.11	5	0.52
MORN1	TGGT1_284190	pyruvatecarboxylase	583|0|752|444	1779	444.75	4	313|300|441|295|226|291|75|110|2|22|89|113|126|216|136|66	0	0	0	0	0	#NAME?	1.32	0.69
MORN1	TGGT1_286270	TGGT1_286270	5|0|0|0	5	1.25	4	0|0|0|0|0|0|0|0|0|0|0|0|0|0|0|0	0.25	1	0.25	1	0.25	-1.11	12.5	0.48
MORN1	TGGT1_286580	IMC17	7|0|12|6	25	6.25	4	2|2|0|3|2|0|0|3|0|2|0|0|0|0|0|0	0.46	1	0.46	1	0.46	-10.57	2.5	0.33
MORN1	TGGT1_286600	TGGT1_286600	2|0|6|0	8	2	4	0|0|0|0|0|0|0|0|0|0|0|0|0|0|0|0	0.49	1	0.49	1	0.49	-1.11	20	0.27
MORN1	TGGT1_286932	ATPase family associated with various cellular activities (AAA) domain-containing protein	2|0|0|0	2	0.5	4	0|0|0|0|0|0|0|0|0|0|0|0|0|0|0|0	0.24	0.97	0.24	0.97	0.24	-1.11	5	0.52
MORN1	TGGT1_287220	TGGT1_287220	6|0|10|3	19	4.75	4	0|0|0|0|0|0|0|0|0|0|0|0|0|0|0|0	0.75	1	0.75	1	0.75	-1.11	47.5	0.12
MORN1	TGGT1_288190	TGGT1_288190	2|0|0|0	2	0.5	4	0|0|0|0|0|0|0|0|0|0|0|0|0|0|0|0	0.24	0.97	0.24	0.97	0.24	-1.11	5	0.52
MORN1	TGGT1_288360	tryptophanyl-tRNA synthetase (TrpRS2)	5|0|11|7	23	5.75	4	0|0|2|3|4|0|0|2|0|0|2|3|0|4|3|0	0.23	0.88	0.23	0.88	0.23	-14.89	1.64	0.58
MORN1	TGGT1_288380	HSP90	3|0|19|6	28	7	4	0|0|0|5|8|0|0|0|0|0|2|3|0|0|4|0	0.25	1	0.25	1	0.25	-21.41	1.4	0.48
MORN1	TGGT1_288500	FAD Malate-dehydrogenase (MDH-FAD)	3|0|0|2	5	1.25	4	0|0|0|0|0|0|0|0|0|0|0|0|0|0|0|0	0.49	0.99	0.49	0.99	0.49	-1.11	12.5	0.29
MORN1	TGGT1_288650	GRA12	4|0|10|0	14	3.5	4	2|3|5|8|9|0|0|0|0|0|6|8|0|3|4|0	0	0	0	0	0	-33.6	0.45	0.68
MORN1	TGGT1_288720	ribosomalproteinRPL10	4|0|7|0	11	2.75	4	0|2|0|0|0|0|2|0|0|0|0|0|0|0|0|0	0.44	0.99	0.44	0.99	0.44	-4.11	2.75	0.33
MORN1	TGGT1_288800	endonuclease PP 288800	16|0|36|19	71	17.75	4	0|0|0|0|0|0|0|0|0|0|0|0|0|0|0|0	0.75	1	0.75	1	0.75	-1.11	177.5	0.04
MORN1	TGGT1_289050	FIKK	20|0|44|22	86	21.5	4	0|0|0|0|0|0|0|0|0|0|0|0|0|0|0|0	0.75	1	0.75	1	0.75	-1.11	215	0.03
MORN1	TGGT1_289330	ubiquitinhydrolase 289330	2|0|6|4	12	3	4	0|0|0|2|0|0|0|0|0|0|0|0|0|0|0|0	0.63	0.98	0.63	0.98	0.63	-2.65	6	0.21
MORN1	TGGT1_289530	ribosomalproteinRPL19	2|0|5|0	7	1.75	4	0|0|0|3|0|0|0|0|0|2|0|0|0|0|0|0	0.22	0.77	0.22	0.77	0.22	-5.12	1.4	0.58
MORN1	TGGT1_289570	phosphatidylinositol transfer protein	2|0|0|0	2	0.5	4	0|0|0|0|0|0|0|0|0|0|0|0|0|0|0|0	0.24	0.97	0.24	0.97	0.24	-1.11	5	0.52
MORN1	TGGT1_289690	glyceraldehyde-3-phosphatedehydrogenaseGAPDH1	6|0|26|13	45	11.25	4	6|5|5|14|9|0|5|6|0|2|10|11|2|9|9|2	0.01	0.04	0.01	0.04	0.01	-48.02	1.02	0.63
MORN1	TGGT1_289760	Biotin-synthetases-signal peptide	16|0|27|15	58	14.5	4	0|0|0|4|0|3|0|0|0|0|0|0|0|0|0|0	0.75	1	0.75	1	0.75	-7.26	8.29	0.13
MORN1	TGGT1_290200	NAD/NADP octopine/nopaline dehydrogenase, alpha-helical domain-containing protein	2|0|2|2	6	1.5	4	0|0|0|0|0|0|0|0|0|0|0|0|0|2|0|0	0.47	0.63	0.47	0.63	0.47	-2.65	3	0.32
MORN1	TGGT1_290290	ubiquitin-activatingenzymeE1familyprotein	3|0|8|0	11	2.75	4	0|0|0|0|0|0|0|0|0|0|0|0|0|0|4|0	0.38	0.94	0.38	0.94	0.38	-3.56	2.75	0.35
MORN1	TGGT1_290670	leucyl aminopeptidase LAP	2|0|22|7	31	7.75	4	2|0|8|4|2|0|0|3|0|0|0|7|2|3|7|0	0.25	1	0.25	1	0.25	-28.06	1.19	0.49
MORN1	TGGT1_290678	TGGT1_290678	2|0|0|0	2	0.5	4	0|0|0|0|0|0|0|0|0|0|0|0|0|0|0|0	0.24	0.97	0.24	0.97	0.24	-1.11	5	0.52
MORN1	TGGT1_290920	oxidoreductase,2OG-Fe(II)oxygenasefamilyprotein	2|0|8|4	14	3.5	4	0|0|0|0|0|0|0|0|0|0|0|0|0|0|0|0	0.74	1	0.74	1	0.74	-1.11	35	0.15
MORN1	TGGT1_290950	clathrinheavychain	6|0|12|0	18	4.5	4	0|0|3|2|0|0|0|0|0|0|0|0|0|4|2|0	0.28	1	0.28	1	0.28	-11.65	1.64	0.45
MORN1	TGGT1_291020	myosin head (motor domain) domain-containing protein	2|0|0|0	2	0.5	4	0|0|0|0|0|0|0|0|0|0|0|0|0|0|0|0	0.24	0.97	0.24	0.97	0.24	-1.11	5	0.52
MORN1	TGGT1_291180	TGGT1_291180	2|0|8|0	10	2.5	4	0|0|0|2|0|0|0|0|0|0|0|0|0|0|0|0	0.41	0.99	0.41	0.99	0.41	-2.65	5	0.34
MORN1	TGGT1_291890	microneme protein MIC1	3|0|3|0	6	1.5	4	0|0|5|0|0|0|0|2|0|0|0|0|0|0|0|0	0.06	0.12	0.06	0.12	0.06	-7.19	0.86	0.61
MORN1	TGGT1_292080	leucyl-tRNAsynthetase	4|0|16|5	25	6.25	4	0|0|2|0|0|0|0|2|0|0|0|0|2|2|3|0	0.31	1	0.31	1	0.31	-9.47	2.78	0.45
MORN1	TGGT1_292130	ribosomalproteinRPL13A	2|0|8|8	18	4.5	4	0|0|3|5|3|0|3|2|0|3|4|6|0|5|0|0	0	0	0	0	0	-21.41	0.9	0.66
MORN1	TGGT1_292950	Apical Cap 10	2|0|4|0	6	1.5	4	0|0|0|0|0|0|0|0|0|0|0|0|0|0|0|0	0.49	1	0.49	1	0.49	-1.11	15	0.28
MORN1	TGGT1_294350	DEAD/DEAH box helicase 294350	2|0|4|0	6	1.5	4	0|0|0|0|0|0|0|0|0|0|0|0|0|0|0|0	0.49	1	0.49	1	0.49	-1.11	15	0.28
MORN1	TGGT1_294620	eukaryoticinitiationfactor-3,subunit8	4|0|6|2	12	3	4	0|0|2|0|0|0|0|0|0|0|0|0|0|2|0|0	0.49	0.96	0.49	0.96	0.49	-4.11	3	0.31
MORN1	TGGT1_294860	TGGT1_294860	43|0|94|58	195	48.75	4	0|0|0|0|0|0|0|0|0|0|0|0|0|0|0|0	0.75	1	0.75	1	0.75	-1.11	487.5	0.03
MORN1	TGGT1_295350	nucleosidediphosphatekinase	2|0|2|3	7	1.75	4	0|0|0|0|0|0|0|0|0|0|0|0|0|0|0|0	0.73	0.99	0.73	0.99	0.73	-1.11	17.5	0.17
MORN1	TGGT1_295360	IMC18	5|0|15|0	20	5	4	0|0|0|0|0|0|0|0|0|0|0|0|0|0|0|0	0.5	1	0.5	1	0.5	-1.11	50	0.24
MORN1	TGGT1_297720	trehalose-phosphatase	6|0|13|4	23	5.75	4	0|0|0|0|0|0|0|0|0|0|0|0|0|0|0|0	0.75	1	0.75	1	0.75	-1.11	57.5	0.09
MORN1	TGGT1_298610	GYF298610	2|0|13|0	15	3.75	4	0|0|0|0|0|0|0|0|0|0|0|0|0|0|0|0	0.49	1	0.49	1	0.49	-1.11	37.5	0.26
MORN1	TGGT1_300000	ribosomalproteinRPL18	2|0|3|0	5	1.25	4	0|0|0|2|2|0|0|0|0|2|2|0|0|3|0|0	0	0.01	0	0.01	0	-9.47	0.56	0.64
MORN1	TGGT1_300140	elongationfactor1-gamma	4|0|11|4	19	4.75	4	0|0|0|5|2|0|0|0|0|0|0|2|0|2|3|0	0.24	0.97	0.24	0.97	0.24	-12.65	1.58	0.52
MORN1	TGGT1_300260	threonyl-tRNAsynthetasefamilyprotein	2|0|17|0	19	4.75	4	0|0|3|3|0|0|0|0|0|0|0|0|0|0|4|0	0.25	1	0.25	1	0.25	-10.58	1.9	0.47
MORN1	TGGT1_305520	ribosomalproteinRPS2	5|0|11|2	18	4.5	4	0|0|4|4|4|0|0|0|0|2|4|4|3|5|4|0	0.11	0.42	0.11	0.42	0.11	-18.14	1.06	0.61
MORN1	TGGT1_306060	RON8	2|0|4|2	8	2	4	0|0|0|0|0|0|0|0|0|0|0|0|0|0|0|0	0.73	1	0.73	1	0.73	-1.11	20	0.17
MORN1	TGGT1_308090	ROP5 308090	18|0|56|20	94	23.5	4	6|11|10|27|12|0|0|4|0|9|8|16|8|14|9|0	0.23	0.93	0.23	0.93	0.23	-75.57	1.36	0.58
MORN1	TGGT1_309120	ribosomalproteinRPL4	2|0|9|2	13	3.25	4	0|2|2|4|0|0|0|0|0|0|2|0|0|3|3|0	0.19	0.76	0.19	0.76	0.19	-12.65	1.08	0.59
MORN1	TGGT1_309210	peroxi redoxin6	2|0|7|2	11	2.75	4	0|0|0|2|3|0|0|0|0|0|2|2|0|0|3|0	0.14	0.56	0.14	0.56	0.14	-10.57	1.1	0.6
MORN1	TGGT1_309590	ROP1	2|0|2|0	4	1	4	0|0|0|3|0|0|0|0|0|0|0|0|0|0|0|0	0.25	0.51	0.25	0.51	0.25	-3.7	1.33	0.46
MORN1	TGGT1_310220	BCC10	5|0|8|0	13	3.25	4	0|0|0|0|2|4|0|0|0|0|0|0|0|0|0|0	0.39	0.91	0.39	0.91	0.39	-6.14	2.17	0.35
MORN1	TGGT1_310440	MORN1	0|0|0|0	0	0	4	0|0|0|0|0|0|26|71|38|38|0|0|0|0|0|0	0	0	0	0	0	-191.5	0	0.69
MORN1	TGGT1_310530	SNF2 family N-terminal domain-containing protein	2|0|0|0	2	0.5	4	0|0|0|0|0|0|0|0|0|0|0|0|0|0|0|0	0.24	0.97	0.24	0.97	0.24	-1.11	5	0.52
MORN1	TGGT1_310900	AP2XI-2	2|0|4|0	6	1.5	4	0|0|0|0|0|0|0|0|0|0|0|0|0|0|0|0	0.49	1	0.49	1	0.49	-1.11	15	0.28
MORN1	TGGT1_311230	BCC7	793|0|1315|762	2870	717.5	4	3|2|0|2|35|14|72|75|11|26|0|0|2|0|44|10	0.75	1	0.75	1	0.75	-251.1	12.7	0.03
MORN1	TGGT1_311240	DnaJ chaperone	3|0|7|3	13	3.25	4	0|0|0|2|0|0|0|0|0|0|0|2|0|0|0|0	0.5	0.99	0.5	0.99	0.5	-4.11	3.25	0.24
MORN1	TGGT1_311310	proteinphosphatase2Bcatalyticsubunit,calcineurinfamilyphosphatsesuperfamilyprotein	7|0|11|11	29	7.25	4	0|0|0|0|2|0|0|0|0|0|0|0|0|0|0|0	0.75	1	0.75	1	0.75	-2.65	14.5	0.14
MORN1	TGGT1_311720	chaperonin protein BiP	17|0|29|20	66	16.5	4	5|0|12|12|8|0|3|7|0|12|5|9|2|7|11|3	0.04	0.16	0.04	0.16	0.04	-51.39	1.4	0.62
MORN1	TGGT1_311770	BCC3	7|0|14|5	26	6.5	4	0|0|0|0|0|0|0|0|0|0|0|0|0|0|0|0	0.75	1	0.75	1	0.75	-1.11	65	0.08
MORN1	TGGT1_312090	ribosomalproteinRPL23	2|0|2|0	4	1	4	0|0|0|0|2|0|0|0|0|0|0|0|0|0|0|0	0.32	0.63	0.32	0.63	0.32	-2.65	2	0.44
MORN1	TGGT1_312600	HSP21	4|0|7|0	11	2.75	4	0|0|0|0|4|0|0|0|0|0|0|0|0|0|0|0	0.41	0.91	0.41	0.91	0.41	-3.56	2.75	0.34
MORN1	TGGT1_312630	anonymousantigen-1	2|0|35|7	44	11	4	0|0|4|4|0|0|0|0|0|0|0|0|0|2|5|2	0.26	1	0.26	1	0.26	-15.98	2.93	0.46
MORN1	TGGT1_313370	TGGT1_313370	7|0|22|3	32	8	4	0|0|0|0|0|0|0|0|0|0|0|0|0|0|0|0	0.75	1	0.75	1	0.75	-1.11	80	0.11
MORN1	TGGT1_315280	TGGT1_315280	2|0|2|0	4	1	4	0|0|0|0|0|0|0|0|0|0|0|0|0|0|0|0	0.48	0.97	0.48	0.97	0.48	-1.11	10	0.31
MORN1	TGGT1_315320	SAG-related sequence SRS52A	2|0|6|0	8	2	4	0|0|2|0|2|0|0|2|0|2|2|3|0|0|0|0	0.11	0.45	0.11	0.45	0.11	-9.47	0.89	0.61
MORN1	TGGT1_316400B	alphatubulinTUBA1	7|0|16|13	36	9	4	2|0|3|6|4|2|0|0|0|0|4|4|0|3|6|0	0.35	0.97	0.35	0.97	0.35	-21.41	1.8	0.36
MORN1	TGGT1_316680	RNApseudouridinesynthasesuperfamilyprotein	2|0|2|0	4	1	4	0|0|0|0|0|0|0|0|0|0|0|0|0|0|0|0	0.48	0.97	0.48	0.97	0.48	-1.11	10	0.31
MORN1	TGGT1_317720	eukaryotictranslationinitiationfactor3subunit7	3|0|2|0	5	1.25	4	0|0|0|0|0|0|0|0|0|0|0|0|0|0|0|0	0.49	0.99	0.49	0.99	0.49	-1.11	12.5	0.29
MORN1	TGGT1_318230	phosphoglyceratekinasePGKI	4|0|9|7	20	5	4	0|0|3|2|3|0|0|4|0|0|4|8|0|0|3|0	0	0.01	0	0.01	0	-20.42	1.05	0.64
MORN1	TGGT1_318440	helicase (ha2) 318440	2|0|15|4	21	5.25	4	0|0|0|0|0|0|0|0|0|0|0|0|0|0|0|0	0.74	1	0.74	1	0.74	-1.11	52.5	0.15
MORN1	TGGT1_319560	microneme protein MIC3	2|0|6|0	8	2	4	0|0|2|0|0|0|0|0|0|0|0|2|0|0|0|0	0.3	0.96	0.3	0.96	0.3	-4.11	2	0.45
MORN1	TGGT1_319710	kinesin 319710	19|0|31|11	61	15.25	4	0|0|0|0|0|0|0|0|0|0|0|0|0|0|0|0	0.75	1	0.75	1	0.75	-1.11	152.5	0.05
MORN1	TGGT1_321340	putative membrane protein	2|0|0|0	2	0.5	4	0|0|0|0|0|0|0|0|0|0|0|0|0|0|0|0	0.24	0.97	0.24	0.97	0.24	-1.11	5	0.52
MORN1	TGGT1_321560	Zn 321560	2|0|11|0	13	3.25	4	0|0|0|0|0|0|0|0|0|0|0|0|0|0|0|0	0.49	1	0.49	1	0.49	-1.11	32.5	0.27
MORN1	TGGT1_321620	dynamin-relatedproteinDRPB	2|0|7|0	9	2.25	4	0|0|0|0|0|0|0|0|0|0|0|0|0|0|0|0	0.49	1	0.49	1	0.49	-1.11	22.5	0.27
MORN1	TGGT1_324600	HSP	3|0|9|0	12	3	4	0|0|0|2|0|0|0|0|0|3|4|4|0|2|0|0	0.15	0.59	0.15	0.59	0.15	-13.78	0.92	0.6
MORN1	TGGT1_363030	ROP8 363030	4|0|18|7	29	7.25	4	0|0|2|4|2|0|0|0|0|2|3|0|0|2|0|2	0.34	1	0.34	1	0.34	-11.65	2.64	0.36
MORN1	TGGT1_411430	ROP5	12|0|31|11	54	13.5	4	0|7|0|16|4|0|4|0|0|6|5|12|2|9|0|0	0.22	0.88	0.22	0.88	0.22	-47.96	1.23	0.59
MORN1	TGGT1_201380	chorismatesynthase	0|0|4|0	4	1	4	0|0|0|0|0|0|0|0|0|0|0|0|0|0|0|0	0.25	1	0.25	1	0.25	-1.11	10	0.48
MORN1	TGGT1_201780	MIC2	0|0|5|0	5	1.25	4	0|0|0|3|0|0|0|0|0|0|0|0|0|0|0|0	0.22	0.88	0.22	0.88	0.22	-3.7	1.67	0.59
MORN1	TGGT1_201820	TGGT1_201820	0|0|2|0	2	0.5	4	0|0|0|0|0|0|0|0|0|0|0|0|0|0|0|0	0.24	0.97	0.24	0.97	0.24	-1.11	5	0.52
MORN1	TGGT1_202200	TGGT1_202200	0|0|4|0	4	1	4	0|0|0|0|0|0|0|0|0|0|0|0|0|0|0|0	0.25	1	0.25	1	0.25	-1.11	10	0.48
MORN1	TGGT1_202530	aspartate-tRNAligase	0|0|2|0	2	0.5	4	0|0|0|0|0|0|0|0|0|0|0|0|0|0|0|0	0.24	0.97	0.24	0.97	0.24	-1.11	5	0.52
MORN1	TGGT1_202680	putative peptidase M16, alpha subunit	0|0|2|0	2	0.5	4	0|0|0|0|0|0|0|0|0|0|0|0|0|0|0|0	0.24	0.97	0.24	0.97	0.24	-1.11	5	0.52
MORN1	TGGT1_202690	DNA-directedRNApolymeraseIIRPB9	0|0|2|0	2	0.5	4	0|0|0|0|0|0|0|0|0|0|0|0|0|0|0|0	0.24	0.97	0.24	0.97	0.24	-1.11	5	0.52
MORN1	TGGT1_203220	DEAD/DEAH box helicase 203220	0|0|3|0	3	0.75	4	0|0|0|0|0|0|0|0|0|0|0|0|0|0|0|0	0.25	0.99	0.25	0.99	0.25	-1.11	7.5	0.49
MORN1	TGGT1_203780	TGGT1_203780	0|0|4|2	6	1.5	4	0|0|0|0|0|0|0|0|0|0|0|0|0|0|0|0	0.49	1	0.49	1	0.49	-1.11	15	0.28
MORN1	TGGT1_203980	TGGT1_203980	0|0|6|0	6	1.5	4	0|0|0|0|0|0|0|0|0|0|0|0|0|0|0|0	0.25	1	0.25	1	0.25	-1.11	15	0.47
MORN1	TGGT1_204020	RPL8	0|0|2|0	2	0.5	4	0|2|0|0|0|0|0|0|0|0|0|0|0|0|0|0	0.16	0.63	0.16	0.63	0.16	-2.65	1	0.6
MORN1	TGGT1_204160	GYF domain-containing protein	0|0|3|0	3	0.75	4	0|0|0|0|0|0|0|0|0|0|0|0|0|0|0|0	0.25	0.99	0.25	0.99	0.25	-1.11	7.5	0.49
MORN1	TGGT1_204400	putative ATPase synthase subunit alpha	0|0|2|0	2	0.5	4	0|0|0|0|0|0|0|0|0|0|0|0|0|0|0|0	0.24	0.97	0.24	0.97	0.24	-1.11	5	0.52
MORN1	TGGT1_205120	TGGT1_205120	0|0|2|0	2	0.5	4	0|0|0|0|0|0|0|0|0|0|0|0|0|0|0|0	0.24	0.97	0.24	0.97	0.24	-1.11	5	0.52
MORN1	TGGT1_205320	TGGT1_205320	0|0|7|0	7	1.75	4	0|0|0|0|0|0|0|0|0|0|0|0|0|0|0|0	0.25	1	0.25	1	0.25	-1.11	17.5	0.47
MORN1	TGGT1_205350	integralmembraneprotein,GNS1/SUR4familyprotein	0|0|2|0	2	0.5	4	0|0|0|0|0|0|0|0|0|0|0|0|0|0|0|0	0.24	0.97	0.24	0.97	0.24	-1.11	5	0.52
MORN1	TGGT1_205440	CCTchaperoningammasubunit	0|0|2|0	2	0.5	4	0|0|0|0|0|0|0|0|0|0|0|0|0|0|0|0	0.24	0.97	0.24	0.97	0.24	-1.11	5	0.52
MORN1	TGGT1_205558	NACdomain-containingprotein	0|0|8|0	8	2	4	0|0|0|0|0|0|0|0|0|0|0|0|0|0|0|0	0.25	1	0.25	1	0.25	-1.11	20	0.47
MORN1	TGGT1_205700	cyclophilinprecursor	0|0|11|0	11	2.75	4	0|4|0|4|2|0|0|2|0|0|6|4|3|5|3|0	0.03	0.13	0.03	0.13	0.03	-20.36	0.58	0.62
MORN1	TGGT1_205710	lysine-tRNA ligase	0|0|4|0	4	1	4	0|0|0|0|0|0|0|0|0|0|0|0|0|0|0|0	0.25	1	0.25	1	0.25	-1.11	10	0.48
MORN1	TGGT1_206470	pyruvatedehydrogenasecomplexsubunitPDH-E3II	0|0|3|0	3	0.75	4	0|0|0|0|0|0|0|0|0|0|0|0|0|0|0|0	0.25	0.99	0.25	0.99	0.25	-1.11	7.5	0.49
MORN1	TGGT1_207370	TGGT1_207370	0|0|3|0	3	0.75	4	0|0|0|0|0|0|0|0|0|0|0|0|0|0|0|0	0.25	0.99	0.25	0.99	0.25	-1.11	7.5	0.49
MORN1	TGGT1_208030	microneme protein MIC4	0|0|5|2	7	1.75	4	0|0|0|0|0|0|0|0|0|0|0|0|0|0|0|0	0.49	1	0.49	1	0.49	-1.11	17.5	0.27
MORN1	TGGT1_208050	ABC transporter	0|0|2|0	2	0.5	4	0|0|0|0|0|0|0|0|0|0|0|0|0|0|0|0	0.24	0.97	0.24	0.97	0.24	-1.11	5	0.52
MORN1	TGGT1_209000	HECT(ubiquitin-transferase) 209000	0|0|2|0	2	0.5	4	0|0|0|0|0|0|0|0|0|0|0|0|0|0|0|0	0.24	0.97	0.24	0.97	0.24	-1.11	5	0.52
MORN1	TGGT1_209210	TGGT1_209210	0|0|3|0	3	0.75	4	0|0|0|0|0|0|0|0|0|0|0|0|0|0|0|0	0.25	0.99	0.25	0.99	0.25	-1.11	7.5	0.49
MORN1	TGGT1_209520	WD 209520	0|0|2|0	2	0.5	4	0|0|0|2|0|0|0|0|0|0|0|0|0|0|0|0	0.16	0.63	0.16	0.63	0.16	-2.65	1	0.6
MORN1	TGGT1_209600	TGGT1_209600	0|0|7|5	12	3	4	0|0|0|0|0|0|0|0|0|0|0|0|0|2|0|0	0.49	0.99	0.49	0.99	0.49	-2.65	6	0.31
MORN1	TGGT1_210300	TGGT1_210300	0|0|2|0	2	0.5	4	0|0|0|0|0|0|0|0|0|0|0|0|0|0|0|0	0.24	0.97	0.24	0.97	0.24	-1.11	5	0.52
MORN1	TGGT1_211890	RAP 211890	0|0|2|0	2	0.5	4	0|0|0|0|0|0|0|0|0|0|0|0|0|0|0|0	0.24	0.97	0.24	0.97	0.24	-1.11	5	0.52
MORN1	TGGT1_212800	TGGT1_212800	0|0|2|2	4	1	4	0|0|0|0|0|0|0|0|0|0|0|0|0|0|0|0	0.48	0.97	0.48	0.97	0.48	-1.11	10	0.31
MORN1	TGGT1_213790	TGGT1_213790	0|0|2|0	2	0.5	4	0|0|0|0|0|0|0|0|0|0|0|0|0|0|0|0	0.24	0.97	0.24	0.97	0.24	-1.11	5	0.52
MORN1	TGGT1_214090	signalpeptidase	0|0|4|0	4	1	4	0|0|0|0|0|0|0|0|0|0|0|0|0|0|0|0	0.25	1	0.25	1	0.25	-1.11	10	0.48
MORN1	TGGT1_214270	translationinitiationfactorIF-2	0|0|5|0	5	1.25	4	0|0|0|0|0|0|0|0|0|0|0|0|0|0|0|0	0.25	1	0.25	1	0.25	-1.11	12.5	0.48
MORN1	TGGT1_214490	peptidaseM16inactivedomain-containingprotein	0|0|3|0	3	0.75	4	0|0|0|0|0|0|0|0|0|0|0|0|0|0|0|0	0.25	0.99	0.25	0.99	0.25	-1.11	7.5	0.49
MORN1	TGGT1_214600	TGGT1_214600	0|0|2|0	2	0.5	4	0|0|0|0|0|0|0|0|0|0|0|0|0|0|0|0	0.24	0.97	0.24	0.97	0.24	-1.11	5	0.52
MORN1	TGGT1_214990	TGGT1_214990	0|0|2|0	2	0.5	4	2|0|0|0|0|0|0|0|0|0|0|0|0|0|0|0	0.16	0.63	0.16	0.63	0.16	-2.65	1	0.6
MORN1	TGGT1_215040	HEAT 215040	0|0|3|0	3	0.75	4	0|0|0|0|0|0|0|0|0|0|0|0|0|0|0|0	0.25	0.99	0.25	0.99	0.25	-1.11	7.5	0.49
MORN1	TGGT1_215260	carbamoylphosphatesynthetase	0|0|2|0	2	0.5	4	0|0|0|0|0|0|0|0|0|0|0|0|0|0|0|0	0.24	0.97	0.24	0.97	0.24	-1.11	5	0.52
MORN1	TGGT1_215470	ribosomalproteinRPL10A	0|0|4|3	7	1.75	4	0|0|2|2|3|0|0|0|0|0|0|0|0|0|0|0	0.08	0.24	0.08	0.24	0.08	-7.41	1	0.61
MORN1	TGGT1_215590	flavoprotein subunit of succinate dehydrogenase	0|0|6|0	6	1.5	4	0|0|0|0|0|0|0|0|0|0|0|0|0|0|0|0	0.25	1	0.25	1	0.25	-1.11	15	0.47
MORN1	TGGT1_215980	TGGT1_215980	0|0|4|0	4	1	4	0|0|2|0|0|0|0|0|0|0|0|3|0|0|4|0	0.01	0.06	0.01	0.06	0.01	-9.45	0.44	0.63
MORN1	TGGT1_216080	AC methyl transferase	0|0|2|0	2	0.5	4	0|0|0|0|0|0|0|0|0|0|0|0|0|0|0|0	0.24	0.97	0.24	0.97	0.24	-1.11	5	0.52
MORN1	TGGT1_216590	HEAT 216590	0|0|6|0	6	1.5	4	0|0|0|0|0|0|0|0|0|0|0|0|0|0|0|0	0.25	1	0.25	1	0.25	-1.11	15	0.47
MORN1	TGGT1_216650	S15sporozoite-expressedprotein	0|0|7|4	11	2.75	4	0|0|0|0|0|0|0|0|0|0|0|4|0|0|0|0	0.41	0.91	0.41	0.91	0.41	-3.56	2.75	0.34
MORN1	TGGT1_216670	FUSE-bindingprotein2/KH-typesplicingregulatoryprotein	0|0|4|0	4	1	4	0|0|0|0|0|0|0|0|0|0|0|0|0|0|0|0	0.25	1	0.25	1	0.25	-1.11	10	0.48
MORN1	TGGT1_216790	ATP-bindingcassettesub-familyEmember1	0|0|2|0	2	0.5	4	0|0|0|0|0|0|0|0|0|0|0|0|0|0|0|0	0.24	0.97	0.24	0.97	0.24	-1.11	5	0.52
MORN1	TGGT1_216880	guaninenucleotide-bindingprotein	0|0|7|2	9	2.25	4	0|0|4|0|3|0|0|0|0|0|3|6|3|4|0|0	0	0	0	0	0	-18.14	0.53	0.65
MORN1	TGGT1_217600	CDPK9	0|0|2|2	4	1	4	0|0|0|0|0|0|0|0|0|0|0|0|0|0|0|0	0.48	0.97	0.48	0.97	0.48	-1.11	10	0.31
MORN1	TGGT1_218300	zincfinger(CCCHtype)motif-containingprotein	0|0|2|0	2	0.5	4	0|0|0|0|0|0|0|0|0|0|0|0|0|0|0|0	0.24	0.97	0.24	0.97	0.24	-1.11	5	0.52
MORN1	TGGT1_218410	ribosomalproteinRPP0	0|0|2|0	2	0.5	4	0|0|0|0|0|0|0|0|0|0|3|0|0|0|0|0	0.13	0.51	0.13	0.51	0.13	-3.7	0.67	0.6
MORN1	TGGT1_218780	phospho serine amino transferase	0|0|2|0	2	0.5	4	0|0|0|0|0|0|0|0|0|0|0|0|0|0|0|0	0.24	0.97	0.24	0.97	0.24	-1.11	5	0.52
MORN1	TGGT1_219270	TGGT1_219270	0|0|2|0	2	0.5	4	0|0|0|0|0|0|0|0|0|0|0|0|0|0|0|0	0.24	0.97	0.24	0.97	0.24	-1.11	5	0.52
MORN1	TGGT1_219310	DnaKfamilyprotein	0|0|4|0	4	1	4	0|0|0|0|0|0|0|0|0|0|0|0|0|0|2|0	0.23	0.91	0.23	0.91	0.23	-2.65	2	0.58
MORN1	TGGT1_219320	GAP50	0|0|5|0	5	1.25	4	0|0|2|2|2|0|0|0|0|2|2|5|0|4|0|0	0	0.01	0	0.01	0	-13.78	0.38	0.65
MORN1	TGGT1_219710	TGGT1_219710	0|0|3|0	3	0.75	4	0|0|0|0|0|0|0|0|0|0|0|0|0|0|0|0	0.25	0.99	0.25	0.99	0.25	-1.11	7.5	0.49
MORN1	TGGT1_219800	vacuolarATPsynthasesubunitb	0|0|2|0	2	0.5	4	0|0|0|0|0|0|0|0|0|0|0|0|0|0|0|0	0.24	0.97	0.24	0.97	0.24	-1.11	5	0.52
MORN1	TGGT1_219820	polyubiquitinUbC	0|0|6|2	8	2	4	0|0|0|0|3|0|0|0|0|2|3|3|0|2|0|0	0.03	0.14	0.03	0.14	0.03	-11.65	0.73	0.62
MORN1	TGGT1_219850	prolyl-tRNA synthetase (ProRS)	0|0|18|9	27	6.75	4	0|2|2|5|0|0|0|0|0|0|0|0|0|2|0|0	0.47	1	0.47	1	0.47	-11.65	2.45	0.33
MORN1	TGGT1_220470	TGGT1_220470	0|0|2|0	2	0.5	4	0|0|0|0|0|0|0|0|0|0|0|0|0|0|0|0	0.24	0.97	0.24	0.97	0.24	-1.11	5	0.52
MORN1	TGGT1_220950	TGGT1_220950	0|0|3|0	3	0.75	4	0|0|0|3|0|0|0|0|0|0|0|0|0|0|0|0	0.18	0.7	0.18	0.7	0.18	-3.7	1	0.59
MORN1	TGGT1_221390	TGGT1_221390	0|0|2|0	2	0.5	4	0|0|0|0|0|0|0|0|0|0|0|0|0|0|0|0	0.24	0.97	0.24	0.97	0.24	-1.11	5	0.52
MORN1	TGGT1_221470	TGGT1_221470	0|0|6|3	9	2.25	4	0|0|0|2|0|0|0|0|0|0|0|2|0|0|0|0	0.37	0.96	0.37	0.96	0.37	-4.11	2.25	0.35
MORN1	TGGT1_221522	adaptorcomplexesmediumsubunitfamilyprotein	0|0|2|0	2	0.5	4	0|0|0|0|0|0|0|0|0|0|0|0|0|0|0|0	0.24	0.97	0.24	0.97	0.24	-1.11	5	0.52
MORN1	TGGT1_221610	ubiquitinhydroxalase 221610	0|0|2|0	2	0.5	4	0|0|0|0|0|0|0|0|0|0|0|0|0|0|0|0	0.24	0.97	0.24	0.97	0.24	-1.11	5	0.52
MORN1	TGGT1_222220	IMC7	0|0|8|0	8	2	4	0|0|0|0|0|0|0|0|0|0|0|0|0|0|0|0	0.25	1	0.25	1	0.25	-1.11	20	0.47
MORN1	TGGT1_222380	importin-betaN-terminaldomain	0|0|4|0	4	1	4	0|0|0|0|0|0|0|0|0|0|0|0|0|0|0|0	0.25	1	0.25	1	0.25	-1.11	10	0.48
MORN1	TGGT1_222860	etranslationiF 222860	0|0|7|0	7	1.75	4	0|0|0|0|0|0|0|0|0|0|0|0|0|0|0|0	0.25	1	0.25	1	0.25	-1.11	17.5	0.47
MORN1	TGGT1_223050	ribosomalproteinRPS20	0|0|3|3	6	1.5	4	0|2|0|0|0|0|0|0|0|0|0|0|0|0|0|0	0.41	0.81	0.41	0.81	0.41	-2.65	3	0.34
MORN1	TGGT1_223140	tRNA binding domain-containing protein	0|0|3|0	3	0.75	4	0|0|0|0|0|0|0|0|0|0|0|0|0|0|0|0	0.25	0.99	0.25	0.99	0.25	-1.11	7.5	0.49
MORN1	TGGT1_223390	activatingsignalcointegrator1complexsubunit3family1ASCC3L1	0|0|5|0	5	1.25	4	0|0|0|0|0|0|0|0|0|0|0|0|0|0|0|0	0.25	1	0.25	1	0.25	-1.11	12.5	0.48
MORN1	TGGT1_223725	TGGT1_223725	0|0|2|0	2	0.5	4	0|0|0|0|0|0|0|0|0|0|0|0|0|0|0|0	0.24	0.97	0.24	0.97	0.24	-1.11	5	0.52
MORN1	TGGT1_223790	TGGT1_223790	0|0|2|0	2	0.5	4	0|0|0|0|0|0|0|0|0|0|0|0|0|0|0|0	0.24	0.97	0.24	0.97	0.24	-1.11	5	0.52
MORN1	TGGT1_223920	RON3	0|0|4|0	4	1	4	0|0|0|0|0|0|0|0|0|0|0|0|0|0|0|0	0.25	1	0.25	1	0.25	-1.11	10	0.48
MORN1	TGGT1_223940	GAP45	0|0|2|0	2	0.5	4	0|0|0|0|0|0|0|0|0|0|0|0|0|0|0|0	0.24	0.97	0.24	0.97	0.24	-1.11	5	0.52
MORN1	TGGT1_224090	enoyl-CoA hydratase/isomerase family protein	0|0|3|0	3	0.75	4	0|0|0|0|0|0|0|0|0|0|0|0|0|0|0|0	0.25	0.99	0.25	0.99	0.25	-1.11	7.5	0.49
MORN1	TGGT1_224230	AP2X-3	0|0|2|0	2	0.5	4	0|0|0|0|0|0|0|0|0|0|0|0|0|0|0|0	0.24	0.97	0.24	0.97	0.24	-1.11	5	0.52
MORN1	TGGT1_224280	CPSF A subunit region protein	0|0|2|0	2	0.5	4	0|0|0|0|0|0|0|0|0|0|0|0|0|0|0|0	0.24	0.97	0.24	0.97	0.24	-1.11	5	0.52
MORN1	TGGT1_224870	TGGT1_224870	0|0|2|0	2	0.5	4	2|0|0|0|0|0|2|2|0|0|0|0|0|0|0|0	0.01	0.05	0.01	0.05	0.01	-6.35	0.33	0.63
MORN1	TGGT1_225050	adenosylhomocysteinase	0|0|3|0	3	0.75	4	0|0|0|0|0|0|0|0|0|0|0|0|0|0|0|0	0.25	0.99	0.25	0.99	0.25	-1.11	7.5	0.49
MORN1	TGGT1_225125	pre-rRNAprocessingprotein	0|0|2|0	2	0.5	4	0|0|0|0|0|0|0|0|0|0|0|0|0|0|0|0	0.24	0.97	0.24	0.97	0.24	-1.11	5	0.52
MORN1	TGGT1_226250	DEAD(Asp-Glu-Ala-Asp)boxpolypeptideDDX3X	0|0|6|0	6	1.5	4	0|0|0|2|0|0|0|0|0|0|0|0|0|0|3|0	0.22	0.87	0.22	0.87	0.22	-5.12	1.2	0.59
MORN1	TGGT1_227450	hydrolase,NUDIXfamilyprotein	0|0|2|0	2	0.5	4	0|0|0|0|0|0|0|0|0|0|0|0|0|0|0|0	0.24	0.97	0.24	0.97	0.24	-1.11	5	0.52
MORN1	TGGT1_227780	TGGT1_227780	0|0|3|0	3	0.75	4	0|0|0|0|0|0|0|0|0|0|0|0|0|0|0|0	0.25	0.99	0.25	0.99	0.25	-1.11	7.5	0.49
MORN1	TGGT1_228170	IMC2A	0|0|3|0	3	0.75	4	0|0|0|0|0|0|0|0|0|0|0|0|0|0|0|0	0.25	0.99	0.25	0.99	0.25	-1.11	7.5	0.49
MORN1	TGGT1_228490	TGGT1_228490	0|0|3|0	3	0.75	4	0|0|0|0|0|0|0|0|0|0|0|0|0|0|0|0	0.25	0.99	0.25	0.99	0.25	-1.11	7.5	0.49
MORN1	TGGT1_229000	kelchrepeat-containingprotein	0|0|2|0	2	0.5	4	0|0|0|0|0|0|0|0|0|0|0|0|0|0|0|0	0.24	0.97	0.24	0.97	0.24	-1.11	5	0.52
MORN1	TGGT1_229010	RON4	0|0|2|0	2	0.5	4	0|0|0|0|0|0|0|0|0|0|0|0|0|0|0|0	0.24	0.97	0.24	0.97	0.24	-1.11	5	0.52
MORN1	TGGT1_229020	CDK 229020	0|0|2|0	2	0.5	4	0|0|0|0|0|0|0|0|0|0|0|0|0|0|0|0	0.24	0.97	0.24	0.97	0.24	-1.11	5	0.52
MORN1	TGGT1_229180	HEAT 229180	0|0|6|0	6	1.5	4	0|0|0|0|0|0|0|0|0|0|0|0|0|0|0|0	0.25	1	0.25	1	0.25	-1.11	15	0.47
MORN1	TGGT1_229640	TGGT1_229640	0|0|2|0	2	0.5	4	0|0|0|0|0|0|0|0|0|0|0|0|0|0|0|0	0.24	0.97	0.24	0.97	0.24	-1.11	5	0.52
MORN1	TGGT1_229670	ribosomalproteinRPS23	0|0|5|0	5	1.25	4	0|2|3|0|0|0|0|2|0|4|0|3|0|0|2|0	0	0.02	0	0.02	0	-12.65	0.42	0.64
MORN1	TGGT1_229940	cyclophilin 229940	0|0|2|0	2	0.5	4	0|0|0|0|0|0|0|0|0|0|0|0|0|0|0|0	0.24	0.97	0.24	0.97	0.24	-1.11	5	0.52
MORN1	TGGT1_230140	vacuolarsortingprotein9(vps9)domain-containingprotein	0|0|14|0	14	3.5	4	0|0|0|0|0|0|0|0|0|0|0|0|0|0|0|0	0.25	1	0.25	1	0.25	-1.11	35	0.47
MORN1	TGGT1_230380	protein translocation complex, SEC61 gamma subunit	0|0|2|0	2	0.5	4	0|0|0|0|0|0|0|0|0|0|0|0|0|0|0|0	0.24	0.97	0.24	0.97	0.24	-1.11	5	0.52
MORN1	TGGT1_230420	sarco/endoplasmicreticulumCa2+-ATPase	0|0|3|0	3	0.75	4	0|0|0|0|0|0|0|0|0|0|0|0|0|0|0|0	0.25	0.99	0.25	0.99	0.25	-1.11	7.5	0.49
MORN1	TGGT1_230450	bifunctionalGMPsynthase/glutamineamidotransferaseprotein	0|0|3|0	3	0.75	4	0|0|0|0|0|0|0|0|0|0|0|0|0|0|0|0	0.25	0.99	0.25	0.99	0.25	-1.11	7.5	0.49
MORN1	TGGT1_230830	ATPasefamilyassociatedwithvariouscellularactivities(AAA)domain-containingprotein	0|0|2|0	2	0.5	4	0|0|0|0|0|0|0|0|0|0|0|0|0|0|0|0	0.24	0.97	0.24	0.97	0.24	-1.11	5	0.52
MORN1	TGGT1_230960	splicingfactor3b,subunit3	0|0|5|0	5	1.25	4	0|0|0|0|0|0|0|0|0|0|0|0|0|0|0|0	0.25	1	0.25	1	0.25	-1.11	12.5	0.48
MORN1	TGGT1_231210	sarcalumenin/eps15familyprotein	0|0|3|0	3	0.75	4	0|0|0|0|0|0|0|0|0|0|0|0|0|2|0|0	0.2	0.81	0.2	0.81	0.2	-2.65	1.5	0.59
MORN1	TGGT1_231440	LsmADdomain-containingprotein	0|0|4|3	7	1.75	4	0|0|0|0|0|0|0|0|0|0|0|0|0|0|0|0	0.5	1	0.5	1	0.5	-1.11	17.5	0.25
MORN1	TGGT1_231480	GCN1	0|0|2|0	2	0.5	4	0|0|0|0|0|0|0|0|0|0|0|0|0|0|0|0	0.24	0.97	0.24	0.97	0.24	-1.11	5	0.52
MORN1	TGGT1_231600	HEAT 231600	0|0|4|0	4	1	4	0|0|0|0|0|0|0|0|0|0|0|0|0|0|0|0	0.25	1	0.25	1	0.25	-1.11	10	0.48
MORN1	TGGT1_231770	alpha-tubulinI	0|0|3|0	3	0.75	4	0|0|0|0|0|0|0|0|0|0|0|0|0|0|0|0	0.25	0.99	0.25	0.99	0.25	-1.11	7.5	0.49
MORN1	TGGT1_231920	TGGT1_231920	0|0|2|0	2	0.5	4	0|0|0|0|0|0|0|0|0|0|0|0|0|0|0|0	0.24	0.97	0.24	0.97	0.24	-1.11	5	0.52
MORN1	TGGT1_232010	PP2C 232010	0|0|3|0	3	0.75	4	0|0|3|0|0|0|0|2|0|0|0|0|0|0|0|0	0.08	0.34	0.08	0.34	0.08	-5.12	0.6	0.61
MORN1	TGGT1_232050	DnaJ 232050	0|0|2|0	2	0.5	4	0|0|0|0|0|0|0|0|0|0|0|0|0|0|0|0	0.24	0.97	0.24	0.97	0.24	-1.11	5	0.52
MORN1	TGGT1_232120	TGGT1_232120	0|0|2|0	2	0.5	4	0|0|0|0|0|0|0|0|0|0|0|0|0|0|0|0	0.24	0.97	0.24	0.97	0.24	-1.11	5	0.52
MORN1	TGGT1_232130	TGGT1_232130	0|0|2|0	2	0.5	4	0|0|0|0|0|0|0|0|0|0|0|2|0|0|0|0	0.16	0.63	0.16	0.63	0.16	-2.65	1	0.6
MORN1	TGGT1_232230	ribosomalproteinRPL30	0|0|2|0	2	0.5	4	0|0|0|2|0|0|0|2|0|0|0|4|0|2|0|0	0	0	0	0	0	-10.57	0.2	0.66
MORN1	TGGT1_232300	ribosomal protein RPS3	0|0|5|0	5	1.25	4	0|0|0|2|2|0|0|0|0|0|0|4|0|0|0|0	0.08	0.33	0.08	0.33	0.08	-8.3	0.62	0.61
MORN1	TGGT1_232370	CW-typeZincFingerprotein	0|0|2|0	2	0.5	4	0|0|0|0|0|0|0|0|0|0|0|0|0|0|0|0	0.24	0.97	0.24	0.97	0.24	-1.11	5	0.52
MORN1	TGGT1_232440	Brf1pfamilycoiledcoilprotein	0|0|3|0	3	0.75	4	0|0|0|0|0|0|0|0|0|0|0|0|0|0|0|0	0.25	0.99	0.25	0.99	0.25	-1.11	7.5	0.49
MORN1	TGGT1_232710	ribosomalproteinRPS3A	0|0|6|0	6	1.5	4	0|2|0|6|3|0|0|2|0|0|4|0|0|3|0|0	0	0	0	0	0	-17.02	0.38	0.66
MORN1	TGGT1_233110	IMPdehydrogenasa	0|0|4|0	4	1	4	0|0|0|0|0|0|0|0|0|0|0|0|0|0|0|0	0.25	1	0.25	1	0.25	-1.11	10	0.48
MORN1	TGGT1_233120	AP2VIII-2	0|0|4|0	4	1	4	0|0|0|0|0|0|0|0|0|0|0|0|0|0|0|0	0.25	1	0.25	1	0.25	-1.11	10	0.48
MORN1	TGGT1_233140	deoxyuridine5'-triphosphatenucleotidohydrolase	0|0|2|0	2	0.5	4	0|0|0|0|0|0|0|0|0|0|0|0|0|0|0|0	0.24	0.97	0.24	0.97	0.24	-1.11	5	0.52
MORN1	TGGT1_233160	TGGT1_233160	0|0|2|0	2	0.5	4	0|0|0|0|0|0|0|0|0|0|0|0|0|0|0|0	0.24	0.97	0.24	0.97	0.24	-1.11	5	0.52
MORN1	TGGT1_233190	SKIP/SNWdomain-containingprotein	0|0|3|0	3	0.75	4	0|0|0|0|0|0|0|0|0|0|0|0|0|0|0|0	0.25	0.99	0.25	0.99	0.25	-1.11	7.5	0.49
MORN1	TGGT1_233220	TGGT1_233220	0|0|2|0	2	0.5	4	0|0|0|0|0|0|0|0|0|0|0|0|0|0|0|0	0.24	0.97	0.24	0.97	0.24	-1.11	5	0.52
MORN1	TGGT1_233480	SAG-related sequence SRS29C	0|0|4|0	4	1	4	0|0|0|2|0|0|0|0|0|0|2|2|0|0|0|0	0.1	0.42	0.1	0.42	0.1	-6.35	0.67	0.61
MORN1	TGGT1_233820	DNApolymeraseepsilonsubunitBprotein	0|0|2|0	2	0.5	4	0|0|0|0|0|0|0|0|0|0|0|0|0|0|0|0	0.24	0.97	0.24	0.97	0.24	-1.11	5	0.52
MORN1	TGGT1_234450	ribosomalproteinRPS15A	0|0|2|0	2	0.5	4	0|0|0|3|0|0|0|0|0|0|0|0|0|0|0|0	0.13	0.51	0.13	0.51	0.13	-3.7	0.67	0.6
MORN1	TGGT1_235160	TGGT1_235160	0|0|2|0	2	0.5	4	0|0|0|0|0|0|0|0|0|0|0|0|0|0|0|0	0.24	0.97	0.24	0.97	0.24	-1.11	5	0.52
MORN1	TGGT1_235170	ATPase,AAAfamilyprotein	0|0|3|0	3	0.75	4	0|0|0|0|0|0|0|0|0|0|0|0|0|0|0|0	0.25	0.99	0.25	0.99	0.25	-1.11	7.5	0.49
MORN1	TGGT1_235970	eukaryoticinitiationfactor-2gamma	0|0|8|3	11	2.75	4	0|0|0|2|0|0|0|0|0|0|0|0|0|0|0|0	0.45	0.99	0.45	0.99	0.45	-2.65	5.5	0.33
MORN1	TGGT1_236070	pyrroline-5-carboxylate reductase	0|0|4|0	4	1	4	0|0|0|0|0|0|0|0|0|0|0|0|0|0|0|0	0.25	1	0.25	1	0.25	-1.11	10	0.48
MORN1	TGGT1_236570	lysinedecarboxylasefamilyprotein	0|0|4|0	4	1	4	0|0|0|0|0|0|0|0|0|0|0|0|0|0|0|0	0.25	1	0.25	1	0.25	-1.11	10	0.48
MORN1	TGGT1_238050	nucleaseandtudordomain-containingprotein	0|0|16|2	18	4.5	4	0|0|0|5|0|0|0|0|0|0|0|2|0|0|0|0	0.26	0.99	0.26	0.99	0.26	-7.19	2.57	0.46
MORN1	TGGT1_239620	5'-nucleotidase,C-terminaldomain-containingprotein	0|0|3|0	3	0.75	4	0|0|0|0|0|0|0|0|0|0|0|0|0|0|0|0	0.25	0.99	0.25	0.99	0.25	-1.11	7.5	0.49
MORN1	TGGT1_239760	ribosomalproteinRPL22	0|0|2|0	2	0.5	4	0|0|0|0|0|0|0|0|0|0|0|0|0|0|0|0	0.24	0.97	0.24	0.97	0.24	-1.11	5	0.52
MORN1	TGGT1_240650	coatomerproteincomplex,subunitalpha	0|0|3|0	3	0.75	4	0|0|0|0|2|0|0|0|0|0|0|0|0|0|0|0	0.2	0.81	0.2	0.81	0.2	-2.65	1.5	0.59
MORN1	TGGT1_240840	histonelysinedemethylaseJmjCNO66	0|0|6|0	6	1.5	4	0|0|0|0|0|0|0|0|0|0|0|0|0|0|0|0	0.25	1	0.25	1	0.25	-1.11	15	0.47
MORN1	TGGT1_240860	acyltransferase domain-containing protein	0|0|2|0	2	0.5	4	0|0|0|0|0|0|0|0|0|0|0|0|0|0|0|0	0.24	0.97	0.24	0.97	0.24	-1.11	5	0.52
MORN1	TGGT1_241170	TGGT1_241170	0|0|5|0	5	1.25	4	0|0|0|0|0|0|0|0|0|2|0|2|0|3|5|0	0	0.02	0	0.02	0	-12.65	0.42	0.64
MORN1	TGGT1_242660	vacuolarsortingprotein35	0|0|2|0	2	0.5	4	0|0|0|0|0|0|0|0|0|0|0|0|0|0|0|0	0.24	0.97	0.24	0.97	0.24	-1.11	5	0.52
MORN1	TGGT1_242830	XRN5'-3'exonuclease	0|0|3|0	3	0.75	4	0|0|0|0|0|0|0|0|0|0|0|0|0|0|0|0	0.25	0.99	0.25	0.99	0.25	-1.11	7.5	0.49
MORN1	TGGT1_243460	TGGT1_243460	0|0|2|0	2	0.5	4	0|0|0|0|0|0|0|0|0|0|0|0|0|0|0|0	0.24	0.97	0.24	0.97	0.24	-1.11	5	0.52
MORN1	TGGT1_243580	putative Hit family protein involved in cell-cycle regulation	0|0|3|0	3	0.75	4	0|0|0|0|0|0|0|0|0|0|0|0|0|0|0|0	0.25	0.99	0.25	0.99	0.25	-1.11	7.5	0.49
MORN1	TGGT1_243710	t-complexproteinbetasubunit	0|0|2|0	2	0.5	4	0|0|0|0|0|0|0|0|0|0|0|0|0|0|0|0	0.24	0.97	0.24	0.97	0.24	-1.11	5	0.52
MORN1	TGGT1_243730	ROP9	0|0|2|0	2	0.5	4	0|0|0|2|2|0|0|0|0|0|0|0|0|0|0|0	0.06	0.22	0.06	0.22	0.06	-4.11	0.5	0.61
MORN1	TGGT1_243800	long-chainfattyacidCoAligase	0|0|4|0	4	1	4	0|0|0|0|0|0|0|0|0|0|0|0|0|0|0|0	0.25	1	0.25	1	0.25	-1.11	10	0.48
MORN1	TGGT1_244110	nucleosomeassemblyprotein(nap)protein	0|0|5|0	5	1.25	4	0|0|0|0|0|0|0|0|0|0|0|0|0|0|0|0	0.25	1	0.25	1	0.25	-1.11	12.5	0.48
MORN1	TGGT1_244200	putative 2-oxoglutarate dehydrogenase e1 component, mitochondrial precursor	0|0|4|0	4	1	4	0|0|0|0|0|0|0|0|0|0|0|0|0|0|0|0	0.25	1	0.25	1	0.25	-1.11	10	0.48
MORN1	TGGT1_244840	Zn 244840	0|0|2|0	2	0.5	4	0|0|0|0|0|0|0|0|0|0|0|0|0|4|0|0	0.09	0.35	0.09	0.35	0.09	-3.56	0.5	0.61
MORN1	TGGT1_244910	MIZ/SP-RINGzincfingerdomain-containingprotein	0|0|5|0	5	1.25	4	0|0|0|0|0|0|0|0|0|0|0|0|0|0|0|0	0.25	1	0.25	1	0.25	-1.11	12.5	0.48
MORN1	TGGT1_245500	dipeptidylpeptidaseiv(dppiv)n-terminalregiondomain-containingprotein	0|0|2|0	2	0.5	4	0|0|0|0|0|0|0|0|0|0|0|0|0|0|0|0	0.24	0.97	0.24	0.97	0.24	-1.11	5	0.52
MORN1	TGGT1_245680	ribosomalproteinRPL21	0|0|4|0	4	1	4	0|0|0|0|0|0|0|0|0|0|0|0|0|0|0|0	0.25	1	0.25	1	0.25	-1.11	10	0.48
MORN1	TGGT1_246500	surpmoduledomain-containingprotein	0|0|7|0	7	1.75	4	0|0|0|0|0|0|0|0|0|0|0|0|0|0|0|0	0.25	1	0.25	1	0.25	-1.11	17.5	0.47
MORN1	TGGT1_246510	proteinphosphatase2aregulatorybsubunit(b56family)protein	0|0|2|0	2	0.5	4	0|0|0|0|0|0|0|0|0|0|0|0|0|0|0|0	0.24	0.97	0.24	0.97	0.24	-1.11	5	0.52
MORN1	TGGT1_247300	TGGT1_247300	0|0|2|0	2	0.5	4	0|0|0|0|0|0|0|0|0|0|0|0|0|0|0|0	0.24	0.97	0.24	0.97	0.24	-1.11	5	0.52
MORN1	TGGT1_247450	TGGT1_247450	0|0|2|0	2	0.5	4	0|0|0|0|0|0|0|0|0|0|0|0|0|0|0|0	0.24	0.97	0.24	0.97	0.24	-1.11	5	0.52
MORN1	TGGT1_247470	nucleolarprotein	0|0|2|0	2	0.5	4	0|0|0|0|0|0|0|0|0|0|0|0|0|0|0|0	0.24	0.97	0.24	0.97	0.24	-1.11	5	0.52
MORN1	TGGT1_247510	fructose-bisphospataseII	0|0|6|0	6	1.5	4	0|0|0|0|0|0|0|0|0|0|0|0|0|0|0|0	0.25	1	0.25	1	0.25	-1.11	15	0.47
MORN1	TGGT1_247760	TGGT1_247760	0|0|2|0	2	0.5	4	0|0|0|0|0|0|0|0|0|0|0|0|0|0|0|0	0.24	0.97	0.24	0.97	0.24	-1.11	5	0.52
MORN1	TGGT1_248120	TGGT1_248120	0|0|2|0	2	0.5	4	0|0|0|0|0|0|0|0|0|0|0|0|0|0|0|0	0.24	0.97	0.24	0.97	0.24	-1.11	5	0.52
MORN1	TGGT1_248400	glyoxalaseI	0|0|2|0	2	0.5	4	0|0|0|0|0|0|0|0|0|0|0|0|0|0|0|0	0.24	0.97	0.24	0.97	0.24	-1.11	5	0.52
MORN1	TGGT1_248700	IMC12	0|0|2|0	2	0.5	4	0|0|0|0|0|0|0|0|0|0|0|0|0|0|0|0	0.24	0.97	0.24	0.97	0.24	-1.11	5	0.52
MORN1	TGGT1_248740	TGGT1_248740	0|0|2|0	2	0.5	4	0|0|0|0|0|0|0|0|0|0|0|0|0|0|0|0	0.24	0.97	0.24	0.97	0.24	-1.11	5	0.52
MORN1	TGGT1_248810	nuclearfactorNF7	0|0|3|0	3	0.75	4	0|0|0|0|0|0|0|0|0|0|0|0|0|0|0|0	0.25	0.99	0.25	0.99	0.25	-1.11	7.5	0.49
MORN1	TGGT1_248880	GTPaseRAB7	0|0|3|0	3	0.75	4	0|0|0|0|0|0|0|0|0|0|0|0|0|0|0|0	0.25	0.99	0.25	0.99	0.25	-1.11	7.5	0.49
MORN1	TGGT1_249180	bifunctionaldihydrofolatereductase-thymidylatesynthase	0|0|5|0	5	1.25	4	0|0|0|0|0|0|0|0|0|0|0|0|0|0|0|0	0.25	1	0.25	1	0.25	-1.11	12.5	0.48
MORN1	TGGT1_249250	ribosomalproteinRPL35A	0|0|3|0	3	0.75	4	0|0|0|2|0|0|0|0|0|0|0|0|0|0|0|0	0.2	0.81	0.2	0.81	0.2	-2.65	1.5	0.59
MORN1	TGGT1_249270	putative protein disulfide isomerase-related protein (provisional)	0|0|3|0	3	0.75	4	0|0|0|0|0|0|0|0|0|0|2|2|0|0|0|0	0.13	0.51	0.13	0.51	0.13	-4.11	0.75	0.6
MORN1	TGGT1_249530	exportin1	0|0|3|2	5	1.25	4	0|0|0|0|0|0|0|0|0|0|0|0|0|0|0|0	0.49	0.99	0.49	0.99	0.49	-1.11	12.5	0.29
MORN1	TGGT1_249610	TGGT1_249610	0|0|2|0	2	0.5	4	0|0|0|0|0|0|0|0|0|0|0|0|0|0|0|0	0.24	0.97	0.24	0.97	0.24	-1.11	5	0.52
MORN1	TGGT1_249850	GAP40	0|0|5|0	5	1.25	4	2|0|0|0|0|0|0|0|0|0|0|0|0|0|0|0	0.24	0.96	0.24	0.96	0.24	-2.65	2.5	0.58
MORN1	TGGT1_249900	adeninenucleotidetranslocator	0|0|5|3	8	2	4	0|0|2|0|0|0|0|0|0|2|2|2|0|5|2|0	0.01	0.04	0.01	0.04	0.01	-11.65	0.73	0.63
MORN1	TGGT1_250700	TGGT1_250700	0|0|9|0	9	2.25	4	0|0|0|0|0|0|0|0|0|0|0|0|0|0|0|0	0.25	1	0.25	1	0.25	-1.11	22.5	0.47
MORN1	TGGT1_251500	putative eukaryotic initiation factor-3, subunit 3	0|0|2|0	2	0.5	4	0|0|0|0|0|0|0|0|0|0|0|0|0|0|0|0	0.24	0.97	0.24	0.97	0.24	-1.11	5	0.52
MORN1	TGGT1_251690	seryl-tRNAsynthetase,cytoplasmic	0|0|5|4	9	2.25	4	0|0|0|0|0|0|0|0|0|0|0|0|0|0|0|0	0.5	1	0.5	1	0.5	-1.11	22.5	0.24
MORN1	TGGT1_251780	heat shock protein	0|0|4|2	6	1.5	4	0|0|2|0|3|0|0|0|0|0|0|0|0|0|0|0	0.18	0.59	0.18	0.59	0.18	-5.12	1.2	0.59
MORN1	TGGT1_251870	histoneH2Bb	0|0|8|4	12	3	4	0|0|0|0|6|0|0|0|0|2|3|3|0|0|4|0	0.01	0.03	0.01	0.03	0.01	-17.02	0.75	0.64
MORN1	TGGT1_252290	importinalpha	0|0|6|0	6	1.5	4	0|0|0|0|0|0|0|0|0|0|0|0|0|0|0|0	0.25	1	0.25	1	0.25	-1.11	15	0.47
MORN1	TGGT1_253290	valyl-tRNAsynthetase	0|0|8|0	8	2	4	0|0|0|0|0|0|0|0|0|0|0|0|0|0|0|0	0.25	1	0.25	1	0.25	-1.11	20	0.47
MORN1	TGGT1_253440	putative cell-cycle-associated protein kinase SRPK	0|0|4|2	6	1.5	4	0|0|0|0|0|0|0|0|0|0|0|0|0|0|0|0	0.49	1	0.49	1	0.49	-1.11	15	0.28
MORN1	TGGT1_253810	TGGT1_253810	0|0|2|0	2	0.5	4	0|0|0|0|0|0|0|0|0|0|0|0|0|0|0|0	0.24	0.97	0.24	0.97	0.24	-1.11	5	0.52
MORN1	TGGT1_254440	ribosomalproteinRPL12	0|0|2|0	2	0.5	4	0|0|0|0|0|0|0|0|0|0|0|0|0|0|0|0	0.24	0.97	0.24	0.97	0.24	-1.11	5	0.52
MORN1	TGGT1_254690	phospholipase/carboxylesterase	0|0|3|0	3	0.75	4	0|0|0|0|0|0|0|0|0|0|0|0|0|0|0|0	0.25	0.99	0.25	0.99	0.25	-1.11	7.5	0.49
MORN1	TGGT1_254940	MIF4G 254940	0|0|3|0	3	0.75	4	0|0|0|0|0|0|0|0|0|0|0|0|0|0|0|0	0.25	0.99	0.25	0.99	0.25	-1.11	7.5	0.49
MORN1	TGGT1_255260	AMA1	0|0|3|0	3	0.75	4	0|0|0|2|2|0|0|0|0|0|0|3|0|0|0|0	0.02	0.08	0.02	0.08	0.02	-7.41	0.43	0.63
MORN1	TGGT1_256770	eukaryotictranslationinitiationfactor4A,isoform3	0|0|2|0	2	0.5	4	0|0|0|0|0|0|0|0|0|0|0|0|0|0|0|0	0.24	0.97	0.24	0.97	0.24	-1.11	5	0.52
MORN1	TGGT1_256970	vacuolarATPsynthasesubunitA	0|0|3|0	3	0.75	4	0|0|0|0|0|0|0|0|0|0|0|0|0|0|0|0	0.25	0.99	0.25	0.99	0.25	-1.11	7.5	0.49
MORN1	TGGT1_256980	glycerol-3-phosphate-acyltransferase	0|0|3|0	3	0.75	4	0|0|0|0|0|0|0|0|0|0|0|0|0|0|0|0	0.25	0.99	0.25	0.99	0.25	-1.11	7.5	0.49
MORN1	TGGT1_256990	glycyl-tRNAsynthetase	0|0|3|0	3	0.75	4	0|0|0|0|0|0|0|0|0|0|0|0|0|0|0|0	0.25	0.99	0.25	0.99	0.25	-1.11	7.5	0.49
MORN1	TGGT1_257350	etranslationiF 257350	0|0|8|0	8	2	4	0|0|0|0|0|0|0|0|0|0|0|0|0|0|0|0	0.25	1	0.25	1	0.25	-1.11	20	0.47
MORN1	TGGT1_257680	MLC1	0|0|4|2	6	1.5	4	0|0|0|0|2|0|0|0|0|0|0|0|0|0|0|0	0.39	0.91	0.39	0.91	0.39	-2.65	3	0.35
MORN1	TGGT1_257990	HSP101	0|0|4|2	6	1.5	4	0|0|0|0|0|0|0|0|0|0|0|0|0|0|0|0	0.49	1	0.49	1	0.49	-1.11	15	0.28
MORN1	TGGT1_258070	TGGT1_258070	0|0|3|0	3	0.75	4	0|0|0|0|0|0|0|0|0|0|0|0|0|0|0|0	0.25	0.99	0.25	0.99	0.25	-1.11	7.5	0.49
MORN1	TGGT1_258410	PHIL1	0|0|2|0	2	0.5	4	0|0|0|0|0|0|0|0|0|0|0|0|0|0|0|0	0.24	0.97	0.24	0.97	0.24	-1.11	5	0.52
MORN1	TGGT1_258420	TGGT1_258420	0|0|2|0	2	0.5	4	0|0|0|0|0|0|0|0|0|0|0|0|0|0|0|0	0.24	0.97	0.24	0.97	0.24	-1.11	5	0.52
MORN1	TGGT1_258470	IMC24	0|0|3|0	3	0.75	4	0|0|0|0|0|0|0|0|0|0|0|0|0|0|0|0	0.25	0.99	0.25	0.99	0.25	-1.11	7.5	0.49
MORN1	TGGT1_258740	eukaryoticinitiationfactor-2A	0|0|2|0	2	0.5	4	0|0|0|0|0|0|0|0|0|0|0|0|0|0|0|0	0.24	0.97	0.24	0.97	0.24	-1.11	5	0.52
MORN1	TGGT1_258970	TGGT1_258970	0|0|2|0	2	0.5	4	0|0|0|0|0|0|0|0|0|0|0|0|0|0|0|0	0.24	0.97	0.24	0.97	0.24	-1.11	5	0.52
MORN1	TGGT1_259550	dihydropteroate synthase	0|0|6|0	6	1.5	4	0|0|0|0|0|0|0|0|0|0|0|0|0|0|0|0	0.25	1	0.25	1	0.25	-1.11	15	0.47
MORN1	TGGT1_260260	ribosomalproteinRPP1	0|0|3|2	5	1.25	4	0|0|0|0|0|0|0|0|0|0|0|0|0|0|0|0	0.49	0.99	0.49	0.99	0.49	-1.11	12.5	0.29
MORN1	TGGT1_260320	Noc2pfamilyprotein	0|0|2|0	2	0.5	4	0|0|0|0|0|0|0|0|0|0|0|0|0|0|0|0	0.24	0.97	0.24	0.97	0.24	-1.11	5	0.52
MORN1	TGGT1_260380	TGGT1_260380	0|0|3|0	3	0.75	4	0|0|0|0|0|0|0|0|0|0|0|0|0|0|0|0	0.25	0.99	0.25	0.99	0.25	-1.11	7.5	0.49
MORN1	TGGT1_260440	nuclearfactorNF3	0|0|3|0	3	0.75	4	0|0|0|0|0|0|2|0|0|0|0|0|0|0|0|0	0.2	0.81	0.2	0.81	0.2	-2.65	1.5	0.59
MORN1	TGGT1_260820	ISP1	0|0|2|0	2	0.5	4	0|0|0|0|0|0|0|0|0|0|0|0|0|0|0|0	0.24	0.97	0.24	0.97	0.24	-1.11	5	0.52
MORN1	TGGT1_261240	histoneH3	0|0|2|0	2	0.5	4	0|0|0|2|0|0|0|0|0|0|0|0|0|0|0|0	0.16	0.63	0.16	0.63	0.16	-2.65	1	0.6
MORN1	TGGT1_261250	histoneH2A1	0|0|2|2	4	1	4	0|7|0|5|0|0|0|0|0|2|2|2|0|2|2|0	0	0	0	0	0	-16.92	0.25	0.67
MORN1	TGGT1_261570	ribosomalproteinRPL7A	0|0|3|0	3	0.75	4	0|0|0|2|0|0|0|0|0|0|0|3|0|3|0|0	0.01	0.03	0.01	0.03	0.01	-8.34	0.38	0.64
MORN1	TGGT1_261620	TGGT1_261620	0|0|2|0	2	0.5	4	0|0|0|0|0|0|0|0|0|0|0|0|0|0|0|0	0.24	0.97	0.24	0.97	0.24	-1.11	5	0.52
MORN1	TGGT1_262040	SAC3/GANPfamilyprotein	0|0|3|0	3	0.75	4	0|0|0|0|0|0|0|0|0|0|0|0|0|0|0|0	0.25	0.99	0.25	0.99	0.25	-1.11	7.5	0.49
MORN1	TGGT1_262050	ROP39	0|0|4|0	4	1	4	0|0|0|0|0|0|0|0|0|0|0|0|0|0|0|0	0.25	1	0.25	1	0.25	-1.11	10	0.48
MORN1	TGGT1_262150	kelchrepeatandK+channeltetramerisationdomaincontainingprotein	0|0|2|0	2	0.5	4	0|0|0|0|0|0|0|0|0|0|0|0|0|0|0|0	0.24	0.97	0.24	0.97	0.24	-1.11	5	0.52
MORN1	TGGT1_262960	U1snRNP-associatedproteinUsp106	0|0|6|3	9	2.25	4	0|0|0|2|2|0|3|2|0|3|0|0|0|0|12|0	0	0	0	0	0	-20.77	0.45	0.67
MORN1	TGGT1_263040	ribosomalproteinRPS16	0|0|2|0	2	0.5	4	2|0|0|4|0|0|0|0|0|0|2|8|0|2|0|0	0	0	0	0	0	-16.78	0.12	0.67
MORN1	TGGT1_263070	CMGCkinase,CK2family	0|0|7|0	7	1.75	4	0|0|0|2|2|0|0|0|0|0|0|0|0|0|0|0	0.25	0.99	0.25	0.99	0.25	-4.11	1.75	0.52
MORN1	TGGT1_263180	myosinD	0|0|7|2	9	2.25	4	0|0|2|0|0|0|0|0|0|0|0|0|0|3|0|0	0.26	0.93	0.26	0.93	0.26	-5.12	1.8	0.46
MORN1	TGGT1_263300	eukaryoticporinprotein	0|0|4|0	4	1	4	0|0|0|2|0|0|0|0|0|0|0|2|0|2|0|0	0.1	0.42	0.1	0.42	0.1	-6.35	0.67	0.61
MORN1	TGGT1_263320	TGGT1_263320	0|0|2|2	4	1	4	0|0|0|0|0|0|0|0|0|0|0|0|0|0|0|0	0.48	0.97	0.48	0.97	0.48	-1.11	10	0.31
MORN1	TGGT1_263530	chaperonin	0|0|2|0	2	0.5	4	0|0|0|0|0|0|0|0|0|0|0|0|0|0|0|0	0.24	0.97	0.24	0.97	0.24	-1.11	5	0.52
MORN1	TGGT1_263850	TGGT1_263850	0|0|5|0	5	1.25	4	0|0|0|0|0|0|0|0|0|0|0|0|0|0|0|0	0.25	1	0.25	1	0.25	-1.11	12.5	0.48
MORN1	TGGT1_263870	glutamate-tRNAligase	0|0|2|2	4	1	4	0|0|0|0|0|0|0|0|0|0|0|0|0|0|0|0	0.48	0.97	0.48	0.97	0.48	-1.11	10	0.31
MORN1	TGGT1_265250	RNArecognitionmotif-containingprotein	0|0|3|0	3	0.75	4	0|0|0|0|0|0|0|0|0|0|0|0|0|0|0|0	0.25	0.99	0.25	0.99	0.25	-1.11	7.5	0.49
MORN1	TGGT1_265450	hexokinase	0|0|4|0	4	1	4	0|0|0|0|0|0|0|0|0|0|0|0|0|0|3|0	0.2	0.81	0.2	0.81	0.2	-3.7	1.33	0.59
MORN1	TGGT1_265530	RNArecognitionmotif-containingprotein	0|0|2|0	2	0.5	4	0|0|0|0|0|0|0|0|0|0|0|0|0|0|0|0	0.24	0.97	0.24	0.97	0.24	-1.11	5	0.52
MORN1	TGGT1_266080	TGGT1_266080	0|0|3|0	3	0.75	4	0|0|0|0|0|0|0|0|0|0|0|0|0|0|0|0	0.25	0.99	0.25	0.99	0.25	-1.11	7.5	0.49
MORN1	TGGT1_266380	TGGT1_266380	0|0|2|0	2	0.5	4	0|0|0|0|0|0|0|0|0|0|0|0|0|0|0|0	0.24	0.97	0.24	0.97	0.24	-1.11	5	0.52
MORN1	TGGT1_266640	Acetyl-coenzymeAsynthetase2	0|0|14|0	14	3.5	4	0|0|0|2|0|0|0|0|0|0|0|0|0|6|3|0	0.24	0.97	0.24	0.97	0.24	-11.46	1.27	0.52
MORN1	TGGT1_266960	b-tub 266960	0|0|26|14	40	10	4	4|9|12|10|7|0|0|3|0|0|6|6|2|5|15|6	0	0.01	0	0.01	0	-50.27	0.87	0.65
MORN1	TGGT1_266990	beta-COP	0|0|5|0	5	1.25	4	0|0|0|0|0|0|0|0|0|0|0|0|0|0|0|0	0.25	1	0.25	1	0.25	-1.11	12.5	0.48
MORN1	TGGT1_267080	26Sproteaseregulatorysubunit4	0|0|2|0	2	0.5	4	0|0|0|0|0|0|0|0|0|0|0|0|0|0|0|0	0.24	0.97	0.24	0.97	0.24	-1.11	5	0.52
MORN1	TGGT1_267400	ribosomalproteinRPL32	0|0|4|3	7	1.75	4	2|0|0|2|0|0|0|2|0|0|0|3|0|3|0|0	0.01	0.02	0.01	0.02	0.01	-10.57	0.7	0.64
MORN1	TGGT1_267710	CPSFAsubunitregionprotein	0|0|3|0	3	0.75	4	0|0|0|0|0|0|0|0|0|0|0|0|0|0|0|0	0.25	0.99	0.25	0.99	0.25	-1.11	7.5	0.49
MORN1	TGGT1_268370	proteinkinase 268370	0|0|2|0	2	0.5	4	0|0|0|0|0|0|0|0|0|0|0|0|0|0|0|0	0.24	0.97	0.24	0.97	0.24	-1.11	5	0.52
MORN1	TGGT1_268890	citrate synthase I	0|0|2|0	2	0.5	4	0|0|0|0|0|0|0|0|0|0|0|0|0|0|0|0	0.24	0.97	0.24	0.97	0.24	-1.11	5	0.52
MORN1	TGGT1_268950	TGGT1_268950	0|0|2|0	2	0.5	4	0|0|0|0|0|0|0|0|0|0|0|0|0|0|0|0	0.24	0.97	0.24	0.97	0.24	-1.11	5	0.52
MORN1	TGGT1_269190	glyceraldehyde-3-phosphate dehydrogenase GAPDH2	0|0|5|0	5	1.25	4	0|0|0|2|0|0|0|0|0|0|0|0|0|0|2|0	0.22	0.9	0.22	0.9	0.22	-4.11	1.25	0.58
MORN1	TGGT1_269240	actin-likefamilyprotein	0|0|3|0	3	0.75	4	0|0|0|0|0|0|0|0|0|0|0|0|0|0|0|0	0.25	0.99	0.25	0.99	0.25	-1.11	7.5	0.49
MORN1	TGGT1_269800	glutamine-dependentNAD(+)synthetaseprotein	0|0|3|0	3	0.75	4	0|0|0|0|0|0|0|0|0|0|0|0|0|0|0|0	0.25	0.99	0.25	0.99	0.25	-1.11	7.5	0.49
MORN1	TGGT1_269980	putative preprotein translocase Sec61	0|0|2|0	2	0.5	4	0|0|0|0|0|0|0|0|0|0|0|0|0|0|0|0	0.24	0.97	0.24	0.97	0.24	-1.11	5	0.52
MORN1	TGGT1_270240	MAG1 protein	0|0|2|0	2	0.5	4	0|0|0|0|0|0|0|0|0|0|0|0|0|0|0|0	0.24	0.97	0.24	0.97	0.24	-1.11	5	0.52
MORN1	TGGT1_270690	DrpC ?	0|0|2|0	2	0.5	4	0|0|0|0|0|0|0|0|0|0|0|0|0|0|0|0	0.24	0.97	0.24	0.97	0.24	-1.11	5	0.52
MORN1	TGGT1_271440	NPL4familyprotein	0|0|4|0	4	1	4	0|0|0|0|0|0|0|0|0|0|0|0|0|0|0|0	0.25	1	0.25	1	0.25	-1.11	10	0.48
MORN1	TGGT1_271888	3-ketoacyl-CoAreductase	0|0|3|0	3	0.75	4	0|0|0|0|0|0|0|0|0|0|0|0|0|0|0|0	0.25	0.99	0.25	0.99	0.25	-1.11	7.5	0.49
MORN1	TGGT1_272350	mRNAexportprotein	0|0|3|0	3	0.75	4	0|0|0|0|0|0|0|0|0|0|0|0|0|0|0|0	0.25	0.99	0.25	0.99	0.25	-1.11	7.5	0.49
MORN1	TGGT1_272400	CKIIregulatorysubunitprotein	0|0|2|0	2	0.5	4	0|0|0|0|0|0|0|0|0|0|0|0|0|0|0|0	0.24	0.97	0.24	0.97	0.24	-1.11	5	0.52
MORN1	TGGT1_272600	adaptinc-terminaldomain-containingprotein	0|0|2|0	2	0.5	4	0|0|0|0|0|0|0|0|0|0|0|0|0|0|0|0	0.24	0.97	0.24	0.97	0.24	-1.11	5	0.52
MORN1	TGGT1_272660	TGGT1_272660	0|0|2|2	4	1	4	0|0|0|0|0|0|0|0|0|0|0|0|0|0|0|0	0.48	0.97	0.48	0.97	0.48	-1.11	10	0.31
MORN1	TGGT1_272910	T-complexprotein1deltasubunit	0|0|5|0	5	1.25	4	0|0|0|0|0|0|0|0|0|0|0|0|0|0|0|0	0.25	1	0.25	1	0.25	-1.11	12.5	0.48
MORN1	TGGT1_273370	coatomergamma2-subunitprotein	0|0|8|0	8	2	4	0|0|0|0|0|0|0|0|0|0|0|0|0|0|2|0	0.25	0.99	0.25	0.99	0.25	-2.65	4	0.52
MORN1	TGGT1_273460	eukaryotictranslationinitiationfactor3subunit6interactingprotein	0|0|4|2	6	1.5	4	0|0|0|0|0|0|0|0|0|0|0|0|0|0|0|0	0.49	1	0.49	1	0.49	-1.11	15	0.28
MORN1	TGGT1_273490	glutaminesynthetase,typeI	0|0|3|0	3	0.75	4	0|0|0|0|0|0|0|0|0|0|0|0|0|0|0|0	0.25	0.99	0.25	0.99	0.25	-1.11	7.5	0.49
MORN1	TGGT1_273870	SWI2/SNF2ISWI-like(AThook)	0|0|2|0	2	0.5	4	0|0|0|0|0|0|0|0|0|0|0|0|0|0|0|0	0.24	0.97	0.24	0.97	0.24	-1.11	5	0.52
MORN1	TGGT1_274000	TGGT1_274000	0|0|2|0	2	0.5	4	0|0|0|0|0|0|0|0|0|0|0|0|0|0|0|0	0.24	0.97	0.24	0.97	0.24	-1.11	5	0.52
MORN1	TGGT1_274060	2-oxoglutarate/malatetranslocaseOMT	0|0|2|0	2	0.5	4	0|0|0|0|0|0|0|0|0|0|0|0|0|0|0|0	0.24	0.97	0.24	0.97	0.24	-1.11	5	0.52
MORN1	TGGT1_275350	TBC 275350	0|0|3|2	5	1.25	4	0|0|0|0|0|0|0|0|0|0|0|0|0|0|0|0	0.49	0.99	0.49	0.99	0.49	-1.11	12.5	0.29
MORN1	TGGT1_275650	TGGT1_275650	0|0|2|0	2	0.5	4	0|0|0|0|0|0|0|0|0|0|0|0|0|0|0|0	0.24	0.97	0.24	0.97	0.24	-1.11	5	0.52
MORN1	TGGT1_275802	SRP72RNA-bindingdomain-containingprotein	0|0|4|0	4	1	4	0|0|0|0|0|0|0|0|0|0|0|0|0|0|0|0	0.25	1	0.25	1	0.25	-1.11	10	0.48
MORN1	TGGT1_276170	PiP3,4-kinase 276170	0|0|2|0	2	0.5	4	0|0|0|0|0|0|0|0|0|0|0|0|0|0|0|0	0.24	0.97	0.24	0.97	0.24	-1.11	5	0.52
MORN1	TGGT1_276970	TGGT1_276970	0|0|3|2	5	1.25	4	0|0|0|0|0|0|0|0|0|0|0|0|0|0|0|0	0.49	0.99	0.49	0.99	0.49	-1.11	12.5	0.29
MORN1	TGGT1_277000	transportproteinSec24	0|0|3|0	3	0.75	4	0|0|0|0|0|0|0|0|0|0|0|0|0|0|0|0	0.25	0.99	0.25	0.99	0.25	-1.11	7.5	0.49
MORN1	TGGT1_277550	UvrD/REPhelicasedomain-containingprotein	0|0|2|0	2	0.5	4	0|0|0|0|0|0|0|0|0|0|0|0|0|0|0|0	0.24	0.97	0.24	0.97	0.24	-1.11	5	0.52
MORN1	TGGT1_277990	OTUfamilycysteineprotease	0|0|2|0	2	0.5	4	0|0|0|0|0|0|0|0|0|0|0|0|0|0|0|0	0.24	0.97	0.24	0.97	0.24	-1.11	5	0.52
MORN1	TGGT1_278130	BCC11	0|0|7|0	7	1.75	4	0|0|0|0|0|0|0|0|0|0|0|0|0|0|0|0	0.25	1	0.25	1	0.25	-1.11	17.5	0.47
MORN1	TGGT1_278630	tetratricopeptide 278630	0|0|2|0	2	0.5	4	0|0|0|0|0|0|0|0|0|0|0|0|0|0|0|0	0.24	0.97	0.24	0.97	0.24	-1.11	5	0.52
MORN1	TGGT1_278660	P-typeATPase4	0|0|2|0	2	0.5	4	0|0|0|0|0|0|0|0|0|0|0|0|0|0|0|0	0.24	0.97	0.24	0.97	0.24	-1.11	5	0.52
MORN1	TGGT1_278870	myosinF	0|0|17|2	19	4.75	4	0|0|3|0|2|0|0|0|0|0|0|0|0|0|3|0	0.25	1	0.25	1	0.25	-8.34	2.38	0.46
MORN1	TGGT1_279100	TGGT1_279100	0|0|6|0	6	1.5	4	0|0|0|0|0|0|0|0|0|0|0|0|0|0|2|0	0.24	0.98	0.24	0.98	0.24	-2.65	3	0.52
MORN1	TGGT1_279380	TGGT1_279380	0|0|2|0	2	0.5	4	0|0|0|0|0|0|0|0|0|0|0|0|0|0|0|0	0.24	0.97	0.24	0.97	0.24	-1.11	5	0.52
MORN1	TGGT1_279390	proliferation-associatedprotein2G4	0|0|7|2	9	2.25	4	0|0|0|0|0|0|0|0|0|0|0|0|0|0|2|0	0.41	0.99	0.41	0.99	0.41	-2.65	4.5	0.34
MORN1	TGGT1_280380	poly(ADP-ribose) glycohydrolase	0|0|2|0	2	0.5	4	0|0|0|0|0|0|0|0|0|0|0|0|0|0|0|0	0.24	0.97	0.24	0.97	0.24	-1.11	5	0.52
MORN1	TGGT1_280560	selenide,waterdikinase	0|0|3|0	3	0.75	4	0|0|0|0|0|0|0|0|0|0|0|0|0|0|0|0	0.25	0.99	0.25	0.99	0.25	-1.11	7.5	0.49
MORN1	TGGT1_280600	histidyl-tRNAsynthetase(HisRS)	0|0|12|2	14	3.5	4	0|0|0|0|0|0|0|0|0|0|0|0|0|0|0|0	0.49	1	0.49	1	0.49	-1.11	35	0.27
MORN1	TGGT1_282055	proteinphosphatasePP2C-hn	0|0|2|0	2	0.5	4	0|0|0|0|0|0|0|0|0|0|0|0|0|0|0|0	0.24	0.97	0.24	0.97	0.24	-1.11	5	0.52
MORN1	TGGT1_282090	TGGT1_282090	0|0|4|0	4	1	4	0|0|0|0|0|0|0|0|0|0|0|0|0|0|0|0	0.25	1	0.25	1	0.25	-1.11	10	0.48
MORN1	TGGT1_283510	TGGT1_283510	0|0|2|0	2	0.5	4	0|0|0|0|0|0|0|0|0|0|0|0|0|0|0|0	0.24	0.97	0.24	0.97	0.24	-1.11	5	0.52
MORN1	TGGT1_283710	longevity-assurance protein (LAG1) domain-containing protein	0|0|2|0	2	0.5	4	0|0|0|0|0|0|0|0|0|0|0|0|0|0|0|0	0.24	0.97	0.24	0.97	0.24	-1.11	5	0.52
MORN1	TGGT1_283780	glucose-6-phosphate isomerase GPI	0|0|3|0	3	0.75	4	0|0|0|0|0|0|0|0|0|0|0|0|0|0|0|0	0.25	0.99	0.25	0.99	0.25	-1.11	7.5	0.49
MORN1	TGGT1_283850	peptidyl-prolylcis-transisomerase	0|0|5|3	8	2	4	0|0|0|2|0|0|0|0|0|0|0|0|0|0|0|0	0.44	0.96	0.44	0.96	0.44	-2.65	4	0.33
MORN1	TGGT1_285870	SAG-related sequence SRS20A	0|0|2|0	2	0.5	4	0|0|0|0|0|0|0|0|0|0|0|0|0|0|0|0	0.24	0.97	0.24	0.97	0.24	-1.11	5	0.52
MORN1	TGGT1_285895	AP2V-2	0|0|3|0	3	0.75	4	0|0|0|0|0|0|0|0|0|0|0|0|0|0|0|0	0.25	0.99	0.25	0.99	0.25	-1.11	7.5	0.49
MORN1	TGGT1_285980A	GPM1 285980A	0|0|3|0	3	0.75	4	0|0|0|0|0|0|0|0|0|0|0|0|0|0|0|0	0.25	0.99	0.25	0.99	0.25	-1.11	7.5	0.49
MORN1	TGGT1_285980B	GPM1 285980B	0|0|3|0	3	0.75	4	0|0|0|0|0|0|0|0|0|0|0|0|0|0|0|0	0.25	0.99	0.25	0.99	0.25	-1.11	7.5	0.49
MORN1	TGGT1_286030	TGGT1_286030	0|0|5|0	5	1.25	4	0|0|0|0|0|0|0|0|0|0|0|0|0|0|0|0	0.25	1	0.25	1	0.25	-1.11	12.5	0.48
MORN1	TGGT1_286420A	EF-1-ALPHA 286420A	0|0|92|60	152	38	4	25|0|0|0|17|0|0|0|0|7|17|24|14|19|26|22	0.27	1	0.27	1	0.27	-107.26	1.57	0.46
MORN1	TGGT1_286630	redoxin domain-containing protein	0|0|3|0	3	0.75	4	0|0|0|0|0|0|0|0|0|0|0|0|0|0|3|0	0.18	0.7	0.18	0.7	0.18	-3.7	1	0.59
MORN1	TGGT1_286750	MA3domain-containingprotein	0|0|3|0	3	0.75	4	0|0|0|0|0|0|0|0|0|0|0|0|0|0|0|0	0.25	0.99	0.25	0.99	0.25	-1.11	7.5	0.49
MORN1	TGGT1_288350	TGGT1_288350	0|0|2|0	2	0.5	4	2|0|0|0|0|0|0|0|0|0|0|0|0|0|0|0	0.16	0.63	0.16	0.63	0.16	-2.65	1	0.6
MORN1	TGGT1_288630	nucleosomeassemblyprotein(NAP)	0|0|3|0	3	0.75	4	0|0|0|0|0|0|0|0|0|0|0|0|0|0|0|0	0.25	0.99	0.25	0.99	0.25	-1.11	7.5	0.49
MORN1	TGGT1_288830	NADH dehydrogenase (NDH2-II)	0|0|3|0	3	0.75	4	0|0|0|0|0|0|0|0|0|0|0|0|0|0|0|0	0.25	0.99	0.25	0.99	0.25	-1.11	7.5	0.49
MORN1	TGGT1_289300	methionyl-tRNAsynthetase	0|0|7|2	9	2.25	4	0|0|0|0|0|0|0|0|0|0|0|0|0|0|2|0	0.41	0.99	0.41	0.99	0.41	-2.65	4.5	0.34
MORN1	TGGT1_289580	strictosidine synthase subfamily protein	0|0|2|0	2	0.5	4	0|0|0|0|0|0|0|0|0|0|0|0|0|0|0|0	0.24	0.97	0.24	0.97	0.24	-1.11	5	0.52
MORN1	TGGT1_289600	HSP29	0|0|6|0	6	1.5	4	0|0|0|0|3|0|0|0|0|0|0|0|0|0|2|0	0.22	0.87	0.22	0.87	0.22	-5.12	1.2	0.59
MORN1	TGGT1_289650	PEP-carboxykinaseI	0|0|11|0	11	2.75	4	0|0|0|0|0|0|0|0|0|0|0|0|0|0|3|0	0.25	0.99	0.25	0.99	0.25	-3.7	3.67	0.52
MORN1	TGGT1_289700	TGGT1_289700	0|0|2|0	2	0.5	4	0|0|0|0|0|0|0|0|0|0|0|0|0|0|0|0	0.24	0.97	0.24	0.97	0.24	-1.11	5	0.52
MORN1	TGGT1_289750	ribosomal-ubiquitinproteinRPL40	0|0|6|2	8	2	4	0|0|0|0|3|0|0|0|0|2|3|3|0|2|0|0	0.03	0.14	0.03	0.14	0.03	-11.65	0.73	0.62
MORN1	TGGT1_289880	TGGT1_289880	0|0|3|0	3	0.75	4	0|0|0|0|0|0|0|0|0|0|0|0|0|0|0|0	0.25	0.99	0.25	0.99	0.25	-1.11	7.5	0.49
MORN1	TGGT1_290040	putative macrophage migration inhibitory factor	0|0|3|0	3	0.75	4	0|0|0|0|0|0|0|0|0|0|0|2|0|0|0|0	0.2	0.81	0.2	0.81	0.2	-2.65	1.5	0.59
MORN1	TGGT1_290160	putative sortilin	0|0|2|0	2	0.5	4	0|0|0|0|0|0|0|0|0|0|0|0|0|0|0|0	0.24	0.97	0.24	0.97	0.24	-1.11	5	0.52
MORN1	TGGT1_290600	succinyl-CoA-synthetasealphaSCSA	0|0|2|2	4	1	4	0|0|0|0|0|0|0|0|0|2|0|0|0|0|0|0	0.32	0.63	0.32	0.63	0.32	-2.65	2	0.44
MORN1	TGGT1_290620	TGGT1_290620	0|0|2|0	2	0.5	4	0|0|0|0|0|0|0|0|0|0|0|0|0|0|0|0	0.24	0.97	0.24	0.97	0.24	-1.11	5	0.52
MORN1	TGGT1_290660	RNArecognitionmotif-containingprotein	0|0|7|0	7	1.75	4	0|4|3|4|3|0|0|2|0|0|0|0|0|2|0|0	0.01	0.05	0.01	0.05	0.01	-14.89	0.5	0.63
MORN1	TGGT1_291640	aspartatecarbamoyltransferase	0|0|3|0	3	0.75	4	0|0|0|0|0|0|0|0|0|0|0|0|0|0|0|0	0.25	0.99	0.25	0.99	0.25	-1.11	7.5	0.49
MORN1	TGGT1_291680	Sec23/Sec24trunkdomain-containingprotein	0|0|4|0	4	1	4	0|0|0|0|0|0|0|0|0|0|0|0|0|0|0|0	0.25	1	0.25	1	0.25	-1.11	10	0.48
MORN1	TGGT1_291960	ROP40 (incomplete catalytic triad)	0|0|7|2	9	2.25	4	0|0|0|2|0|0|0|0|0|0|4|3|0|0|0|0	0.18	0.72	0.18	0.72	0.18	-9.45	1	0.59
MORN1	TGGT1_291980	HECT(ubiquitin-transferase) 291980	0|0|2|0	2	0.5	4	0|0|0|0|0|0|0|0|0|0|0|0|0|0|0|0	0.24	0.97	0.24	0.97	0.24	-1.11	5	0.52
MORN1	TGGT1_292920	HSP75	0|0|3|0	3	0.75	4	0|0|0|0|0|0|0|0|0|0|0|0|0|0|0|0	0.25	0.99	0.25	0.99	0.25	-1.11	7.5	0.49
MORN1	TGGT1_293180	NADP-specificglutamatedehydrogenase	0|0|8|0	8	2	4	0|0|0|0|0|0|0|0|0|0|0|0|0|2|0|0	0.25	0.99	0.25	0.99	0.25	-2.65	4	0.52
MORN1	TGGT1_293360	TGGT1_293360	0|0|5|0	5	1.25	4	0|0|0|0|0|0|0|0|0|0|0|0|0|0|0|0	0.25	1	0.25	1	0.25	-1.11	12.5	0.48
MORN1	TGGT1_293690	profilinPRF	0|0|7|2	9	2.25	4	0|0|0|0|0|0|0|0|0|0|0|0|0|0|3|0	0.37	0.95	0.37	0.95	0.37	-3.7	3	0.35
MORN1	TGGT1_294200	glucose-6-phosphate 1-dehydrogenase	0|0|5|0	5	1.25	4	0|0|0|0|0|0|0|0|0|0|0|0|0|0|0|0	0.25	1	0.25	1	0.25	-1.11	12.5	0.48
MORN1	TGGT1_294550	dyneinheavychain	0|0|6|0	6	1.5	4	0|0|0|0|0|0|0|0|0|0|0|0|0|0|0|0	0.25	1	0.25	1	0.25	-1.11	15	0.47
MORN1	TGGT1_294630	TGGT1_294630	0|0|7|0	7	1.75	4	0|0|0|0|0|0|0|0|0|0|0|0|0|0|0|0	0.25	1	0.25	1	0.25	-1.11	17.5	0.47
MORN1	TGGT1_294670	translationinitiationfactor3subunit	0|0|4|2	6	1.5	4	0|0|0|0|0|0|0|0|0|0|0|0|0|0|0|0	0.49	1	0.49	1	0.49	-1.11	15	0.28
MORN1	TGGT1_294730	TGGT1_294730	0|0|6|0	6	1.5	4	0|0|0|0|0|0|0|0|0|0|0|0|0|0|0|0	0.25	1	0.25	1	0.25	-1.11	15	0.47
MORN1	TGGT1_294898	tetratricopeptide 294898	0|0|2|0	2	0.5	4	0|0|0|0|0|0|0|0|0|0|0|0|0|0|0|0	0.24	0.97	0.24	0.97	0.24	-1.11	5	0.52
MORN1	TGGT1_295040	HEAT 295040	0|0|2|0	2	0.5	4	0|0|0|0|0|0|0|0|0|0|0|0|0|0|0|0	0.24	0.97	0.24	0.97	0.24	-1.11	5	0.52
MORN1	TGGT1_295110	ROP7	0|0|7|4	11	2.75	4	0|0|0|0|0|0|0|0|0|0|0|2|0|0|0|0	0.47	0.99	0.47	0.99	0.47	-2.65	5.5	0.33
MORN1	TGGT1_295125	ROP4	0|0|6|0	6	1.5	4	0|0|0|0|0|0|0|0|0|2|2|0|0|0|0|0	0.24	0.96	0.24	0.96	0.24	-4.11	1.5	0.58
MORN1	TGGT1_296010	PiP3,4-kinase 296010	0|0|2|0	2	0.5	4	0|0|0|0|0|0|0|0|0|0|0|0|0|0|0|0	0.24	0.97	0.24	0.97	0.24	-1.11	5	0.52
MORN1	TGGT1_297060	phosphoglyceratemutasePGMII	0|0|2|2	4	1	4	0|0|0|0|0|0|0|0|0|0|0|2|0|0|0|0	0.32	0.63	0.32	0.63	0.32	-2.65	2	0.44
MORN1	TGGT1_297440	TGGT1_297440	0|0|2|0	2	0.5	4	0|0|0|0|0|0|0|0|0|0|0|0|0|0|0|0	0.24	0.97	0.24	0.97	0.24	-1.11	5	0.52
MORN1	TGGT1_297500	T-complexprotein1etasubunit	0|0|4|0	4	1	4	0|0|0|0|2|2|0|0|0|0|0|0|0|0|0|0	0.19	0.76	0.19	0.76	0.19	-4.11	1	0.59
MORN1	TGGT1_299050	ribosomalproteinRPL17	0|0|4|2	6	1.5	4	0|0|0|0|0|0|0|0|0|0|0|0|0|0|0|0	0.49	1	0.49	1	0.49	-1.11	15	0.28
MORN1	TGGT1_299210	CTPsynthase	0|0|4|0	4	1	4	0|0|0|0|0|0|0|0|0|0|0|0|0|0|2|0	0.23	0.91	0.23	0.91	0.23	-2.65	2	0.58
MORN1	TGGT1_300100	RON2	0|0|2|0	2	0.5	4	0|0|0|0|0|0|0|0|0|0|0|0|0|4|0|0	0.09	0.35	0.09	0.35	0.09	-3.56	0.5	0.61
MORN1	TGGT1_301440	CDPK1	0|0|5|2	7	1.75	4	0|0|0|0|0|0|0|0|0|0|0|0|0|0|0|0	0.49	1	0.49	1	0.49	-1.11	17.5	0.27
MORN1	TGGT1_304630	ATGCterminaldomain-containingprotein	0|0|3|0	3	0.75	4	0|0|0|0|0|0|0|0|0|0|3|2|0|2|0|0	0.02	0.08	0.02	0.08	0.02	-7.41	0.43	0.63
MORN1	TGGT1_304760	RNArecognitionmotif-containingprotein	0|0|2|0	2	0.5	4	0|0|0|0|0|0|0|0|0|0|0|0|0|0|0|0	0.24	0.97	0.24	0.97	0.24	-1.11	5	0.52
MORN1	TGGT1_304990	guanylate-bindingprotein,N-terminaldomain-containingprotein	0|0|2|0	2	0.5	4	0|0|0|0|0|0|0|0|0|0|0|0|0|0|0|0	0.24	0.97	0.24	0.97	0.24	-1.11	5	0.52
MORN1	TGGT1_305160	histoneH2Ba	0|0|8|4	12	3	4	0|0|0|0|6|0|0|0|0|2|3|3|0|0|4|0	0.01	0.03	0.01	0.03	0.01	-17.02	0.75	0.64
MORN1	TGGT1_305340	corepressorcomplexCRC230	0|0|7|0	7	1.75	4	0|0|0|0|0|0|0|0|0|0|0|0|0|0|0|0	0.25	1	0.25	1	0.25	-1.11	17.5	0.47
MORN1	TGGT1_305850	RNArecognitionmotif-containingprotein	0|0|4|0	4	1	4	0|0|0|0|0|0|0|0|0|0|0|0|0|0|0|0	0.25	1	0.25	1	0.25	-1.11	10	0.48
MORN1	TGGT1_307850	6-phosphogluconatedehydrogenase	0|0|4|0	4	1	4	0|0|6|6|7|0|0|12|0|0|0|3|0|9|0|0	0	0	0	0	0	-36.92	0.12	0.69
MORN1	TGGT1_308020	SAG-related sequence SRS57	0|0|3|0	3	0.75	4	2|0|2|0|2|0|0|0|0|0|0|3|0|0|0|0	0	0.01	0	0.01	0	-9.47	0.33	0.64
MORN1	TGGT1_308860	Apical Cap3	0|0|5|0	5	1.25	4	0|0|0|2|2|0|0|0|0|2|0|2|0|0|3|0	0.05	0.18	0.05	0.18	0.05	-9.47	0.56	0.62
MORN1	TGGT1_309265	TGGT1_309265	0|0|2|0	2	0.5	4	0|0|0|0|0|0|0|0|0|0|0|0|0|0|0|0	0.24	0.97	0.24	0.97	0.24	-1.11	5	0.52
MORN1	TGGT1_309560	nmdareceptorglutamate-bindingchain	0|0|2|0	2	0.5	4	0|0|0|2|0|0|0|0|0|0|0|0|0|2|0|0	0.06	0.22	0.06	0.22	0.06	-4.11	0.5	0.61
MORN1	TGGT1_309570	DEAD/DEAH box helicase309570	0|0|2|0	2	0.5	4	0|0|0|0|0|0|0|0|0|0|0|0|0|0|0|0	0.24	0.97	0.24	0.97	0.24	-1.11	5	0.52
MORN1	TGGT1_309730	thioredoxin reductase	0|0|11|3	14	3.5	4	0|0|0|0|0|0|0|0|0|0|0|0|0|2|0|0	0.45	1	0.45	1	0.45	-2.65	7	0.33
MORN1	TGGT1_309752	putative succinate-Coenzyme A ligase, beta subunit	0|0|2|0	2	0.5	4	0|0|0|0|0|0|0|0|0|0|0|0|0|0|0|0	0.24	0.97	0.24	0.97	0.24	-1.11	5	0.52
MORN1	TGGT1_309820	ribosomalproteinRPL11	0|0|2|0	2	0.5	4	0|0|0|0|0|0|0|0|0|0|0|0|0|0|0|0	0.24	0.97	0.24	0.97	0.24	-1.11	5	0.52
MORN1	TGGT1_310030	cyclase-associatedprotein	0|0|6|6	12	3	4	0|0|0|2|0|0|0|0|0|0|0|2|0|0|0|0	0.48	0.96	0.48	0.96	0.48	-4.11	3	0.32
MORN1	TGGT1_310040	ubiquitinconjugatingenzymeE2	0|0|2|0	2	0.5	4	0|0|0|0|0|0|0|0|0|0|0|0|0|0|0|0	0.24	0.97	0.24	0.97	0.24	-1.11	5	0.52
MORN1	TGGT1_310080	TGGT1_310080	0|0|3|0	3	0.75	4	0|0|0|0|0|0|0|0|0|0|0|0|0|0|0|0	0.25	0.99	0.25	0.99	0.25	-1.11	7.5	0.49
MORN1	TGGT1_310150	TGGT1_310150	0|0|3|0	3	0.75	4	0|0|0|0|0|0|0|0|0|0|0|0|0|0|0|0	0.25	0.99	0.25	0.99	0.25	-1.11	7.5	0.49
MORN1	TGGT1_310490	ribosomalproteinRPL27A	0|0|4|0	4	1	4	0|0|0|0|0|0|0|0|0|0|0|0|0|0|2|0	0.23	0.91	0.23	0.91	0.23	-2.65	2	0.58
MORN1	TGGT1_310640	phosphorylasefamilyprotein	0|0|8|0	8	2	4	0|0|0|0|0|0|0|0|0|0|0|2|0|2|2|0	0.25	0.99	0.25	0.99	0.25	-6.35	1.33	0.52
MORN1	TGGT1_310670	glycogenphosphorylase1	0|0|8|2	10	2.5	4	0|0|0|0|2|0|0|0|0|0|0|0|0|0|0|0	0.41	0.99	0.41	0.99	0.41	-2.65	5	0.34
MORN1	TGGT1_311400	WD 311400	0|0|13|0	13	3.25	4	0|0|0|0|0|0|0|0|0|0|0|0|0|0|0|0	0.25	1	0.25	1	0.25	-1.11	32.5	0.47
MORN1	TGGT1_311430	fibrillarin	0|0|2|0	2	0.5	4	0|0|0|0|0|0|0|0|0|0|0|0|0|0|0|0	0.24	0.97	0.24	0.97	0.24	-1.11	5	0.52
MORN1	TGGT1_311470	RON5	0|0|3|0	3	0.75	4	0|0|3|0|0|0|0|0|0|0|0|0|0|0|0|0	0.18	0.7	0.18	0.7	0.18	-3.7	1	0.59
MORN1	TGGT1_311480	Apical Cap1	0|0|2|0	2	0.5	4	0|0|0|0|0|0|0|0|0|0|0|0|0|0|0|0	0.24	0.97	0.24	0.97	0.24	-1.11	5	0.52
MORN1	TGGT1_312270	ROP13	0|0|2|0	2	0.5	4	0|0|0|0|0|0|0|0|0|0|0|0|0|0|0|0	0.24	0.97	0.24	0.97	0.24	-1.11	5	0.52
MORN1	TGGT1_312300	Sec7domain-containingprotein	0|0|2|0	2	0.5	4	0|0|0|0|0|0|0|0|0|0|0|0|0|0|0|0	0.24	0.97	0.24	0.97	0.24	-1.11	5	0.52
MORN1	TGGT1_313010	DEAD(Asp-Glu-Ala-Asp)boxpolypeptideDDX6	0|0|4|0	4	1	4	0|0|0|0|0|0|0|0|0|0|0|0|0|0|0|0	0.25	1	0.25	1	0.25	-1.11	10	0.48
MORN1	TGGT1_313100	signalrecognitionparticleSRP54protein	0|0|11|5	16	4	4	0|0|0|0|0|0|0|0|0|0|0|0|0|0|0|0	0.5	1	0.5	1	0.5	-1.11	40	0.24
MORN1	TGGT1_313140	isocitrate dehydrogenase	0|0|6|0	6	1.5	4	0|0|0|2|0|0|0|0|0|0|0|2|0|0|2|0	0.22	0.89	0.22	0.89	0.22	-6.35	1	0.59
MORN1	TGGT1_313270	TGGT1_313270	0|0|7|0	7	1.75	4	0|0|0|0|0|0|0|0|0|0|0|0|0|0|0|0	0.25	1	0.25	1	0.25	-1.11	17.5	0.47
MORN1	TGGT1_313310	DnaJ 313310	0|0|2|0	2	0.5	4	0|0|0|0|0|0|0|0|0|0|0|0|0|0|0|0	0.24	0.97	0.24	0.97	0.24	-1.11	5	0.52
MORN1	TGGT1_313380	ILP-1	0|0|4|3	7	1.75	4	0|0|0|0|2|0|0|0|0|0|0|0|0|0|0|0	0.43	0.91	0.43	0.91	0.43	-2.65	3.5	0.33
MORN1	TGGT1_313410	proteasome26Sregulatorysubunit	0|0|5|2	7	1.75	4	0|0|0|0|0|0|0|0|0|0|0|0|0|0|0|0	0.49	1	0.49	1	0.49	-1.11	17.5	0.27
MORN1	TGGT1_314330	ABCtransporter,ATP-bindingdomain-containingprotein	0|0|4|0	4	1	4	0|0|0|0|0|0|0|0|0|0|0|0|0|0|0|0	0.25	1	0.25	1	0.25	-1.11	10	0.48
MORN1	TGGT1_314400	putative pyruvate dehydrogenase E1 component, beta subunit	0|0|3|0	3	0.75	4	0|0|0|0|0|0|0|0|0|0|0|0|0|0|0|0	0.25	0.99	0.25	0.99	0.25	-1.11	7.5	0.49
MORN1	TGGT1_314810	ribosomalproteinRPL7	0|0|7|2	9	2.25	4	0|2|0|5|0|0|0|0|0|0|3|3|0|0|0|0	0.03	0.1	0.03	0.1	0.03	-13.78	0.69	0.62
MORN1	TGGT1_315190	CAM kinase, SNF1 family	0|0|2|0	2	0.5	4	0|0|0|0|0|0|0|0|0|0|0|0|0|0|0|0	0.24	0.97	0.24	0.97	0.24	-1.11	5	0.52
MORN1	TGGT1_315770	cytochromep450superfamilyprotein	0|0|5|0	5	1.25	4	0|0|0|0|0|0|0|0|0|0|0|0|0|0|0|0	0.25	1	0.25	1	0.25	-1.11	12.5	0.48
MORN1	TGGT1_316340	IMC22	0|0|2|0	2	0.5	4	0|0|0|0|0|0|0|0|0|0|0|0|0|0|0|0	0.24	0.97	0.24	0.97	0.24	-1.11	5	0.52
MORN1	TGGT1_316540	ISP3	0|0|2|0	2	0.5	4	0|0|0|0|0|0|0|0|0|0|0|0|0|0|0|0	0.24	0.97	0.24	0.97	0.24	-1.11	5	0.52
MORN1	TGGT1_318140	SART-1familyprotein	0|0|3|0	3	0.75	4	0|0|0|0|0|0|0|0|0|0|0|0|0|0|0|0	0.25	0.99	0.25	0.99	0.25	-1.11	7.5	0.49
MORN1	TGGT1_318160	MSP(Majorspermprotein)domain-containingprotein	0|0|2|0	2	0.5	4	0|0|2|0|0|0|0|0|0|0|0|3|0|2|0|0	0	0.02	0	0.02	0	-7.41	0.29	0.64
MORN1	TGGT1_318310	transketolase	0|0|6|0	6	1.5	4	0|0|2|0|0|0|0|0|0|0|0|0|0|0|0|0	0.24	0.98	0.24	0.98	0.24	-2.65	3	0.52
MORN1	TGGT1_318410	TCP-1chaperonin	0|0|2|0	2	0.5	4	0|0|0|0|0|0|0|0|0|0|0|0|0|0|0|0	0.24	0.97	0.24	0.97	0.24	-1.11	5	0.52
MORN1	TGGT1_318430	malatedehydrogenaseMDH	0|0|7|0	7	1.75	4	0|0|0|0|0|0|0|0|0|0|0|3|2|0|0|0	0.23	0.93	0.23	0.93	0.23	-5.12	1.4	0.58
MORN1	TGGT1_318710	ATP-bindingcassettesub-familyFmember1	0|0|2|0	2	0.5	4	0|0|0|0|0|0|0|0|0|0|0|0|0|0|0|0	0.24	0.97	0.24	0.97	0.24	-1.11	5	0.52
MORN1	TGGT1_319850	splicingfactorU2AFfamilySnRNPauxilaryfactorlargesubunit,RRMdomain-containingprotein	0|0|2|0	2	0.5	4	0|0|0|0|0|0|0|0|0|0|0|0|0|0|0|0	0.24	0.97	0.24	0.97	0.24	-1.11	5	0.52
MORN1	TGGT1_320050	ribosomalproteinRPL5	0|0|3|2	5	1.25	4	0|0|3|4|3|0|0|0|0|0|2|5|0|4|2|0	0	0	0	0	0	-17.02	0.31	0.67
MORN1	TGGT1_320540	TGGT1_320540	0|0|2|0	2	0.5	4	0|0|0|0|0|0|0|0|0|0|0|0|0|0|0|0	0.24	0.97	0.24	0.97	0.24	-1.11	5	0.52
MORN1	TGGT1_320640	peptidylprolylisomerasedomain-containingprotein	0|0|2|2	4	1	4	0|0|0|0|0|0|0|0|0|0|0|0|0|0|0|0	0.48	0.97	0.48	0.97	0.48	-1.11	10	0.31
MORN1	TGGT1_321300	autophagy-related12variant1	0|0|2|0	2	0.5	4	0|0|0|0|0|0|0|0|0|0|0|0|0|0|0|0	0.24	0.97	0.24	0.97	0.24	-1.11	5	0.52
MORN1	TGGT1_321500	RNArecognitionmotif-containingprotein	0|0|5|0	5	1.25	4	0|0|0|2|2|0|0|0|0|0|0|0|0|0|0|0	0.22	0.9	0.22	0.9	0.22	-4.11	1.25	0.58
MORN1	TGGT1_321520	TGGT1_321520	0|0|3|0	3	0.75	4	0|0|0|0|0|0|0|0|0|0|0|0|0|0|0|0	0.25	0.99	0.25	0.99	0.25	-1.11	7.5	0.49
MORN1	TGGT1_321680	TGGT1_321680	0|0|3|0	3	0.75	4	0|0|0|0|0|0|0|0|0|0|0|0|0|0|0|0	0.25	0.99	0.25	0.99	0.25	-1.11	7.5	0.49
MORN1	TGGT1_360830	Ntphosphatase 360830	0|0|14|0	14	3.5	4	0|2|0|0|0|0|0|0|0|0|0|5|0|0|0|2	0.25	0.99	0.25	0.99	0.25	-9.28	1.56	0.52
MORN1	TGGT1_410370	TM 410370	0|0|6|0	6	1.5	4	0|0|0|0|0|0|0|0|0|0|0|0|0|0|2|0	0.24	0.98	0.24	0.98	0.24	-2.65	3	0.52
MORN1	TGGT1_411590	Ntphosphatase 411590	0|0|6|0	6	1.5	4	0|0|0|0|0|0|0|0|0|0|0|0|0|0|0|0	0.25	1	0.25	1	0.25	-1.11	15	0.47
MORN1	TGGT1_411760	actin	0|0|3|0	3	0.75	4	0|3|4|7|0|0|0|0|0|0|0|0|0|0|0|0	0	0	0	0	0	-14.61	0.21	0.67
MORN1	TGGT1_222360	TGGT1_222360	0|0|0|2	2	0.5	4	0|0|0|0|0|0|0|0|0|0|0|0|0|0|0|0	0.24	0.97	0.24	0.97	0.24	-1.11	5	0.52
MORN1	TGGT1_225090	TGGT1_225090	0|0|0|2	2	0.5	4	0|0|0|0|0|0|0|0|0|0|0|0|0|0|0|0	0.24	0.97	0.24	0.97	0.24	-1.11	5	0.52
MORN1	TGGT1_225930	triose-phosphateisomeraseTPI-I	0|0|0|3	3	0.75	4	0|0|2|0|0|0|0|0|0|0|0|0|0|0|0|0	0.2	0.81	0.2	0.81	0.2	-2.65	1.5	0.59
MORN1	TGGT1_226030	AGC kinase	0|0|0|2	2	0.5	4	0|0|0|0|0|0|0|0|0|0|0|0|0|0|0|0	0.24	0.97	0.24	0.97	0.24	-1.11	5	0.52
MORN1	TGGT1_226910	Amylo-alpha-1,6-glucosidase	0|0|0|2	2	0.5	4	0|0|0|0|0|0|0|0|0|0|0|0|0|0|0|0	0.24	0.97	0.24	0.97	0.24	-1.11	5	0.52
MORN1	TGGT1_236210	putative peptidase M16 family potein	0|0|0|2	2	0.5	4	0|0|0|0|0|0|0|0|0|0|0|2|0|0|0|0	0.16	0.63	0.16	0.63	0.16	-2.65	1	0.6
MORN1	TGGT1_245530	TGGT1_245530	0|0|0|2	2	0.5	4	0|0|0|0|0|0|0|0|0|0|0|0|0|0|0|0	0.24	0.97	0.24	0.97	0.24	-1.11	5	0.52
MORN1	TGGT1_273780	SWI2/SNF2-containingprotein	0|0|0|2	2	0.5	4	0|0|0|0|0|0|0|0|0|0|0|0|0|0|0|0	0.24	0.97	0.24	0.97	0.24	-1.11	5	0.52
MORN1	TGGT1_283550	TGGT1_283550	0|0|0|2	2	0.5	4	0|0|0|0|0|0|0|0|0|0|0|0|0|0|0|0	0.24	0.97	0.24	0.97	0.24	-1.11	5	0.52
MORN1	TGGT1_283840	GATAzincfingerdomain-containingprotein	0|0|0|3	3	0.75	4	0|0|0|0|0|0|0|0|0|0|0|0|0|0|0|0	0.25	0.99	0.25	0.99	0.25	-1.11	7.5	0.49
MORN1	TGGT1_284560	ribosomalproteinRPL9	0|0|0|2	2	0.5	4	0|0|0|0|0|0|0|0|0|0|2|3|0|4|0|0	0	0	0	0	0	-9.45	0.22	0.65
MORN1	TGGT1_286160A	proteinkinase 286160A	0|0|0|2	2	0.5	4	0|0|0|0|0|0|0|0|0|0|0|0|0|0|0|0	0.24	0.97	0.24	0.97	0.24	-1.11	5	0.52
MORN1	TGGT1_294800B	EF-1-ALPHA 294800B	0|0|0|34	34	8.5	4	0|0|0|0|0|0|0|0|0|0|0|0|0|0|0|0	0.25	1	0.25	1	0.25	-1.11	85	0.47
MORN1	TGGT1_295710	HECT(ubiquitin-transferase) 295710	0|0|0|3	3	0.75	4	0|0|0|0|0|0|0|0|0|0|0|0|0|0|0|0	0.25	0.99	0.25	0.99	0.25	-1.11	7.5	0.49
MORN1	TGGT1_305940	peptidyl-prolylcis-transisomerase,cyclophilin-typedomain-containingprotein	0|0|0|2	2	0.5	4	0|0|0|0|0|0|0|0|0|0|0|0|0|0|0|0	0.24	0.97	0.24	0.97	0.24	-1.11	5	0.52
MORN1	TGGT1_307020	TGGT1_307020	0|0|0|2	2	0.5	4	0|0|0|0|0|0|0|0|0|0|0|0|0|0|0|0	0.24	0.97	0.24	0.97	0.24	-1.11	5	0.52
MORN1	TGGT1_310290	RCC1 310290	0|0|0|2	2	0.5	4	0|0|0|0|0|0|0|0|0|0|0|0|0|0|0|0	0.24	0.97	0.24	0.97	0.24	-1.11	5	0.52
MORN1	TGGT1_313630	TGGT1_313630	0|0|0|2	2	0.5	4	0|0|0|0|0|0|0|0|0|0|0|2|0|0|0|0	0.16	0.63	0.16	0.63	0.16	-2.65	1	0.6
MORN1	TGGT1_313860	RCC1 313860	0|0|0|2	2	0.5	4	0|0|0|0|0|0|0|0|0|0|0|0|0|0|0|0	0.24	0.97	0.24	0.97	0.24	-1.11	5	0.52
MORN1	TGGT1_359490	elongationfactor1-alpha	0|0|0|34	34	8.5	4	0|0|0|0|0|0|0|0|0|0|0|0|0|0|0|0	0.25	1	0.25	1	0.25	-1.11	85	0.47
Centrin2	BioID2	BioID2	214|117|133|66	530	132.5	4	16|5|11|7|21|30|55|46|24|45|15|18|8|33|14|0	0.5	1	0.5	1	0.5	-64.35	2.96	0.25
Centrin2	TGGT1_200330	BCC9	18|12|12|3	45	11.25	4	0|0|0|0|0|0|0|0|0|0|0|0|0|2|0|0	0.95	1	0.95	1	0.95	1.46	22.5	0
Centrin2	TGGT1_201680	eukaryoticinitiationfactor-3subunit10	39|15|39|5	98	24.5	4	0|0|0|0|0|0|0|0|0|0|0|0|2|4|0|0	0.91	1	0.91	1	0.91	0.57	16.33	0.01
Centrin2	TGGT1_201780	MIC2	4|3|0|0	7	1.75	4	0|0|0|3|0|0|0|0|0|0|0|0|0|0|0|0	0.38	0.81	0.38	0.81	0.38	-3.7	2.33	0.35
Centrin2	TGGT1_202120	TGGT1_202120	10|3|11|2	26	6.5	4	0|0|0|0|0|0|0|0|0|0|0|0|0|0|0|0	0.99	1	0.99	1	0.99	3.42	65	0
Centrin2	TGGT1_202200	TGGT1_202200	3|0|0|0	3	0.75	4	0|0|0|0|0|0|0|0|0|0|0|0|0|0|0|0	0.25	0.99	0.25	0.99	0.25	-1.11	7.5	0.49
Centrin2	TGGT1_202370	T-complexprotein1,epsilonsubunit(TCP-1-epsilon)	30|15|38|14	97	24.25	4	0|0|0|0|2|0|0|0|0|0|0|0|2|3|0|0	1	1	1	1	1	10.69	13.86	0
Centrin2	TGGT1_202380	rabGDIalpha	2|0|2|0	4	1	4	0|0|0|0|0|0|0|0|0|0|0|0|0|0|0|0	0.48	0.97	0.48	0.97	0.48	-1.11	10	0.31
Centrin2	TGGT1_203310	GRA7	9|2|0|0	11	2.75	4	0|0|0|0|0|0|0|0|0|0|2|0|0|0|0|0	0.41	1	0.41	1	0.41	-2.65	5.5	0.34
Centrin2	TGGT1_203390	CRAL/TRIO 203390	12|5|10|0	27	6.75	4	0|0|0|0|0|0|0|0|0|0|0|0|0|0|0|0	0.75	1	0.75	1	0.75	-1.11	67.5	0.07
Centrin2	TGGT1_203780	TGGT1_203780	7|3|13|0	23	5.75	4	0|0|0|0|0|0|0|0|0|0|0|0|0|0|0|0	0.75	1	0.75	1	0.75	-1.11	57.5	0.11
Centrin2	TGGT1_204020	RPL8	2|0|0|0	2	0.5	4	0|2|0|0|0|0|0|0|0|0|0|0|0|0|0|0	0.16	0.63	0.16	0.63	0.16	-2.65	1	0.6
Centrin2	TGGT1_204050	SUB1	6|4|0|0	10	2.5	4	0|0|0|4|4|0|0|0|0|0|0|4|0|2|0|0	0	0.01	0	0.01	0	-14.89	0.71	0.64
Centrin2	TGGT1_204160	GYF domain-containing protein	7|5|11|2	25	6.25	4	0|0|0|0|0|0|0|0|0|0|0|0|0|0|0|0	0.99	1	0.99	1	0.99	3.42	62.5	0
Centrin2	TGGT1_204530	MIC11	9|3|0|0	12	3	4	0|0|0|0|0|0|0|0|0|0|2|3|0|0|0|0	0.33	0.98	0.33	0.98	0.33	-5.12	2.4	0.39
Centrin2	TGGT1_205130	TGGT1_205130	2|0|2|0	4	1	4	0|0|0|0|0|0|0|0|0|0|0|0|0|0|0|0	0.48	0.97	0.48	0.97	0.48	-1.11	10	0.31
Centrin2	TGGT1_205320	TGGT1_205320	4|4|7|0	15	3.75	4	0|0|0|0|0|0|0|0|0|0|0|0|0|0|0|0	0.75	1	0.75	1	0.75	-1.11	37.5	0.1
Centrin2	TGGT1_205340	RPS12	2|0|0|0	2	0.5	4	0|0|0|0|0|0|0|0|0|0|0|0|0|0|0|0	0.24	0.97	0.24	0.97	0.24	-1.11	5	0.52
Centrin2	TGGT1_205380	fructose-bisphospataseI	10|5|11|0	26	6.5	4	0|0|0|0|0|0|0|0|0|0|0|0|0|0|0|0	0.75	1	0.75	1	0.75	-1.11	65	0.08
Centrin2	TGGT1_205440	CCTchaperoningammasubunit	3|0|0|0	3	0.75	4	0|0|0|0|0|0|0|0|0|0|0|0|0|0|0|0	0.25	0.99	0.25	0.99	0.25	-1.11	7.5	0.49
Centrin2	TGGT1_205470	translationelongationfactor2familyprotein	25|18|28|3	74	18.5	4	6|6|9|11|10|3|7|6|0|0|3|10|3|8|9|0	0.3	0.93	0.3	0.93	0.3	-34.23	1.85	0.45
Centrin2	TGGT1_205500	TGGT1_205500	3|5|3|0	11	2.75	4	0|0|0|0|0|0|0|0|0|0|0|0|0|0|0|0	0.75	1	0.75	1	0.75	-1.11	27.5	0.13
Centrin2	TGGT1_205510	nucleolar protein5	2|2|0|0	4	1	4	0|0|0|0|0|0|0|0|0|0|0|0|0|2|0|0	0.32	0.63	0.32	0.63	0.32	-2.65	2	0.44
Centrin2	TGGT1_205558	NACdomain-containingprotein	5|2|4|0	11	2.75	4	0|0|0|0|0|0|0|0|0|0|0|0|0|0|0|0	0.74	1	0.74	1	0.74	-1.11	27.5	0.15
Centrin2	TGGT1_205700	cyclophilinprecursor	7|6|2|0	15	3.75	4	0|4|0|4|2|0|0|2|0|0|6|4|3|5|3|0	0	0	0	0	0	-20.36	0.79	0.66
Centrin2	TGGT1_205710	lysine-tRNA ligase	3|2|4|0	9	2.25	4	0|0|0|0|0|0|0|0|0|0|0|0|0|0|0|0	0.74	1	0.74	1	0.74	-1.11	22.5	0.16
Centrin2	TGGT1_206580	formin FRM2	7|2|3|0	12	3	4	0|0|0|0|0|0|0|0|0|0|0|0|0|0|0|0	0.74	1	0.74	1	0.74	-1.11	30	0.16
Centrin2	TGGT1_206590	CDPK2A	3|3|3|0	9	2.25	4	0|0|0|0|0|0|0|0|0|0|0|0|0|0|0|0	0.75	0.99	0.75	0.99	0.75	-1.11	22.5	0.14
Centrin2	TGGT1_206670	TGGT1_206670	6|0|5|0	11	2.75	4	0|0|0|0|0|0|0|0|0|0|0|0|0|0|0|0	0.5	1	0.5	1	0.5	-1.11	27.5	0.24
Centrin2	TGGT1_207060	ribonucleoside-diphosphatereductasesmallsubunit	2|0|0|0	2	0.5	4	0|0|0|0|0|0|0|0|0|0|0|0|0|0|0|0	0.24	0.97	0.24	0.97	0.24	-1.11	5	0.52
Centrin2	TGGT1_207440	RPS4	4|2|0|0	6	1.5	4	0|0|0|2|0|0|0|0|0|0|2|0|0|0|2|0	0.12	0.42	0.12	0.42	0.12	-6.35	1	0.6
Centrin2	TGGT1_207620	pyridine nucleotide-disulfide oxidoreductase domain-containing protein	3|0|0|0	3	0.75	4	0|0|0|0|0|0|0|0|0|0|0|0|0|0|0|0	0.25	0.99	0.25	0.99	0.25	-1.11	7.5	0.49
Centrin2	TGGT1_207640	isoleucyl-tRNAsynthetasefamilyprotein	4|0|4|0	8	2	4	0|0|0|0|0|0|0|0|0|0|0|0|0|0|0|0	0.5	1	0.5	1	0.5	-1.11	20	0.25
Centrin2	TGGT1_207840	ribosomalproteinRPS17	2|0|0|0	2	0.5	4	0|0|0|0|2|0|0|0|0|0|0|2|0|0|0|0	0.06	0.22	0.06	0.22	0.06	-4.11	0.5	0.61
Centrin2	TGGT1_208030	microneme protein MIC4	2|0|0|0	2	0.5	4	0|0|0|0|0|0|0|0|0|0|0|0|0|0|0|0	0.24	0.97	0.24	0.97	0.24	-1.11	5	0.52
Centrin2	TGGT1_208070	inositol polyphosphate kinase	2|0|0|0	2	0.5	4	0|0|0|0|0|0|0|0|0|0|0|0|0|0|0|0	0.24	0.97	0.24	0.97	0.24	-1.11	5	0.52
Centrin2	TGGT1_208370	putative myosin heavy chain	2|0|0|0	2	0.5	4	0|0|0|0|0|0|0|0|0|0|0|0|0|0|0|0	0.24	0.97	0.24	0.97	0.24	-1.11	5	0.52
Centrin2	TGGT1_209030	ACT1	31|21|18|0	70	17.5	4	13|7|14|20|8|0|5|10|0|7|20|27|12|12|9|0	0	0	0	0	0	-89.29	0.86	0.69
Centrin2	TGGT1_209160	myristoylCoA:proteinN-myristoyltransferase	14|10|18|0	42	10.5	4	0|0|0|0|0|0|0|0|0|0|0|0|0|0|0|0	0.75	1	0.75	1	0.75	-1.11	105	0.05
Centrin2	TGGT1_209290	ribosomal protein RPS28	2|2|0|0	4	1	4	0|0|0|2|0|0|0|0|0|0|0|0|0|0|0|0	0.32	0.63	0.32	0.63	0.32	-2.65	2	0.44
Centrin2	TGGT1_209600	TGGT1_209600	16|7|12|0	35	8.75	4	0|0|0|0|0|0|0|0|0|0|0|0|0|2|0|0	0.75	1	0.75	1	0.75	-2.65	17.5	0.14
Centrin2	TGGT1_209910	histoneH2Bv	3|3|0|0	6	1.5	4	0|0|0|0|0|0|0|0|0|0|0|2|0|2|0|0	0.25	0.51	0.25	0.51	0.25	-4.11	1.5	0.46
Centrin2	TGGT1_209950	putative thioredoxin	4|0|0|0	4	1	4	0|0|0|0|0|0|0|0|0|0|0|0|0|0|0|0	0.25	1	0.25	1	0.25	-1.11	10	0.48
Centrin2	TGGT1_210690	RPS6	8|2|3|0	13	3.25	4	0|0|0|4|0|0|0|0|0|0|0|5|0|2|0|0	0.14	0.54	0.14	0.54	0.14	-11.54	1.18	0.6
Centrin2	TGGT1_210700	TGGT1_210700	5|4|5|0	14	3.5	4	0|0|0|0|0|0|0|0|0|0|0|2|0|0|0|0	0.7	0.96	0.7	0.96	0.7	-2.65	7	0.17
Centrin2	TGGT1_210800	activatorofhsp90ATPase	9|9|11|8	37	9.25	4	0|0|0|0|0|0|0|0|0|0|0|0|0|0|0|0	1	1	1	1	1	13.51	92.5	0
Centrin2	TGGT1_211030	TGGT1_211030	6|3|0|0	9	2.25	4	0|0|0|0|0|0|0|0|0|0|0|3|0|0|0|0	0.41	0.93	0.41	0.93	0.41	-3.7	3	0.34
Centrin2	TGGT1_211290	ROP15	3|2|0|0	5	1.25	4	0|0|0|2|0|0|0|0|0|0|0|0|0|0|0|0	0.36	0.81	0.36	0.81	0.36	-2.65	2.5	0.35
Centrin2	TGGT1_211680	PDI_680	24|11|4|0	39	9.75	4	2|2|2|3|3|0|0|3|0|3|2|5|0|5|2|3	0.4	1	0.4	1	0.4	-17.02	2.44	0.34
Centrin2	TGGT1_211690	AAA family protein	4|3|7|0	14	3.5	4	0|0|0|0|0|0|0|0|0|0|0|0|0|0|0|0	0.75	1	0.75	1	0.75	-1.11	35	0.12
Centrin2	TGGT1_211720	AP2IV-5	14|7|10|0	31	7.75	4	0|0|0|0|0|0|0|0|0|0|0|0|0|0|0|0	0.75	1	0.75	1	0.75	-1.11	77.5	0.06
Centrin2	TGGT1_212260	Sjogren'ssyndrome/sclerodermaautoantigen1(Autoantigenp27)protein	17|12|37|8	74	18.5	4	0|0|0|0|0|0|0|0|0|0|0|0|0|0|0|0	1	1	1	1	1	13.51	185	0
Centrin2	TGGT1_212290	ribosomalproteinRPS19	6|0|0|0	6	1.5	4	0|2|0|0|0|0|0|0|0|0|2|0|0|0|0|0	0.24	0.96	0.24	0.96	0.24	-4.11	1.5	0.58
Centrin2	TGGT1_212310	vacuolarATPsynthetase	3|0|0|0	3	0.75	4	0|0|0|0|0|0|0|0|0|0|0|0|0|0|0|0	0.25	0.99	0.25	0.99	0.25	-1.11	7.5	0.49
Centrin2	TGGT1_213280	SAG-related sequence SRS25	2|4|3|0	9	2.25	4	0|0|0|3|3|0|0|2|0|0|3|5|0|0|0|0	0	0	0	0	0	-14.89	0.64	0.66
Centrin2	TGGT1_213350	ribosomalproteinRPS15	5|4|0|0	9	2.25	4	0|0|2|3|0|0|2|0|0|2|0|3|0|0|2|0	0.03	0.09	0.03	0.09	0.03	-10.57	0.9	0.62
Centrin2	TGGT1_213610	TGGT1_213610	3|2|5|0	10	2.5	4	0|0|0|0|0|0|0|0|0|0|0|0|0|0|0|0	0.74	1	0.74	1	0.74	-1.11	25	0.16
Centrin2	TGGT1_214090	signalpeptidase	3|0|5|0	8	2	4	0|0|0|0|0|0|0|0|0|0|0|0|0|0|0|0	0.5	1	0.5	1	0.5	-1.11	20	0.25
Centrin2	TGGT1_214140	TGGT1_214140	8|5|7|0	20	5	4	0|0|0|0|0|0|0|0|0|0|0|0|0|0|0|0	0.75	1	0.75	1	0.75	-1.11	50	0.08
Centrin2	TGGT1_214270	translationinitiationfactorIF-2	4|3|5|0	12	3	4	0|0|0|0|0|0|0|0|0|0|0|0|0|0|0|0	0.75	1	0.75	1	0.75	-1.11	30	0.13
Centrin2	TGGT1_214290	DJ-1 family protein	2|0|0|0	2	0.5	4	0|0|0|0|0|0|0|0|0|0|0|0|0|0|0|0	0.24	0.97	0.24	0.97	0.24	-1.11	5	0.52
Centrin2	TGGT1_214350	GTP-binding protein	3|0|2|0	5	1.25	4	0|0|0|0|0|0|0|0|0|0|0|0|0|0|0|0	0.49	0.99	0.49	0.99	0.49	-1.11	12.5	0.29
Centrin2	TGGT1_214840	AP2X-7	4|0|2|0	6	1.5	4	0|0|0|0|0|0|0|0|0|0|0|0|0|0|0|0	0.49	1	0.49	1	0.49	-1.11	15	0.28
Centrin2	TGGT1_214880	Apical cap4	4|2|0|0	6	1.5	4	0|0|0|0|0|0|0|0|0|0|0|0|0|0|0|0	0.49	1	0.49	1	0.49	-1.11	15	0.28
Centrin2	TGGT1_215060	smallGTP-bindingproteinsar1	3|0|0|0	3	0.75	4	0|0|0|0|0|0|0|0|0|0|0|0|0|0|0|0	0.25	0.99	0.25	0.99	0.25	-1.11	7.5	0.49
Centrin2	TGGT1_215460	ribosomalproteinRPS24	3|0|0|0	3	0.75	4	0|0|2|3|0|0|0|0|0|2|0|0|0|3|3|0	0	0	0	0	0	-11.65	0.27	0.66
Centrin2	TGGT1_215470	ribosomalproteinRPL10A	3|0|0|0	3	0.75	4	0|0|2|2|3|0|0|0|0|0|0|0|0|0|0|0	0.02	0.08	0.02	0.08	0.02	-7.41	0.43	0.63
Centrin2	TGGT1_215590	flavoprotein subunit of succinate dehydrogenase	5|0|0|0	5	1.25	4	0|0|0|0|0|0|0|0|0|0|0|0|0|0|0|0	0.25	1	0.25	1	0.25	-1.11	12.5	0.48
Centrin2	TGGT1_215775	ROP8 215775	4|0|0|0	4	1	4	0|0|0|0|0|0|0|0|0|0|0|0|0|0|0|0	0.25	1	0.25	1	0.25	-1.11	10	0.48
Centrin2	TGGT1_215980	TGGT1_215980	6|0|0|0	6	1.5	4	0|0|2|0|0|0|0|0|0|0|0|3|0|0|4|0	0.11	0.44	0.11	0.44	0.11	-9.45	0.67	0.61
Centrin2	TGGT1_216000	IMC3	5|2|5|0	12	3	4	0|0|0|0|0|0|0|0|0|0|0|0|0|0|3|0	0.57	0.88	0.57	0.88	0.57	-3.7	4	0.22
Centrin2	TGGT1_216050	tetratricopeptide 216050	2|0|2|0	4	1	4	0|0|0|0|0|0|0|0|0|0|0|0|0|0|0|0	0.48	0.97	0.48	0.97	0.48	-1.11	10	0.31
Centrin2	TGGT1_216260	eukaryoticinitiationfactor-2B,gammasubunit	7|3|5|0	15	3.75	4	0|0|0|0|0|0|0|0|0|0|0|0|0|0|0|0	0.75	1	0.75	1	0.75	-1.11	37.5	0.12
Centrin2	TGGT1_216650	S15sporozoite-expressedprotein	2|3|0|0	5	1.25	4	0|0|0|0|0|0|0|0|0|0|0|4|0|0|0|0	0.24	0.6	0.24	0.6	0.24	-3.56	1.25	0.58
Centrin2	TGGT1_216670	FUSE-bindingprotein2/KH-typesplicingregulatoryprotein	3|0|0|0	3	0.75	4	0|0|0|0|0|0|0|0|0|0|0|0|0|0|0|0	0.25	0.99	0.25	0.99	0.25	-1.11	7.5	0.49
Centrin2	TGGT1_216790	ATP-bindingcassettesub-familyEmember1	4|0|0|0	4	1	4	0|0|0|0|0|0|0|0|0|0|0|0|0|0|0|0	0.25	1	0.25	1	0.25	-1.11	10	0.48
Centrin2	TGGT1_216810	TGGT1_216810	2|0|0|0	2	0.5	4	0|0|0|0|0|0|0|0|0|0|0|0|0|0|0|0	0.24	0.97	0.24	0.97	0.24	-1.11	5	0.52
Centrin2	TGGT1_216860	DEAD(Asp-Glu-Ala-Asp)boxpolypeptideDDX39	2|0|0|0	2	0.5	4	0|0|2|2|0|0|0|0|0|0|0|0|0|0|0|0	0.06	0.22	0.06	0.22	0.06	-4.11	0.5	0.61
Centrin2	TGGT1_216880	guaninenucleotide-bindingprotein	9|8|0|0	17	4.25	4	0|0|4|0|3|0|0|0|0|0|3|6|3|4|0|0	0.02	0.05	0.02	0.05	0.02	-18.14	1	0.63
Centrin2	TGGT1_216900	cytokineinducedapoptosisinhibitor1familyprotein	7|6|12|6	31	7.75	4	0|0|0|0|0|0|0|0|0|0|0|0|0|0|0|0	1	1	1	1	1	10.33	77.5	0
Centrin2	TGGT1_217050	ADA2-Atranscriptionalco-activatorSAGAcomponent	2|0|0|0	2	0.5	4	0|0|0|0|0|0|0|0|0|0|0|0|0|0|0|0	0.24	0.97	0.24	0.97	0.24	-1.11	5	0.52
Centrin2	TGGT1_217460	glutaminyl-tRNA synthetase (GlnRS)	6|4|3|0	13	3.25	4	0|0|2|3|0|0|0|0|0|0|0|0|0|0|2|0	0.28	0.79	0.28	0.79	0.28	-7.41	1.86	0.45
Centrin2	TGGT1_217740	3-ketoacyl-(acyl-carrier-protein) reductase	3|0|0|0	3	0.75	4	0|0|0|0|0|0|0|0|0|0|0|0|0|0|0|0	0.25	0.99	0.25	0.99	0.25	-1.11	7.5	0.49
Centrin2	TGGT1_217890	alkylhydroperoxidereductase/Thiolspecificantioxidant/Malallergen	16|6|19|0	41	10.25	4	0|0|2|2|0|0|0|0|0|0|2|2|0|0|0|0	0.66	1	0.66	1	0.66	-8.34	5.12	0.2
Centrin2	TGGT1_218280	eukaryoticporin	2|0|0|0	2	0.5	4	0|0|0|0|0|0|0|0|0|0|0|0|0|0|0|0	0.24	0.97	0.24	0.97	0.24	-1.11	5	0.52
Centrin2	TGGT1_218410	ribosomalproteinRPP0	5|0|0|0	5	1.25	4	0|0|0|0|0|0|0|0|0|0|3|0|0|0|0|0	0.22	0.88	0.22	0.88	0.22	-3.7	1.67	0.59
Centrin2	TGGT1_218560	acetyl-coAcarboxylaseACC2	77|45|34|4	160	40	4	120|93|123|108|99|6|66|92|11|41|47|43|45|110|95|29	0	0	0	0	0	-494.55	0.35	0.69
Centrin2	TGGT1_218780	phospho serine amino transferase	6|0|0|0	6	1.5	4	0|0|0|0|0|0|0|0|0|0|0|0|0|0|0|0	0.25	1	0.25	1	0.25	-1.11	15	0.47
Centrin2	TGGT1_218820	alba2	2|2|0|0	4	1	4	0|0|0|0|0|0|0|0|0|0|0|0|0|0|0|0	0.48	0.97	0.48	0.97	0.48	-1.11	10	0.31
Centrin2	TGGT1_218960	AP2XII-1	4|2|0|0	6	1.5	4	0|0|0|0|0|0|0|0|0|0|0|0|0|0|0|0	0.49	1	0.49	1	0.49	-1.11	15	0.28
Centrin2	TGGT1_219310	DnaKfamilyprotein	3|2|0|0	5	1.25	4	0|0|0|0|0|0|0|0|0|0|0|0|0|0|2|0	0.36	0.81	0.36	0.81	0.36	-2.65	2.5	0.35
Centrin2	TGGT1_219320	GAP50	8|4|0|0	12	3	4	0|0|2|2|2|0|0|0|0|2|2|5|0|4|0|0	0.07	0.29	0.07	0.29	0.07	-13.78	0.92	0.61
Centrin2	TGGT1_219540	cytosolic tRNA-Ala synthetase	12|4|14|2	32	8	4	0|0|5|5|4|0|0|2|0|0|0|0|0|0|4|0	0.37	0.93	0.37	0.93	0.37	-14.12	1.78	0.35
Centrin2	TGGT1_219710	TGGT1_219710	3|0|6|0	9	2.25	4	0|0|0|0|0|0|0|0|0|0|0|0|0|0|0|0	0.5	1	0.5	1	0.5	-1.11	22.5	0.25
Centrin2	TGGT1_219750	cytochromec	2|0|0|0	2	0.5	4	0|0|0|0|0|0|0|0|0|0|0|0|0|0|0|0	0.24	0.97	0.24	0.97	0.24	-1.11	5	0.52
Centrin2	TGGT1_219820	polyubiquitinUbC	4|3|0|0	7	1.75	4	0|0|0|0|3|0|0|0|0|2|3|3|0|2|0|0	0	0.01	0	0.01	0	-11.65	0.64	0.64
Centrin2	TGGT1_219850	prolyl-tRNA synthetase (ProRS)	13|7|8|0	28	7	4	0|2|2|5|0|0|0|0|0|0|0|0|0|2|0|0	0.51	1	0.51	1	0.51	-11.65	2.55	0.23
Centrin2	TGGT1_220100	phosphoribosylpyrophosphatesynthetase	2|0|0|0	2	0.5	4	0|0|0|0|0|0|0|0|0|0|0|0|0|0|2|0	0.16	0.63	0.16	0.63	0.16	-2.65	1	0.6
Centrin2	TGGT1_220400	actin depolymerizing factor ADF	4|2|2|0	8	2	4	2|6|3|4|0|0|0|5|0|0|4|0|0|0|4|0	0	0	0	0	0	-20.36	0.42	0.67
Centrin2	TGGT1_220950	TGGT1_220950	3|2|0|0	5	1.25	4	0|0|0|3|0|0|0|0|0|0|0|0|0|0|0|0	0.3	0.7	0.3	0.7	0.3	-3.7	1.67	0.45
Centrin2	TGGT1_221320	acetyl-CoA carboxylase ACC1	1174|974|1361|704	4213	1053.25	4	2523|2815|2063|2179|2249|510|1435|2435|613|842|900|1197|1879|2902|2190|1143	0	0	0	0	0	#NAME?	0.39	0.69
Centrin2	TGGT1_221470	TGGT1_221470	5|3|2|0	10	2.5	4	0|0|0|2|0|0|0|0|0|0|0|2|0|0|0|0	0.41	0.9	0.41	0.9	0.41	-4.11	2.5	0.34
Centrin2	TGGT1_221522	adaptorcomplexesmediumsubunitfamilyprotein	3|0|2|0	5	1.25	4	0|0|0|0|0|0|0|0|0|0|0|0|0|0|0|0	0.49	0.99	0.49	0.99	0.49	-1.11	12.5	0.29
Centrin2	TGGT1_221620	b-tub 221620	21|11|8|0	40	10	4	0|0|12|10|8|0|0|0|0|4|6|7|2|4|13|7	0	0	0	0	0	-46.93	0.93	0.67
Centrin2	TGGT1_222220	IMC7	2|2|0|0	4	1	4	0|0|0|0|0|0|0|0|0|0|0|0|0|0|0|0	0.48	0.97	0.48	0.97	0.48	-1.11	10	0.31
Centrin2	TGGT1_222860	etranslationiF 222860	4|0|2|0	6	1.5	4	0|0|0|0|0|0|0|0|0|0|0|0|0|0|0|0	0.49	1	0.49	1	0.49	-1.11	15	0.28
Centrin2	TGGT1_223140	tRNA binding domain-containing protein	3|0|0|0	3	0.75	4	0|0|0|0|0|0|0|0|0|0|0|0|0|0|0|0	0.25	0.99	0.25	0.99	0.25	-1.11	7.5	0.49
Centrin2	TGGT1_223410	eIF-4E 223410	2|0|0|0	2	0.5	4	0|0|0|0|0|0|0|0|0|0|0|0|0|0|0|0	0.24	0.97	0.24	0.97	0.24	-1.11	5	0.52
Centrin2	TGGT1_224260	PHD 224260	7|0|2|0	9	2.25	4	0|0|0|0|0|0|0|0|0|0|0|0|0|0|0|0	0.49	1	0.49	1	0.49	-1.11	22.5	0.27
Centrin2	TGGT1_224610	GYF 224610	2|3|8|0	13	3.25	4	0|0|0|0|0|0|0|0|0|0|0|0|0|0|0|0	0.74	1	0.74	1	0.74	-1.11	32.5	0.16
Centrin2	TGGT1_224850	polyadenylatebindingprotein	8|5|5|0	18	4.5	4	0|0|0|0|0|0|0|0|0|0|0|2|0|0|0|0	0.73	0.99	0.73	0.99	0.73	-2.65	9	0.17
Centrin2	TGGT1_224900	adenylatekinase	4|0|0|0	4	1	4	0|0|2|0|0|0|0|0|0|0|0|2|0|0|0|0	0.19	0.76	0.19	0.76	0.19	-4.11	1	0.59
Centrin2	TGGT1_224980	TGGT1_224980	2|0|0|0	2	0.5	4	0|0|0|0|0|0|0|0|0|0|0|0|0|0|0|0	0.24	0.97	0.24	0.97	0.24	-1.11	5	0.52
Centrin2	TGGT1_225050	adenosylhomocysteinase	6|3|0|0	9	2.25	4	0|0|0|0|0|0|0|0|0|0|0|0|0|0|0|0	0.5	1	0.5	1	0.5	-1.11	22.5	0.25
Centrin2	TGGT1_225080	ribosomalproteinRPS18	4|0|0|0	4	1	4	0|0|0|4|0|0|0|0|0|0|0|3|0|0|0|0	0.07	0.27	0.07	0.27	0.07	-7.26	0.57	0.61
Centrin2	TGGT1_225310	ARF1-directedGTPase-activatingprotein	3|3|2|0	8	2	4	0|0|0|0|0|0|0|0|0|0|0|0|0|0|0|0	0.74	0.99	0.74	0.99	0.74	-1.11	20	0.16
Centrin2	TGGT1_225560	TGGT1_225560	2|0|0|0	2	0.5	4	0|0|0|0|0|0|0|0|0|0|0|0|0|0|0|0	0.24	0.97	0.24	0.97	0.24	-1.11	5	0.52
Centrin2	TGGT1_225830	TGGT1_225830	2|0|0|0	2	0.5	4	0|0|0|0|0|0|0|0|0|0|0|0|0|0|0|0	0.24	0.97	0.24	0.97	0.24	-1.11	5	0.52
Centrin2	TGGT1_225930	triose-phosphateisomeraseTPI-I	2|0|0|0	2	0.5	4	0|0|2|0|0|0|0|0|0|0|0|0|0|0|0|0	0.16	0.63	0.16	0.63	0.16	-2.65	1	0.6
Centrin2	TGGT1_226030	AGC kinase	2|0|0|0	2	0.5	4	0|0|0|0|0|0|0|0|0|0|0|0|0|0|0|0	0.24	0.97	0.24	0.97	0.24	-1.11	5	0.52
Centrin2	TGGT1_226250	DEAD(Asp-Glu-Ala-Asp)boxpolypeptideDDX3X	4|2|2|0	8	2	4	0|0|0|2|0|0|0|0|0|0|0|0|0|0|3|0	0.21	0.59	0.21	0.59	0.21	-5.12	1.6	0.59
Centrin2	TGGT1_226730	aconitate hydratase ACN/IRP	6|0|2|0	8	2	4	0|0|2|0|0|0|0|0|0|0|0|0|0|0|0|0	0.4	0.98	0.4	0.98	0.4	-2.65	4	0.34
Centrin2	TGGT1_226810	histonelysinemethyltransferaseSET1	3|0|2|0	5	1.25	4	0|0|3|0|0|0|0|0|0|0|0|0|0|0|0|0	0.3	0.7	0.3	0.7	0.3	-3.7	1.67	0.45
Centrin2	TGGT1_226860	SAG-related sequence SRS67	2|0|0|0	2	0.5	4	0|0|0|0|0|0|0|0|0|0|0|3|0|0|0|0	0.13	0.51	0.13	0.51	0.13	-3.7	0.67	0.6
Centrin2	TGGT1_226960	phosphofructokinasePFKII	35|19|63|2	119	29.75	4	3|5|11|17|11|2|7|5|0|4|5|7|6|16|13|0	0.28	1	0.28	1	0.28	-55.1	2.09	0.45
Centrin2	TGGT1_226970	ribosomalproteinRPS11	2|3|0|0	5	1.25	4	0|0|0|2|0|0|0|0|0|2|2|0|0|2|0|0	0.01	0.03	0.01	0.03	0.01	-8.34	0.62	0.63
Centrin2	TGGT1_227280	GRA3	5|3|0|0	8	2	4	0|0|0|13|0|0|0|2|0|0|4|2|0|2|0|0	0	0	0	0	0	-21.84	0.38	0.67
Centrin2	TGGT1_227350	TGGT1_227350	2|0|0|0	2	0.5	4	0|0|0|0|0|0|0|0|0|0|0|0|0|0|0|0	0.24	0.97	0.24	0.97	0.24	-1.11	5	0.52
Centrin2	TGGT1_227360	ribosomalproteinRPL3	2|0|2|0	4	1	4	2|3|0|3|0|0|0|0|0|0|2|3|0|0|0|0	0	0	0	0	0	-11.65	0.36	0.66
Centrin2	TGGT1_227620	GRA2	4|2|0|0	6	1.5	4	0|0|0|3|0|0|0|0|0|0|2|4|0|0|0|0	0.01	0.06	0.01	0.06	0.01	-9.45	0.67	0.63
Centrin2	TGGT1_227810	ROP11 (incomplete catalytic triad)	2|0|0|0	2	0.5	4	0|0|0|0|0|0|0|0|0|0|0|0|0|0|0|0	0.24	0.97	0.24	0.97	0.24	-1.11	5	0.52
Centrin2	TGGT1_227910	TGGT1_227910	2|0|0|0	2	0.5	4	0|0|0|0|0|0|0|0|0|0|0|0|0|0|0|0	0.24	0.97	0.24	0.97	0.24	-1.11	5	0.52
Centrin2	TGGT1_228150	TGGT1_228150	11|4|7|0	22	5.5	4	0|0|0|0|0|0|0|0|0|0|0|0|0|0|0|0	0.75	1	0.75	1	0.75	-1.11	55	0.09
Centrin2	TGGT1_228190	eukaryoticinitiationfactor-3,subunit5	2|0|0|0	2	0.5	4	0|0|0|0|0|0|0|0|0|0|0|0|0|0|0|0	0.24	0.97	0.24	0.97	0.24	-1.11	5	0.52
Centrin2	TGGT1_228400	WD 228400	2|0|0|0	2	0.5	4	0|0|0|0|0|0|0|0|0|0|0|0|0|0|0|0	0.24	0.97	0.24	0.97	0.24	-1.11	5	0.52
Centrin2	TGGT1_228470	ribosomalproteinRPL15	4|3|0|0	7	1.75	4	0|0|0|3|2|0|0|0|0|4|3|3|2|4|5|0	0	0	0	0	0	-17.02	0.44	0.67
Centrin2	TGGT1_228490	TGGT1_228490	5|4|3|0	12	3	4	0|0|0|0|0|0|0|0|0|0|0|0|0|0|0|0	0.75	1	0.75	1	0.75	-1.11	30	0.13
Centrin2	TGGT1_229000	kelchrepeat-containingprotein	8|3|9|0	20	5	4	0|0|0|0|0|0|0|0|0|0|0|0|0|0|0|0	0.75	1	0.75	1	0.75	-1.11	50	0.11
Centrin2	TGGT1_229010	RON4	2|0|0|0	2	0.5	4	0|0|0|0|0|0|0|0|0|0|0|0|0|0|0|0	0.24	0.97	0.24	0.97	0.24	-1.11	5	0.52
Centrin2	TGGT1_229310	mediatorcomplexsubunitMED14	2|0|0|0	2	0.5	4	0|0|0|0|0|0|0|0|0|0|0|0|0|0|0|0	0.24	0.97	0.24	0.97	0.24	-1.11	5	0.52
Centrin2	TGGT1_229360	transaldolase	4|3|0|0	7	1.75	4	0|0|0|0|0|0|0|0|0|0|0|0|0|0|0|0	0.5	1	0.5	1	0.5	-1.11	17.5	0.25
Centrin2	TGGT1_229490	tetratricopeptide 229490	2|0|0|0	2	0.5	4	0|0|0|0|0|0|0|0|0|0|0|0|0|0|0|0	0.24	0.97	0.24	0.97	0.24	-1.11	5	0.52
Centrin2	TGGT1_229640	TGGT1_229640	3|2|6|0	11	2.75	4	0|0|0|0|0|0|0|0|0|0|0|0|0|0|0|0	0.74	1	0.74	1	0.74	-1.11	27.5	0.16
Centrin2	TGGT1_229670	ribosomalproteinRPS23	5|0|0|0	5	1.25	4	0|2|3|0|0|0|0|2|0|4|0|3|0|0|2|0	0	0.02	0	0.02	0	-12.65	0.42	0.64
Centrin2	TGGT1_229920	TGGT1_229920	2|2|0|0	4	1	4	0|0|0|0|0|0|0|0|0|0|0|0|0|0|0|0	0.48	0.97	0.48	0.97	0.48	-1.11	10	0.31
Centrin2	TGGT1_229930	p25-alphafamilyprotein	6|5|9|10	30	7.5	4	0|0|0|0|0|0|0|0|0|0|0|0|0|0|0|0	1	1	1	1	1	8.69	75	0
Centrin2	TGGT1_229940	cyclophilin 229940	5|3|3|0	11	2.75	4	0|0|0|0|0|0|0|0|0|0|0|0|0|0|0|0	0.75	1	0.75	1	0.75	-1.11	27.5	0.13
Centrin2	TGGT1_230140	vacuolarsortingprotein9(vps9)domain-containingprotein	24|11|21|3	59	14.75	4	0|0|0|0|0|0|0|0|0|0|0|0|0|0|0|0	1	1	1	1	1	5.27	147.5	0
Centrin2	TGGT1_230160	TGGT1_230160	2|0|0|0	2	0.5	4	0|0|0|3|0|0|0|0|0|0|3|2|0|0|2|0	0	0	0	0	0	-10.57	0.2	0.66
Centrin2	TGGT1_230210	IMC10	4|6|3|0	13	3.25	4	0|0|0|0|0|0|0|0|0|0|0|0|0|0|0|0	0.75	1	0.75	1	0.75	-1.11	32.5	0.13
Centrin2	TGGT1_230340	AAP4	173|158|298|73	702	175.5	4	0|0|0|0|0|0|0|0|0|0|0|4|7|15|0|0	1	1	1	1	1	8.96	27	0
Centrin2	TGGT1_230400	TGGT1_230400	5|0|0|0	5	1.25	4	0|0|0|0|0|0|0|0|0|0|0|0|0|0|0|0	0.25	1	0.25	1	0.25	-1.11	12.5	0.48
Centrin2	TGGT1_230850	TSC3	7|8|11|0	26	6.5	4	0|0|0|0|0|0|0|0|0|0|0|0|0|0|0|0	0.75	1	0.75	1	0.75	-1.11	65	0.07
Centrin2	TGGT1_230940	TGGT1_230940	15|10|9|4	38	9.5	4	0|0|0|0|0|0|0|0|0|0|0|0|0|0|0|0	1	1	1	1	1	7.01	95	0
Centrin2	TGGT1_231070	BCC2	4|0|4|0	8	2	4	0|0|0|0|33|15|4|9|0|4|0|0|0|0|110|39	0	0	0	0	0	-217.73	0.04	0.69
Centrin2	TGGT1_231140	ribosomalproteinRPS25	2|0|0|0	2	0.5	4	0|0|0|0|0|0|0|0|0|0|0|0|0|0|0|0	0.24	0.97	0.24	0.97	0.24	-1.11	5	0.52
Centrin2	TGGT1_231210	sarcalumenin/eps15familyprotein	37|20|55|9	121	30.25	4	0|0|0|0|0|0|0|0|0|0|0|0|0|2|0|0	1	1	1	1	1	5.88	60.5	0
Centrin2	TGGT1_231440	LsmADdomain-containingprotein	6|6|4|0	16	4	4	0|0|0|0|0|0|0|0|0|0|0|0|0|0|0|0	0.75	1	0.75	1	0.75	-1.11	40	0.1
Centrin2	TGGT1_231630	IMC4	21|18|11|7	57	14.25	4	0|0|4|4|5|0|4|6|0|6|2|10|0|9|10|0	0.03	0.1	0.03	0.1	0.03	-21.44	1.63	0.62
Centrin2	TGGT1_231640	IMC1	28|18|25|8	79	19.75	4	0|0|7|7|12|0|3|3|0|3|6|5|2|5|2|2	0.51	1	0.51	1	0.51	-17.26	2.47	0.23
Centrin2	TGGT1_231840	TGGT1_231840	9|6|11|0	26	6.5	4	0|0|0|0|0|0|0|0|0|0|0|0|0|0|0|0	0.75	1	0.75	1	0.75	-1.11	65	0.07
Centrin2	TGGT1_231850	PP2C	7|3|14|0	24	6	4	0|0|2|0|0|0|0|2|0|0|0|2|0|2|0|0	0.47	1	0.47	1	0.47	-8.34	3	0.33
Centrin2	TGGT1_231920	TGGT1_231920	2|0|3|0	5	1.25	4	0|0|0|0|0|0|0|0|0|0|0|0|0|0|0|0	0.49	0.99	0.49	0.99	0.49	-1.11	12.5	0.29
Centrin2	TGGT1_231970	pre-mRNAprocessingsplicingfactorPRP8	4|3|5|0	12	3	4	0|0|0|0|0|0|0|0|0|0|0|0|0|0|0|0	0.75	1	0.75	1	0.75	-1.11	30	0.13
Centrin2	TGGT1_232130	TGGT1_232130	2|2|0|0	4	1	4	0|0|0|0|0|0|0|0|0|0|0|2|0|0|0|0	0.32	0.63	0.32	0.63	0.32	-2.65	2	0.44
Centrin2	TGGT1_232230	ribosomalproteinRPL30	5|4|0|0	9	2.25	4	0|0|0|2|0|0|0|2|0|0|0|4|0|2|0|0	0.03	0.09	0.03	0.09	0.03	-10.57	0.9	0.62
Centrin2	TGGT1_232250	catalase	20|6|9|0	35	8.75	4	0|0|0|0|0|0|0|0|0|0|2|2|0|0|2|0	0.72	1	0.72	1	0.72	-6.35	5.83	0.17
Centrin2	TGGT1_232280	TGGT1_232280	4|4|3|0	11	2.75	4	0|0|0|0|0|0|0|0|0|0|0|0|0|0|0|0	0.75	1	0.75	1	0.75	-1.11	27.5	0.13
Centrin2	TGGT1_232300	ribosomal protein RPS3	5|0|0|0	5	1.25	4	0|0|0|2|2|0|0|0|0|0|0|4|0|0|0|0	0.08	0.33	0.08	0.33	0.08	-8.3	0.62	0.61
Centrin2	TGGT1_232340	PP2C 232340	13|3|11|0	27	6.75	4	0|0|0|0|0|0|0|0|0|0|0|0|0|0|0|0	0.75	1	0.75	1	0.75	-1.11	67.5	0.11
Centrin2	TGGT1_232350	lactatedehydrogenaseLDH1	31|13|12|2	58	14.5	4	4|4|9|16|8|0|3|10|0|8|13|32|5|19|11|3	0	0	0	0	0	-79.6	0.72	0.69
Centrin2	TGGT1_232370	CW-typeZincFingerprotein	3|0|11|0	14	3.5	4	0|0|0|0|0|0|0|0|0|0|0|0|0|0|0|0	0.5	1	0.5	1	0.5	-1.11	35	0.25
Centrin2	TGGT1_232410	PDIfamilyprotein	4|2|0|0	6	1.5	4	0|0|0|0|0|0|0|0|0|0|0|0|0|0|0|0	0.49	1	0.49	1	0.49	-1.11	15	0.28
Centrin2	TGGT1_232440	Brf1pfamilycoiledcoilprotein	5|0|5|0	10	2.5	4	0|0|0|0|0|0|0|0|0|0|0|0|0|0|0|0	0.5	1	0.5	1	0.5	-1.11	25	0.24
Centrin2	TGGT1_232660	Hsp70interactingproteinHIP	3|0|0|0	3	0.75	4	0|0|0|0|0|0|0|0|0|0|0|0|0|0|0|0	0.25	0.99	0.25	0.99	0.25	-1.11	7.5	0.49
Centrin2	TGGT1_232710	ribosomalproteinRPS3A	6|7|3|0	16	4	4	0|2|0|6|3|0|0|2|0|0|4|0|0|3|0|0	0	0.01	0	0.01	0	-17.02	1	0.65
Centrin2	TGGT1_232780	BCC1	10|4|13|0	27	6.75	4	8|9|0|0|0|0|0|2|0|0|0|0|0|0|0|0	0.07	0.25	0.07	0.25	0.07	-19.86	1.42	0.61
Centrin2	TGGT1_233110	IMPdehydrogenasa	2|0|2|0	4	1	4	0|0|0|0|0|0|0|0|0|0|0|0|0|0|0|0	0.48	0.97	0.48	0.97	0.48	-1.11	10	0.31
Centrin2	TGGT1_233120	AP2VIII-2	2|2|5|0	9	2.25	4	0|0|0|0|0|0|0|0|0|0|0|0|0|0|0|0	0.73	1	0.73	1	0.73	-1.11	22.5	0.17
Centrin2	TGGT1_233220	TGGT1_233220	3|2|4|0	9	2.25	4	0|0|0|0|0|0|0|0|0|0|0|0|0|0|0|0	0.74	1	0.74	1	0.74	-1.11	22.5	0.16
Centrin2	TGGT1_233460	SAG-related sequence SRS29B	63|46|11|3	123	30.75	4	7|11|11|18|15|0|6|8|2|6|32|32|13|28|11|7	0	0	0	0	0	-109.34	1.12	0.68
Centrin2	TGGT1_233480	SAG-related sequence SRS29C	2|0|0|0	2	0.5	4	0|0|0|2|0|0|0|0|0|0|2|2|0|0|0|0	0.01	0.05	0.01	0.05	0.01	-6.35	0.33	0.63
Centrin2	TGGT1_233520	ATP-dependentRNAhelicase	2|0|0|0	2	0.5	4	0|0|0|0|0|0|0|0|0|0|0|0|0|0|0|0	0.24	0.97	0.24	0.97	0.24	-1.11	5	0.52
Centrin2	TGGT1_234190	serinehydroxymethyltransferase2	3|3|0|0	6	1.5	4	0|0|0|0|0|0|0|0|0|0|0|0|0|0|0|0	0.5	0.99	0.5	0.99	0.5	-1.11	15	0.26
Centrin2	TGGT1_234380	TGGT1_234380	3|0|0|0	3	0.75	4	0|0|0|0|0|0|0|0|0|0|0|0|0|0|0|0	0.25	0.99	0.25	0.99	0.25	-1.11	7.5	0.49
Centrin2	TGGT1_234610	WD-40repeatprotein	5|0|2|0	7	1.75	4	0|0|0|0|0|0|0|0|0|0|0|0|0|0|0|0	0.49	1	0.49	1	0.49	-1.11	17.5	0.27
Centrin2	TGGT1_235340	ISC1	5|4|6|0	15	3.75	4	0|0|0|0|6|0|0|0|0|0|0|0|0|0|4|0	0.1	0.26	0.1	0.26	0.1	-10.14	1.5	0.61
Centrin2	TGGT1_235470	myosinA	23|17|15|3	58	14.5	4	0|6|8|12|13|0|4|10|0|5|4|7|4|14|9|0	0	0	0	0	0	-43.66	1.18	0.67
Centrin2	TGGT1_235930	domainK-typeRNAbindingproteinsfamilyprotein	3|0|0|0	3	0.75	4	0|0|0|4|0|0|0|0|0|0|0|2|0|2|0|0	0.01	0.03	0.01	0.03	0.01	-8.3	0.38	0.63
Centrin2	TGGT1_235970	eukaryoticinitiationfactor-2gamma	3|0|0|0	3	0.75	4	0|0|0|2|0|0|0|0|0|0|0|0|0|0|0|0	0.2	0.81	0.2	0.81	0.2	-2.65	1.5	0.59
Centrin2	TGGT1_236040	fructose-1,6-bisphosphatealdolase	10|4|6|0	20	5	4	0|0|3|4|2|0|0|2|0|2|2|4|2|0|0|0	0.22	0.83	0.22	0.83	0.22	-13.78	1.54	0.59
Centrin2	TGGT1_236210	putative peptidase M16 family potein	2|2|0|0	4	1	4	0|0|0|0|0|0|0|0|0|0|0|2|0|0|0|0	0.32	0.63	0.32	0.63	0.32	-2.65	2	0.44
Centrin2	TGGT1_236560	TGGT1_236560	4|4|3|0	11	2.75	4	0|0|0|0|0|0|0|0|0|0|0|0|0|0|0|0	0.75	1	0.75	1	0.75	-1.11	27.5	0.13
Centrin2	TGGT1_236570	lysinedecarboxylasefamilyprotein	2|0|0|0	2	0.5	4	0|0|0|0|0|0|0|0|0|0|0|0|0|0|0|0	0.24	0.97	0.24	0.97	0.24	-1.11	5	0.52
Centrin2	TGGT1_236580	Prp31-15.5k-U4 Snrna Complex family protein	2|0|0|0	2	0.5	4	0|0|0|0|0|0|0|0|0|0|0|0|0|0|0|0	0.24	0.97	0.24	0.97	0.24	-1.11	5	0.52
Centrin2	TGGT1_236650	DEAD(Asp-Glu-Ala-Asp)boxpolypeptide17	3|0|3|0	6	1.5	4	0|0|0|0|0|0|0|0|0|0|0|0|0|0|0|0	0.5	0.99	0.5	0.99	0.5	-1.11	15	0.26
Centrin2	TGGT1_236840	zincfinger(C-x8-C-x5-C-x3-H)-2	3|2|2|0	7	1.75	4	0|0|0|0|0|0|0|0|0|0|0|0|0|0|0|0	0.73	0.99	0.73	0.99	0.73	-1.11	17.5	0.17
Centrin2	TGGT1_237250	TGGT1_237250	2|0|0|0	2	0.5	4	0|0|0|0|0|0|0|0|0|0|0|0|0|0|0|0	0.24	0.97	0.24	0.97	0.24	-1.11	5	0.52
Centrin2	TGGT1_237280	TLDprotein	3|0|6|0	9	2.25	4	0|0|0|0|0|0|0|0|0|0|0|0|0|0|0|0	0.5	1	0.5	1	0.5	-1.11	22.5	0.25
Centrin2	TGGT1_238050	nucleaseandtudordomain-containingprotein	5|5|4|0	14	3.5	4	0|0|0|5|0|0|0|0|0|0|0|2|0|0|0|0	0.32	0.5	0.32	0.5	0.32	-7.19	2	0.4
Centrin2	TGGT1_238400	endonuclease/exonuclease/phosphatasedomain-containingprotein	3|0|0|0	3	0.75	4	0|0|0|0|0|0|0|0|0|0|0|0|0|0|0|0	0.25	0.99	0.25	0.99	0.25	-1.11	7.5	0.49
Centrin2	TGGT1_238950	putative fatty acyl-CoA desaturase	2|0|0|0	2	0.5	4	0|0|0|0|0|0|0|0|0|0|0|0|0|0|0|0	0.24	0.97	0.24	0.97	0.24	-1.11	5	0.52
Centrin2	TGGT1_239100	ribosomalproteinRPS7	5|2|3|0	10	2.5	4	0|0|2|0|2|0|0|5|0|2|2|2|0|2|5|0	0	0	0	0	0	-14.89	0.71	0.65
Centrin2	TGGT1_239260	histoneH4	20|20|0|0	40	10	4	0|0|4|11|0|0|0|4|0|0|10|11|0|2|0|0	0.01	0.01	0.01	0.01	0.01	-39.11	1.11	0.64
Centrin2	TGGT1_239490	dehydrogenaseE1componentfamilyprotein	3|0|0|0	3	0.75	4	0|0|0|0|0|0|0|0|0|0|0|0|0|0|0|0	0.25	0.99	0.25	0.99	0.25	-1.11	7.5	0.49
Centrin2	TGGT1_239620	5'-nucleotidase,C-terminaldomain-containingprotein	3|0|5|0	8	2	4	0|0|0|0|0|0|0|0|0|0|0|0|0|0|0|0	0.5	1	0.5	1	0.5	-1.11	20	0.25
Centrin2	TGGT1_239760	ribosomalproteinRPL22	2|0|0|0	2	0.5	4	0|0|0|0|0|0|0|0|0|0|0|0|0|0|0|0	0.24	0.97	0.24	0.97	0.24	-1.11	5	0.52
Centrin2	TGGT1_240600	chaperonincpn60	2|0|0|0	2	0.5	4	0|0|2|0|0|0|0|0|0|0|0|0|0|3|5|0	0	0	0	0	0	-10.44	0.2	0.66
Centrin2	TGGT1_241170	TGGT1_241170	3|2|0|0	5	1.25	4	0|0|0|0|0|0|0|0|0|2|0|2|0|3|5|0	0	0	0	0	0	-12.65	0.42	0.66
Centrin2	TGGT1_242070	PKA regulatory unit	6|0|5|0	11	2.75	4	0|0|0|0|0|0|0|0|0|0|0|0|0|0|0|0	0.5	1	0.5	1	0.5	-1.11	27.5	0.24
Centrin2	TGGT1_242330	ribosomalproteinRPS5	7|5|0|0	12	3	4	2|0|2|3|3|0|0|0|0|0|5|6|2|4|3|0	0	0	0	0	0	-19.25	0.67	0.66
Centrin2	TGGT1_242780	TGGT1_242780	3|2|11|0	16	4	4	0|0|0|0|0|0|0|0|0|0|0|0|0|0|0|0	0.74	1	0.74	1	0.74	-1.11	40	0.15
Centrin2	TGGT1_242790	AAP1	11|5|19|4	39	9.75	4	0|0|0|0|0|0|0|0|0|0|0|0|0|0|0|0	1	1	1	1	1	7.01	97.5	0
Centrin2	TGGT1_242830	XRN5'-3'exonuclease	2|0|4|0	6	1.5	4	0|0|0|0|0|0|0|0|0|0|0|0|0|0|0|0	0.49	1	0.49	1	0.49	-1.11	15	0.28
Centrin2	TGGT1_243710	t-complexproteinbetasubunit	2|0|2|0	4	1	4	0|0|0|0|0|0|0|0|0|0|0|0|0|0|0|0	0.48	0.97	0.48	0.97	0.48	-1.11	10	0.31
Centrin2	TGGT1_243730	ROP9	7|0|0|0	7	1.75	4	0|0|0|2|2|0|0|0|0|0|0|0|0|0|0|0	0.25	0.99	0.25	0.99	0.25	-4.11	1.75	0.52
Centrin2	TGGT1_243950	putative prohibitin	2|0|0|0	2	0.5	4	0|0|0|0|0|0|0|0|0|0|0|0|0|0|0|0	0.24	0.97	0.24	0.97	0.24	-1.11	5	0.52
Centrin2	TGGT1_244110	nucleosomeassemblyprotein(nap)protein	13|6|7|2	28	7	4	0|0|0|0|0|0|0|0|0|0|0|0|0|0|0|0	0.99	1	0.99	1	0.99	3.42	70	0
Centrin2	TGGT1_244450	protein phosphatase 2C domain-containing protein	2|0|0|0	2	0.5	4	0|0|0|0|0|0|0|0|0|0|0|0|0|0|0|0	0.24	0.97	0.24	0.97	0.24	-1.11	5	0.52
Centrin2	TGGT1_244560	putative heat shock protein 90	14|9|5|0	28	7	4	2|2|13|10|9|0|3|5|0|8|2|3|0|6|3|3	0	0	0	0	0	-43.57	0.7	0.68
Centrin2	TGGT1_244840	Zn 244840	2|0|0|0	2	0.5	4	0|0|0|0|0|0|0|0|0|0|0|0|0|4|0|0	0.09	0.35	0.09	0.35	0.09	-3.56	0.5	0.61
Centrin2	TGGT1_245460	ribosomalproteinRPS8	7|4|0|0	11	2.75	4	0|2|0|3|3|0|0|2|0|0|2|4|0|6|4|0	0	0	0	0	0	-18.14	0.65	0.65
Centrin2	TGGT1_245490	microneme protein MIC8	2|0|0|0	2	0.5	4	0|0|0|0|0|0|0|0|0|0|0|0|0|0|0|0	0.24	0.97	0.24	0.97	0.24	-1.11	5	0.52
Centrin2	TGGT1_245640	TGGT1_245640	2|0|0|0	2	0.5	4	0|0|0|0|0|0|0|0|0|0|0|0|0|0|0|0	0.24	0.97	0.24	0.97	0.24	-1.11	5	0.52
Centrin2	TGGT1_245680	ribosomalproteinRPL21	2|0|0|0	2	0.5	4	0|0|0|0|0|0|0|0|0|0|0|0|0|0|0|0	0.24	0.97	0.24	0.97	0.24	-1.11	5	0.52
Centrin2	TGGT1_246130	serpin(serineproteinaseinhibitor)superfamilyprotein	3|0|0|0	3	0.75	4	0|0|0|0|0|0|0|0|0|0|0|0|0|0|0|0	0.25	0.99	0.25	0.99	0.25	-1.11	7.5	0.49
Centrin2	TGGT1_246190	TGGT1_246190	2|0|0|0	2	0.5	4	0|0|0|0|0|0|0|0|0|0|0|2|0|0|0|0	0.16	0.63	0.16	0.63	0.16	-2.65	1	0.6
Centrin2	TGGT1_246500	surpmoduledomain-containingprotein	3|3|0|0	6	1.5	4	0|0|0|0|0|0|0|0|0|0|0|0|0|0|0|0	0.5	0.99	0.5	0.99	0.5	-1.11	15	0.26
Centrin2	TGGT1_246560	vacuolarATPsynthasesubunitg	2|0|0|0	2	0.5	4	0|0|0|0|0|0|0|0|0|0|0|0|0|0|0|0	0.24	0.97	0.24	0.97	0.24	-1.11	5	0.52
Centrin2	TGGT1_246930	CAM1	2|0|0|0	2	0.5	4	0|0|0|0|0|0|0|0|0|0|0|0|0|0|0|0	0.24	0.97	0.24	0.97	0.24	-1.11	5	0.52
Centrin2	TGGT1_247050	TGGT1_247050	2|0|0|0	2	0.5	4	0|0|0|0|0|0|0|0|0|0|0|0|0|0|0|0	0.24	0.97	0.24	0.97	0.24	-1.11	5	0.52
Centrin2	TGGT1_247230	centrin	9|8|10|0	27	6.75	4	0|0|0|0|0|0|0|0|0|0|0|0|0|0|0|0	0.75	1	0.75	1	0.75	-1.11	67.5	0.06
Centrin2	TGGT1_247350	thioredoxin domain-containing protein	2|0|0|0	2	0.5	4	0|0|0|0|0|0|0|0|0|0|2|3|0|0|0|0	0.03	0.13	0.03	0.13	0.03	-5.12	0.4	0.62
Centrin2	TGGT1_247450	TGGT1_247450	2|0|0|0	2	0.5	4	0|0|0|0|0|0|0|0|0|0|0|0|0|0|0|0	0.24	0.97	0.24	0.97	0.24	-1.11	5	0.52
Centrin2	TGGT1_247510	fructose-bisphospataseII	5|0|0|0	5	1.25	4	0|0|0|0|0|0|0|0|0|0|0|0|0|0|0|0	0.25	1	0.25	1	0.25	-1.11	12.5	0.48
Centrin2	TGGT1_247550	HSP60	10|4|2|0	16	4	4	0|0|0|0|0|0|0|0|0|0|2|3|0|2|0|0	0.31	1	0.31	1	0.31	-7.41	2.29	0.45
Centrin2	TGGT1_248340	GTP-bindingnuclearproteinran/tc4	14|8|4|0	26	6.5	4	0|0|0|0|3|0|0|0|0|0|5|7|0|4|0|0	0.22	0.86	0.22	0.86	0.22	-20.36	1.37	0.59
Centrin2	TGGT1_248370	prefoldinsubunit6	2|0|0|0	2	0.5	4	0|0|0|0|0|0|0|0|0|0|0|0|0|0|0|0	0.24	0.97	0.24	0.97	0.24	-1.11	5	0.52
Centrin2	TGGT1_248480	ribosomalproteinRPS9	3|0|0|0	3	0.75	4	0|0|0|0|0|0|0|0|0|0|0|0|0|0|0|0	0.25	0.99	0.25	0.99	0.25	-1.11	7.5	0.49
Centrin2	TGGT1_248640	RCC1 248640	7|2|10|0	19	4.75	4	0|0|0|0|0|0|0|0|0|0|0|0|0|0|0|0	0.74	1	0.74	1	0.74	-1.11	47.5	0.14
Centrin2	TGGT1_249180	bifunctionaldihydrofolatereductase-thymidylatesynthase	2|0|0|0	2	0.5	4	0|0|0|0|0|0|0|0|0|0|0|0|0|0|0|0	0.24	0.97	0.24	0.97	0.24	-1.11	5	0.52
Centrin2	TGGT1_249270	putative protein disulfide isomerase-related protein (provisional)	3|0|0|0	3	0.75	4	0|0|0|0|0|0|0|0|0|0|2|2|0|0|0|0	0.13	0.51	0.13	0.51	0.13	-4.11	0.75	0.6
Centrin2	TGGT1_249390	glutamate/leucine/phenylalanine/valine dehydrogenase family protein	24|12|16|0	52	13	4	0|0|0|4|0|2|0|0|0|0|0|0|0|2|5|0	0.75	1	0.75	1	0.75	-13.78	4	0.14
Centrin2	TGGT1_249900	adeninenucleotidetranslocator	3|3|0|0	6	1.5	4	0|0|2|0|0|0|0|0|0|2|2|2|0|5|2|0	0	0	0	0	0	-11.65	0.55	0.65
Centrin2	TGGT1_250340	Centrin2	0|0|0|0	0	0	4	0|0|0|0|0|0|0|0|0|0|23|24|42|53|0|0	0	0	0	0	0	-156.92	0	0.69
Centrin2	TGGT1_250700	TGGT1_250700	8|5|4|0	17	4.25	4	0|0|0|0|0|0|0|0|0|0|0|0|0|0|0|0	0.75	1	0.75	1	0.75	-1.11	42.5	0.1
Centrin2	TGGT1_250770	eukaryoticinitiationfactor-4A	6|3|2|0	11	2.75	4	0|0|0|3|0|0|0|2|0|0|3|5|0|2|0|0	0.01	0.03	0.01	0.03	0.01	-13.78	0.85	0.64
Centrin2	TGGT1_250790	TGGT1_250790	3|5|6|0	14	3.5	4	0|0|0|0|0|0|0|0|0|0|0|0|0|0|0|0	0.75	1	0.75	1	0.75	-1.11	35	0.12
Centrin2	TGGT1_250820	Apical Cap2	14|9|14|0	37	9.25	4	0|0|0|0|0|0|0|0|0|0|0|0|0|0|0|0	0.75	1	0.75	1	0.75	-1.11	92.5	0.05
Centrin2	TGGT1_251500	putative eukaryotic initiation factor-3, subunit 3	3|0|3|0	6	1.5	4	0|0|0|0|0|0|0|0|0|0|0|0|0|0|0|0	0.5	0.99	0.5	0.99	0.5	-1.11	15	0.26
Centrin2	TGGT1_251690	seryl-tRNAsynthetase,cytoplasmic	8|5|3|0	16	4	4	0|0|0|0|0|0|0|0|0|0|0|0|0|0|0|0	0.75	1	0.75	1	0.75	-1.11	40	0.12
Centrin2	TGGT1_251780	heat shock protein	4|3|0|0	7	1.75	4	0|0|2|0|3|0|0|0|0|0|0|0|0|0|0|0	0.23	0.59	0.23	0.59	0.23	-5.12	1.4	0.58
Centrin2	TGGT1_251810	translationinitiationfactoreIF-5A	7|6|8|0	21	5.25	4	0|0|0|0|0|0|2|0|0|0|2|0|0|0|0|0	0.74	1	0.74	1	0.74	-4.11	5.25	0.16
Centrin2	TGGT1_251840	TGGT1_251840	2|3|3|0	8	2	4	0|0|0|0|0|0|0|0|0|0|0|0|0|0|0|0	0.74	0.99	0.74	0.99	0.74	-1.11	20	0.16
Centrin2	TGGT1_251870	histoneH2Bb	6|3|0|0	9	2.25	4	0|0|0|0|6|0|0|0|0|2|3|3|0|0|4|0	0	0	0	0	0	-17.02	0.56	0.66
Centrin2	TGGT1_252290	importinalpha	2|0|0|0	2	0.5	4	0|0|0|0|0|0|0|0|0|0|0|0|0|0|0|0	0.24	0.97	0.24	0.97	0.24	-1.11	5	0.52
Centrin2	TGGT1_253140	TGGT1_253140	3|3|9|0	15	3.75	4	0|0|0|0|0|0|0|0|0|0|0|0|0|0|0|0	0.75	1	0.75	1	0.75	-1.11	37.5	0.13
Centrin2	TGGT1_253430	asparaginesynthetase	5|2|2|0	9	2.25	4	0|0|0|2|2|0|0|0|0|0|0|0|0|0|2|0	0.2	0.71	0.2	0.71	0.2	-6.35	1.5	0.59
Centrin2	TGGT1_253440	putative cell-cycle-associated protein kinase SRPK	2|3|0|0	5	1.25	4	0|0|0|0|0|0|0|0|0|0|0|0|0|0|0|0	0.49	0.99	0.49	0.99	0.49	-1.11	12.5	0.29
Centrin2	TGGT1_253470	IMC13	3|0|0|0	3	0.75	4	0|0|0|0|0|0|0|0|0|0|0|0|0|0|0|0	0.25	0.99	0.25	0.99	0.25	-1.11	7.5	0.49
Centrin2	TGGT1_253820	TGGT1_253820	2|0|5|0	7	1.75	4	0|0|0|0|0|0|0|0|0|0|0|0|0|0|0|0	0.49	1	0.49	1	0.49	-1.11	17.5	0.27
Centrin2	TGGT1_254120	autophagy-relatedprotein8atg8	3|0|0|0	3	0.75	4	0|0|0|0|0|0|0|0|0|0|0|0|0|0|0|0	0.25	0.99	0.25	0.99	0.25	-1.11	7.5	0.49
Centrin2	TGGT1_254390	CRAL/TRIO 254390	18|13|20|0	51	12.75	4	0|0|0|0|0|0|0|0|0|0|0|0|0|0|0|0	0.75	1	0.75	1	0.75	-1.11	127.5	0.05
Centrin2	TGGT1_254520	mediatorcomplexsubunitMED11	2|0|0|0	2	0.5	4	0|0|0|0|0|0|0|0|0|0|0|0|0|0|0|0	0.24	0.97	0.24	0.97	0.24	-1.11	5	0.52
Centrin2	TGGT1_255190	myosinC	6|2|4|0	12	3	4	0|0|0|0|0|0|0|0|0|0|0|0|0|0|0|0	0.74	1	0.74	1	0.74	-1.11	30	0.15
Centrin2	TGGT1_255260	AMA1	5|4|0|0	9	2.25	4	0|0|0|2|2|0|0|0|0|0|0|3|0|0|0|0	0.19	0.53	0.19	0.53	0.19	-7.41	1.29	0.59
Centrin2	TGGT1_255300	TGGT1_255300	12|4|11|0	27	6.75	4	0|0|0|0|0|0|0|0|0|0|0|0|0|0|0|0	0.75	1	0.75	1	0.75	-1.11	67.5	0.09
Centrin2	TGGT1_256760	pyruvatekinasePyK1	13|4|9|3	29	7.25	4	0|0|0|4|2|0|0|0|0|0|0|2|2|2|2|0	0.49	1	0.49	1	0.49	-5.12	2.9	0.29
Centrin2	TGGT1_256970	vacuolarATPsynthasesubunitA	4|0|0|0	4	1	4	0|0|0|0|0|0|0|0|0|0|0|0|0|0|0|0	0.25	1	0.25	1	0.25	-1.11	10	0.48
Centrin2	TGGT1_257350	etranslationiF 257350	3|3|7|0	13	3.25	4	0|0|0|0|0|0|0|0|0|0|0|0|0|0|0|0	0.75	1	0.75	1	0.75	-1.11	32.5	0.13
Centrin2	TGGT1_257370	TGGT1_257370	52|23|53|21	149	37.25	4	0|0|0|0|0|0|0|0|0|0|0|0|0|0|0|0	1	1	1	1	1	33.1	372.5	0
Centrin2	TGGT1_257470	MyoJ	53|37|67|14	171	42.75	4	2|4|35|21|0|0|13|13|0|5|0|0|0|0|0|0	0.06	0.25	0.06	0.25	0.06	-52.82	2.09	0.61
Centrin2	TGGT1_257680	MLC1	5|2|2|0	9	2.25	4	0|0|0|0|2|0|0|0|0|0|0|0|0|0|0|0	0.56	0.96	0.56	0.96	0.56	-2.65	4.5	0.22
Centrin2	TGGT1_257740	UMP-CMPkinase	3|0|0|0	3	0.75	4	0|0|0|0|0|0|0|0|0|0|0|0|0|0|0|0	0.25	0.99	0.25	0.99	0.25	-1.11	7.5	0.49
Centrin2	TGGT1_257990	HSP101	4|2|5|0	11	2.75	4	0|0|0|0|0|0|0|0|0|0|0|0|0|0|0|0	0.74	1	0.74	1	0.74	-1.11	27.5	0.15
Centrin2	TGGT1_258240	chromodomainhelicaseDNAbindingproteinCHD1/SWI2/SNF2	2|0|0|0	2	0.5	4	0|0|0|0|0|0|0|0|0|0|0|0|0|0|0|0	0.24	0.97	0.24	0.97	0.24	-1.11	5	0.52
Centrin2	TGGT1_258410	PHIL1	3|3|0|0	6	1.5	4	0|0|0|0|0|0|0|0|0|0|0|0|0|0|0|0	0.5	0.99	0.5	0.99	0.5	-1.11	15	0.26
Centrin2	TGGT1_258470	IMC24	2|2|0|0	4	1	4	0|0|0|0|0|0|0|0|0|0|0|0|0|0|0|0	0.48	0.97	0.48	0.97	0.48	-1.11	10	0.31
Centrin2	TGGT1_258540	phosphoglyceratemutasefamilyprotein	2|0|2|0	4	1	4	0|0|0|0|0|0|0|0|0|0|0|0|0|0|0|0	0.48	0.97	0.48	0.97	0.48	-1.11	10	0.31
Centrin2	TGGT1_258580	ROP17	10|3|2|0	15	3.75	4	0|0|2|3|0|0|0|3|0|0|0|4|0|2|2|0	0.23	0.91	0.23	0.91	0.23	-12.65	1.25	0.58
Centrin2	TGGT1_258740	eukaryoticinitiationfactor-2A	4|2|2|0	8	2	4	0|0|0|0|0|0|0|0|0|0|0|0|0|0|0|0	0.73	1	0.73	1	0.73	-1.11	20	0.17
Centrin2	TGGT1_259550	dihydropteroate synthase	5|4|5|0	14	3.5	4	0|0|0|0|0|0|0|0|0|0|0|0|0|0|0|0	0.75	1	0.75	1	0.75	-1.11	35	0.1
Centrin2	TGGT1_260440	nuclearfactorNF3	4|0|0|0	4	1	4	0|0|0|0|0|0|2|0|0|0|0|0|0|0|0|0	0.23	0.91	0.23	0.91	0.23	-2.65	2	0.58
Centrin2	TGGT1_260500	COPIassociatedprotein	3|3|4|0	10	2.5	4	0|0|0|0|0|0|0|0|0|0|0|0|0|0|0|0	0.75	1	0.75	1	0.75	-1.11	25	0.14
Centrin2	TGGT1_260540	IMC14	13|10|31|0	54	13.5	4	0|0|0|0|8|0|0|0|0|0|0|0|0|2|12|0	0.26	0.98	0.26	0.98	0.26	-22.96	2.45	0.46
Centrin2	TGGT1_260630	DnaJ Sec63	2|0|0|0	2	0.5	4	0|0|0|0|0|0|0|0|0|0|0|0|0|0|0|0	0.24	0.97	0.24	0.97	0.24	-1.11	5	0.52
Centrin2	TGGT1_260670	centrin3	7|7|9|0	23	5.75	4	0|0|0|0|0|0|0|0|0|0|0|0|0|0|0|0	0.75	1	0.75	1	0.75	-1.11	57.5	0.07
Centrin2	TGGT1_261080	kringledomain-containingprotein	2|0|7|0	9	2.25	4	0|0|0|0|0|0|0|0|0|0|0|0|0|0|0|0	0.49	1	0.49	1	0.49	-1.11	22.5	0.27
Centrin2	TGGT1_261250	histoneH2A1	8|0|0|0	8	2	4	0|7|0|5|0|0|0|0|0|2|2|2|0|2|2|0	0.01	0.03	0.01	0.03	0.01	-16.92	0.5	0.64
Centrin2	TGGT1_261450	TGGT1_261450	2|0|0|0	2	0.5	4	0|0|0|0|0|0|0|0|0|0|0|0|0|0|0|0	0.24	0.97	0.24	0.97	0.24	-1.11	5	0.52
Centrin2	TGGT1_261500	hydrolase	3|0|2|0	5	1.25	4	0|0|0|0|0|0|0|0|0|0|0|0|0|0|0|0	0.49	0.99	0.49	0.99	0.49	-1.11	12.5	0.29
Centrin2	TGGT1_261570	ribosomalproteinRPL7A	7|0|0|0	7	1.75	4	0|0|0|2|0|0|0|0|0|0|0|3|0|3|0|0	0.21	0.86	0.21	0.86	0.21	-8.34	0.88	0.59
Centrin2	TGGT1_261580	histoneH2AX	4|0|0|0	4	1	4	0|0|0|0|0|0|0|0|0|2|0|4|0|0|0|0	0.11	0.43	0.11	0.43	0.11	-6.14	0.67	0.61
Centrin2	TGGT1_261950	ATPsynthasebetasubunitATP-B	9|4|0|0	13	3.25	4	0|0|4|0|2|0|3|2|0|0|0|6|0|3|4|0	0.01	0.05	0.01	0.05	0.01	-18.14	0.76	0.63
Centrin2	TGGT1_262600	TGGT1_262600	2|0|0|0	2	0.5	4	0|0|0|0|0|0|0|0|0|0|0|0|0|0|0|0	0.24	0.97	0.24	0.97	0.24	-1.11	5	0.52
Centrin2	TGGT1_262620	RNArecognitionmotif-containingprotein	8|4|0|0	12	3	4	0|0|2|2|2|0|0|0|0|2|0|6|0|0|2|0	0.11	0.45	0.11	0.45	0.11	-12.61	1	0.61
Centrin2	TGGT1_262670	ribosomalproteinRPL18A	5|2|0|0	7	1.75	4	0|0|0|6|3|0|0|0|0|0|3|7|0|3|0|0	0	0	0	0	0	-20.36	0.37	0.67
Centrin2	TGGT1_262960	U1snRNP-associatedproteinUsp106	2|0|0|0	2	0.5	4	0|0|0|2|2|0|3|2|0|3|0|0|0|0|12|0	0	0	0	0	0	-20.77	0.1	0.68
Centrin2	TGGT1_263040	ribosomalproteinRPS16	2|0|0|0	2	0.5	4	2|0|0|4|0|0|0|0|0|0|2|8|0|2|0|0	0	0	0	0	0	-16.78	0.12	0.67
Centrin2	TGGT1_263070	CMGCkinase,CK2family	3|0|0|0	3	0.75	4	0|0|0|2|2|0|0|0|0|0|0|0|0|0|0|0	0.13	0.51	0.13	0.51	0.13	-4.11	0.75	0.6
Centrin2	TGGT1_263090	14-3-3 protein	11|2|0|0	13	3.25	4	0|0|0|2|0|0|0|0|0|2|0|2|0|0|0|0	0.26	1	0.26	1	0.26	-6.35	2.17	0.46
Centrin2	TGGT1_263180	myosinD	5|3|3|0	11	2.75	4	0|0|2|0|0|0|0|0|0|0|0|0|0|3|0|0	0.36	0.77	0.36	0.77	0.36	-5.12	2.2	0.36
Centrin2	TGGT1_263300	eukaryoticporinprotein	4|4|0|0	8	2	4	0|0|0|2|0|0|0|0|0|0|0|2|0|2|0|0	0.21	0.42	0.21	0.42	0.21	-6.35	1.33	0.59
Centrin2	TGGT1_263520	SPM1	2|0|2|0	4	1	4	0|0|0|0|0|0|0|0|0|0|0|0|0|0|0|0	0.48	0.97	0.48	0.97	0.48	-1.11	10	0.31
Centrin2	TGGT1_263530	chaperonin	2|0|0|0	2	0.5	4	0|0|0|0|0|0|0|0|0|0|0|0|0|0|0|0	0.24	0.97	0.24	0.97	0.24	-1.11	5	0.52
Centrin2	TGGT1_263540	TGGT1_263540	6|4|5|0	15	3.75	4	0|0|0|0|0|0|0|0|0|0|0|0|0|0|0|0	0.75	1	0.75	1	0.75	-1.11	37.5	0.1
Centrin2	TGGT1_263850	TGGT1_263850	2|0|0|0	2	0.5	4	0|0|0|0|0|0|0|0|0|0|0|0|0|0|0|0	0.24	0.97	0.24	0.97	0.24	-1.11	5	0.52
Centrin2	TGGT1_263870	glutamate-tRNAligase	6|3|0|0	9	2.25	4	0|0|0|0|0|0|0|0|0|0|0|0|0|0|0|0	0.5	1	0.5	1	0.5	-1.11	22.5	0.25
Centrin2	TGGT1_264610	RNArecognitionmotif-containingprotein	2|0|0|0	2	0.5	4	0|0|0|0|0|0|0|0|0|0|0|0|0|0|0|0	0.24	0.97	0.24	0.97	0.24	-1.11	5	0.52
Centrin2	TGGT1_264890	TGGT1_264890	3|2|0|0	5	1.25	4	0|0|0|0|0|0|0|0|0|0|0|0|0|0|0|0	0.49	0.99	0.49	0.99	0.49	-1.11	12.5	0.29
Centrin2	TGGT1_265180	TGGT1_265180	2|0|0|0	2	0.5	4	0|0|0|0|0|0|0|0|0|0|0|0|0|0|0|0	0.24	0.97	0.24	0.97	0.24	-1.11	5	0.52
Centrin2	TGGT1_265250	RNArecognitionmotif-containingprotein	3|2|4|0	9	2.25	4	0|0|0|0|0|0|0|0|0|0|0|0|0|0|0|0	0.74	1	0.74	1	0.74	-1.11	22.5	0.16
Centrin2	TGGT1_265330	GSK-kinase	2|2|0|0	4	1	4	0|0|0|2|0|0|0|0|0|0|0|0|0|0|0|0	0.32	0.63	0.32	0.63	0.32	-2.65	2	0.44
Centrin2	TGGT1_265850	TGGT1_265850	5|2|5|0	12	3	4	0|0|0|0|0|0|0|0|0|0|0|0|0|0|0|0	0.74	1	0.74	1	0.74	-1.11	30	0.15
Centrin2	TGGT1_266060	ribosomalproteinRPSA	7|2|0|0	9	2.25	4	0|0|0|2|2|0|0|0|0|2|2|6|0|0|0|0	0.05	0.19	0.05	0.19	0.05	-12.61	0.75	0.62
Centrin2	TGGT1_266070	ribosomalproteinRPL31	4|0|0|0	4	1	4	0|2|0|0|0|0|2|0|0|0|3|3|0|0|0|0	0.01	0.02	0.01	0.02	0.01	-10.57	0.4	0.64
Centrin2	TGGT1_266080	TGGT1_266080	2|0|0|0	2	0.5	4	0|0|0|0|0|0|0|0|0|0|0|0|0|0|0|0	0.24	0.97	0.24	0.97	0.24	-1.11	5	0.52
Centrin2	TGGT1_266640	Acetyl-coenzymeAsynthetase2	14|3|7|0	24	6	4	0|0|0|2|0|0|0|0|0|0|0|0|0|6|3|0	0.32	0.97	0.32	0.97	0.32	-11.46	2.18	0.44
Centrin2	TGGT1_266960	b-tub 266960	21|9|6|0	36	9	4	4|9|12|10|7|0|0|3|0|0|6|6|2|5|15|6	0	0	0	0	0	-50.27	0.78	0.67
Centrin2	TGGT1_267060	ribosomalproteinRPL14	2|0|0|0	2	0.5	4	0|0|0|0|0|0|0|0|0|0|0|0|0|0|0|0	0.24	0.97	0.24	0.97	0.24	-1.11	5	0.52
Centrin2	TGGT1_267080	26Sproteaseregulatorysubunit4	3|0|2|0	5	1.25	4	0|0|0|0|0|0|0|0|0|0|0|0|0|0|0|0	0.49	0.99	0.49	0.99	0.49	-1.11	12.5	0.29
Centrin2	TGGT1_267400	ribosomalproteinRPL32	2|0|0|0	2	0.5	4	2|0|0|2|0|0|0|2|0|0|0|3|0|3|0|0	0	0	0	0	0	-10.57	0.2	0.66
Centrin2	TGGT1_267500	TgCBAP	5|0|5|0	10	2.5	4	0|0|0|0|0|0|0|0|0|0|0|0|0|0|0|0	0.5	1	0.5	1	0.5	-1.11	25	0.24
Centrin2	TGGT1_267710	CPSFAsubunitregionprotein	4|2|8|0	14	3.5	4	0|0|0|0|0|0|0|0|0|0|0|0|0|0|0|0	0.74	1	0.74	1	0.74	-1.11	35	0.15
Centrin2	TGGT1_268200	RNArecognitionmotif-containingprotein	9|2|0|0	11	2.75	4	0|0|0|0|0|0|0|0|0|0|0|0|0|0|0|0	0.49	1	0.49	1	0.49	-1.11	27.5	0.27
Centrin2	TGGT1_268780	TGGT1_268780	4|0|4|0	8	2	4	0|0|0|0|0|0|0|0|0|0|0|0|0|0|0|0	0.5	1	0.5	1	0.5	-1.11	20	0.25
Centrin2	TGGT1_268850	enolase2	17|12|8|0	37	9.25	4	3|3|6|10|16|3|0|6|0|6|4|7|9|9|11|0	0	0	0	0	0	-50.27	0.8	0.68
Centrin2	TGGT1_268870	tetratricopeptide 268870	4|0|0|0	4	1	4	0|0|0|0|0|0|0|0|0|0|0|0|0|0|0|0	0.25	1	0.25	1	0.25	-1.11	10	0.48
Centrin2	TGGT1_268950	TGGT1_268950	2|0|0|0	2	0.5	4	0|0|0|0|0|0|0|0|0|0|0|0|0|0|0|0	0.24	0.97	0.24	0.97	0.24	-1.11	5	0.52
Centrin2	TGGT1_269180	MIF4G 269180	4|2|10|0	16	4	4	0|0|0|0|0|0|0|0|0|0|0|0|0|0|0|0	0.74	1	0.74	1	0.74	-1.11	40	0.15
Centrin2	TGGT1_269190	glyceraldehyde-3-phosphate dehydrogenase GAPDH2	3|0|0|0	3	0.75	4	0|0|0|2|0|0|0|0|0|0|0|0|0|0|2|0	0.13	0.51	0.13	0.51	0.13	-4.11	0.75	0.6
Centrin2	TGGT1_269442	calmodulin 269442	3|2|0|0	5	1.25	4	0|0|0|0|0|0|0|0|0|0|0|0|0|0|0|0	0.49	0.99	0.49	0.99	0.49	-1.11	12.5	0.29
Centrin2	TGGT1_269650	FFD and TFG box motifs protein	2|0|0|0	2	0.5	4	0|0|0|0|0|0|0|0|0|0|0|0|0|0|0|0	0.24	0.97	0.24	0.97	0.24	-1.11	5	0.52
Centrin2	TGGT1_269800	glutamine-dependentNAD(+)synthetaseprotein	2|0|3|0	5	1.25	4	0|0|0|0|0|0|0|0|0|0|0|0|0|0|0|0	0.49	0.99	0.49	0.99	0.49	-1.11	12.5	0.29
Centrin2	TGGT1_270250	GRA1	3|3|0|0	6	1.5	4	0|0|0|0|0|0|0|0|0|0|0|0|0|0|0|0	0.5	0.99	0.5	0.99	0.5	-1.11	15	0.26
Centrin2	TGGT1_270380	ribosomalproteinRPS13	2|2|0|0	4	1	4	0|0|0|2|2|0|0|0|0|0|0|4|0|0|0|0	0	0.01	0	0.01	0	-8.3	0.5	0.64
Centrin2	TGGT1_270510	asparaginyl-tRNA synthetase (NOB+tRNA synthase)	14|6|4|0	24	6	4	0|0|4|8|6|0|0|3|0|0|3|3|0|4|4|0	0.09	0.37	0.09	0.37	0.09	-23.65	1.09	0.61
Centrin2	TGGT1_271050	SAG-related sequence SRS34A	28|31|20|15	94	23.5	4	12|14|13|11|18|0|3|8|0|3|26|58|18|18|18|2	0	0	0	0	0	-87.55	0.78	0.69
Centrin2	TGGT1_271100	NUC153domain-containingprotein	2|0|0|0	2	0.5	4	0|0|0|0|0|0|0|0|0|0|0|0|0|0|0|0	0.24	0.97	0.24	0.97	0.24	-1.11	5	0.52
Centrin2	TGGT1_271440	NPL4familyprotein	3|2|5|0	10	2.5	4	0|0|0|0|0|0|0|0|0|0|0|0|0|0|0|0	0.74	1	0.74	1	0.74	-1.11	25	0.16
Centrin2	TGGT1_271810	lanp	2|0|0|0	2	0.5	4	0|0|0|0|0|0|0|0|0|0|0|0|0|0|0|0	0.24	0.97	0.24	0.97	0.24	-1.11	5	0.52
Centrin2	TGGT1_271880	B-boxzincfingerdomain-containingprotein	8|3|5|0	16	4	4	0|0|0|0|0|0|0|0|0|0|0|0|0|0|0|0	0.75	1	0.75	1	0.75	-1.11	40	0.12
Centrin2	TGGT1_271970	GAPM3	4|3|3|0	10	2.5	4	0|0|0|0|0|0|0|0|0|0|0|0|0|0|0|0	0.75	1	0.75	1	0.75	-1.11	25	0.14
Centrin2	TGGT1_272910	T-complexprotein1deltasubunit	8|3|10|0	21	5.25	4	0|0|0|0|0|0|0|0|0|0|0|0|0|0|0|0	0.75	1	0.75	1	0.75	-1.11	52.5	0.11
Centrin2	TGGT1_273090	celldivisionproteinCDC48CY	8|7|5|0	20	5	4	0|0|4|5|2|0|0|3|0|0|0|5|0|3|5|0	0	0	0	0	0	-20.36	1.05	0.65
Centrin2	TGGT1_273370	coatomergamma2-subunitprotein	7|2|2|0	11	2.75	4	0|0|0|0|0|0|0|0|0|0|0|0|0|0|2|0	0.56	0.99	0.56	0.99	0.56	-2.65	5.5	0.22
Centrin2	TGGT1_273460	eukaryotictranslationinitiationfactor3subunit6interactingprotein	4|4|0|0	8	2	4	0|0|0|0|0|0|0|0|0|0|0|0|0|0|0|0	0.5	1	0.5	1	0.5	-1.11	20	0.25
Centrin2	TGGT1_273520	PCIdomain-containingprotein	3|0|0|0	3	0.75	4	0|0|0|0|0|0|0|0|0|0|0|0|0|0|0|0	0.25	0.99	0.25	0.99	0.25	-1.11	7.5	0.49
Centrin2	TGGT1_273560	kinesin 273560	26|23|39|7	95	23.75	4	0|0|0|0|0|0|0|0|0|0|0|0|0|0|0|0	1	1	1	1	1	11.93	237.5	0
Centrin2	TGGT1_273760	HSP70	25|16|11|0	52	13	4	5|2|9|9|7|0|3|7|0|3|5|13|2|5|8|0	0.11	0.42	0.11	0.42	0.11	-42.48	1.33	0.61
Centrin2	TGGT1_273840	brixdomain-containingprotein	7|2|5|0	14	3.5	4	0|0|0|0|0|0|0|0|0|0|0|0|0|0|0|0	0.74	1	0.74	1	0.74	-1.11	35	0.15
Centrin2	TGGT1_274000	TGGT1_274000	5|0|2|0	7	1.75	4	0|0|0|0|0|0|0|0|0|0|0|0|0|0|0|0	0.49	1	0.49	1	0.49	-1.11	17.5	0.27
Centrin2	TGGT1_274160	Cen2ACP1	26|10|17|2	55	13.75	4	0|0|0|0|0|0|0|0|0|0|0|0|0|2|0|0	0.91	1	0.91	1	0.91	0.54	27.5	0.01
Centrin2	TGGT1_275350	TBC 275350	3|2|5|0	10	2.5	4	0|0|0|0|0|0|0|0|0|0|0|0|0|0|0|0	0.74	1	0.74	1	0.74	-1.11	25	0.16
Centrin2	TGGT1_275650	TGGT1_275650	3|4|3|0	10	2.5	4	0|0|0|0|0|0|0|0|0|0|0|0|0|0|0|0	0.75	1	0.75	1	0.75	-1.11	25	0.14
Centrin2	TGGT1_275750	smallnuclearribonucleoproteinE	3|3|0|0	6	1.5	4	0|0|0|0|0|0|0|0|0|0|0|0|0|0|0|0	0.5	0.99	0.5	0.99	0.5	-1.11	15	0.26
Centrin2	TGGT1_276140	ADPribosylationfactorARF1	4|2|2|0	8	2	4	0|0|0|0|0|0|0|0|0|0|0|2|0|0|2|0	0.3	0.76	0.3	0.76	0.3	-4.11	2	0.45
Centrin2	TGGT1_276170	PiP3,4-kinase 276170	3|0|0|0	3	0.75	4	0|0|0|0|0|0|0|0|0|0|0|0|0|0|0|0	0.25	0.99	0.25	0.99	0.25	-1.11	7.5	0.49
Centrin2	TGGT1_276970	TGGT1_276970	2|0|0|0	2	0.5	4	0|0|0|0|0|0|0|0|0|0|0|0|0|0|0|0	0.24	0.97	0.24	0.97	0.24	-1.11	5	0.52
Centrin2	TGGT1_277270	NTPaseII	16|10|5|0	31	7.75	4	0|0|0|0|7|0|0|5|0|4|0|5|0|3|7|2	0.15	0.59	0.15	0.59	0.15	-25.82	1.29	0.6
Centrin2	TGGT1_277940	TGGT1_277940	2|0|0|0	2	0.5	4	0|0|0|0|0|0|0|0|0|0|0|0|0|0|0|0	0.24	0.97	0.24	0.97	0.24	-1.11	5	0.52
Centrin2	TGGT1_278050	proteasomesubunitalphatype1	2|0|0|0	2	0.5	4	0|0|0|0|0|0|0|0|0|0|0|0|0|0|0|0	0.24	0.97	0.24	0.97	0.24	-1.11	5	0.52
Centrin2	TGGT1_278130	BCC11	5|5|3|0	13	3.25	4	0|0|0|0|0|0|0|0|0|0|0|0|0|0|0|0	0.75	1	0.75	1	0.75	-1.11	32.5	0.12
Centrin2	TGGT1_278260	polynucleotideadenylyltransferase	2|0|0|0	2	0.5	4	0|0|0|0|0|0|0|0|0|0|0|0|0|0|0|0	0.24	0.97	0.24	0.97	0.24	-1.11	5	0.52
Centrin2	TGGT1_278660	P-typeATPase4	2|0|0|0	2	0.5	4	0|0|0|0|0|0|0|0|0|0|0|0|0|0|0|0	0.24	0.97	0.24	0.97	0.24	-1.11	5	0.52
Centrin2	TGGT1_278830	glucose-6-phosphate1-dehydrogenase	7|4|5|0	16	4	4	0|0|0|0|0|0|0|0|0|0|0|0|0|0|0|0	0.75	1	0.75	1	0.75	-1.11	40	0.1
Centrin2	TGGT1_278870	myosinF	7|4|11|0	22	5.5	4	0|0|3|0|2|0|0|0|0|0|0|0|0|0|3|0	0.49	1	0.49	1	0.49	-8.34	2.75	0.26
Centrin2	TGGT1_278990	phosphate carrier	3|0|2|0	5	1.25	4	2|2|0|0|0|0|0|0|0|2|3|4|0|0|0|0	0	0	0	0	0	-11.65	0.45	0.66
Centrin2	TGGT1_279380	TGGT1_279380	3|0|0|0	3	0.75	4	0|0|0|0|0|0|0|0|0|0|0|0|0|0|0|0	0.25	0.99	0.25	0.99	0.25	-1.11	7.5	0.49
Centrin2	TGGT1_279390	proliferation-associatedprotein2G4	4|0|0|0	4	1	4	0|0|0|0|0|0|0|0|0|0|0|0|0|0|2|0	0.23	0.91	0.23	0.91	0.23	-2.65	2	0.58
Centrin2	TGGT1_280370	TGGT1_280370	9|8|11|0	28	7	4	0|0|0|0|0|0|0|0|0|0|0|0|0|0|0|0	0.75	1	0.75	1	0.75	-1.11	70	0.06
Centrin2	TGGT1_280380	poly(ADP-ribose) glycohydrolase	3|0|0|0	3	0.75	4	0|0|0|0|0|0|0|0|0|0|0|0|0|0|0|0	0.25	0.99	0.25	0.99	0.25	-1.11	7.5	0.49
Centrin2	TGGT1_280600	histidyl-tRNAsynthetase(HisRS)	2|2|2|0	6	1.5	4	0|0|0|0|0|0|0|0|0|0|0|0|0|0|0|0	0.73	0.97	0.73	0.97	0.73	-1.11	15	0.17
Centrin2	TGGT1_280710	20Sproteasomesubunitbeta7	3|0|0|0	3	0.75	4	0|0|0|0|0|0|0|0|0|0|0|0|0|0|0|0	0.25	0.99	0.25	0.99	0.25	-1.11	7.5	0.49
Centrin2	TGGT1_282090	TGGT1_282090	23|13|14|6	56	14	4	0|0|0|0|0|0|0|0|0|0|0|0|0|0|0|0	1	1	1	1	1	10.33	140	0
Centrin2	TGGT1_283550	TGGT1_283550	2|0|4|0	6	1.5	4	0|0|0|0|0|0|0|0|0|0|0|0|0|0|0|0	0.49	1	0.49	1	0.49	-1.11	15	0.28
Centrin2	TGGT1_283780	glucose-6-phosphate isomerase GPI	2|0|0|0	2	0.5	4	0|0|0|0|0|0|0|0|0|0|0|0|0|0|0|0	0.24	0.97	0.24	0.97	0.24	-1.11	5	0.52
Centrin2	TGGT1_283850	peptidyl-prolylcis-transisomerase	10|2|7|0	19	4.75	4	0|0|0|2|0|0|0|0|0|0|0|0|0|0|0|0	0.66	1	0.66	1	0.66	-2.65	9.5	0.2
Centrin2	TGGT1_284190	pyruvatecarboxylase	625|570|993|511	2699	674.75	4	313|300|441|295|226|291|75|110|2|22|89|113|126|216|136|66	0	0	0	0	0	-481.51	2	0.69
Centrin2	TGGT1_285250	TGGT1_285250	2|0|0|0	2	0.5	4	0|0|0|0|0|0|0|0|0|0|0|0|0|0|0|0	0.24	0.97	0.24	0.97	0.24	-1.11	5	0.52
Centrin2	TGGT1_285810	MYND 285810	8|3|6|3	20	5	4	0|0|0|0|0|0|0|0|0|0|0|0|0|0|0|0	1	1	1	1	1	5.27	50	0
Centrin2	TGGT1_285870	SAG-related sequence SRS20A	3|0|0|0	3	0.75	4	0|0|0|0|0|0|0|0|0|0|0|0|0|0|0|0	0.25	0.99	0.25	0.99	0.25	-1.11	7.5	0.49
Centrin2	TGGT1_285980A	GPM1 285980A	2|0|0|0	2	0.5	4	0|0|0|0|0|0|0|0|0|0|0|0|0|0|0|0	0.24	0.97	0.24	0.97	0.24	-1.11	5	0.52
Centrin2	TGGT1_285990	Filamin/ABP280repeat-containingprotein	2|0|3|0	5	1.25	4	0|0|0|0|0|0|0|0|0|0|0|0|0|0|0|0	0.49	0.99	0.49	0.99	0.49	-1.11	12.5	0.29
Centrin2	TGGT1_286420A	EF-1-ALPHA 286420A	75|66|103|32	276	69	4	25|0|0|0|17|0|0|0|0|7|17|24|14|19|26|22	0.75	1	0.75	1	0.75	-39.9	2.85	0.13
Centrin2	TGGT1_286530	TGGT1_286530	2|0|0|0	2	0.5	4	0|0|0|0|0|0|0|0|0|0|0|0|0|0|0|0	0.24	0.97	0.24	0.97	0.24	-1.11	5	0.52
Centrin2	TGGT1_286580	IMC17	11|4|20|0	35	8.75	4	2|2|0|3|2|0|0|3|0|2|0|0|0|0|0|0	0.5	1	0.5	1	0.5	-10.57	3.5	0.23
Centrin2	TGGT1_286750	MA3domain-containingprotein	2|0|3|0	5	1.25	4	0|0|0|0|0|0|0|0|0|0|0|0|0|0|0|0	0.49	0.99	0.49	0.99	0.49	-1.11	12.5	0.29
Centrin2	TGGT1_287500	Tcomplexchaperonin	5|2|4|0	11	2.75	4	0|0|0|0|0|0|0|0|0|0|0|0|0|0|0|0	0.74	1	0.74	1	0.74	-1.11	27.5	0.15
Centrin2	TGGT1_288360	tryptophanyl-tRNA synthetase (TrpRS2)	10|7|11|0	28	7	4	0|0|2|3|4|0|0|2|0|0|2|3|0|4|3|0	0.41	0.88	0.41	0.88	0.41	-14.89	2	0.34
Centrin2	TGGT1_288380	HSP90	20|13|11|0	44	11	4	0|0|0|5|8|0|0|0|0|0|2|3|0|0|4|0	0.38	1	0.38	1	0.38	-21.41	2.2	0.35
Centrin2	TGGT1_288500	FAD Malate-dehydrogenase (MDH-FAD)	2|0|3|0	5	1.25	4	0|0|0|0|0|0|0|0|0|0|0|0|0|0|0|0	0.49	0.99	0.49	0.99	0.49	-1.11	12.5	0.29
Centrin2	TGGT1_288530	NOL1/NOP2/sunfamilyprotein	2|0|0|0	2	0.5	4	0|0|0|0|0|0|0|0|0|0|0|0|0|0|0|0	0.24	0.97	0.24	0.97	0.24	-1.11	5	0.52
Centrin2	TGGT1_288630	nucleosomeassemblyprotein(NAP)	2|0|0|0	2	0.5	4	0|0|0|0|0|0|0|0|0|0|0|0|0|0|0|0	0.24	0.97	0.24	0.97	0.24	-1.11	5	0.52
Centrin2	TGGT1_288650	GRA12	15|6|0|0	21	5.25	4	2|3|5|8|9|0|0|0|0|0|6|8|0|3|4|0	0	0	0	0	0	-33.6	0.68	0.66
Centrin2	TGGT1_288720	ribosomalproteinRPL10	6|0|0|0	6	1.5	4	0|2|0|0|0|0|2|0|0|0|0|0|0|0|0|0	0.24	0.96	0.24	0.96	0.24	-4.11	1.5	0.58
Centrin2	TGGT1_288800	endonuclease PP 288800	22|13|20|0	55	13.75	4	0|0|0|0|0|0|0|0|0|0|0|0|0|0|0|0	0.75	1	0.75	1	0.75	-1.11	137.5	0.04
Centrin2	TGGT1_289330	ubiquitinhydrolase 289330	3|0|12|0	15	3.75	4	0|0|0|2|0|0|0|0|0|0|0|0|0|0|0|0	0.45	1	0.45	1	0.45	-2.65	7.5	0.33
Centrin2	TGGT1_289530	ribosomalproteinRPL19	3|2|0|0	5	1.25	4	0|0|0|3|0|0|0|0|0|2|0|0|0|0|0|0	0.12	0.34	0.12	0.34	0.12	-5.12	1	0.61
Centrin2	TGGT1_289600	HSP29	3|2|0|0	5	1.25	4	0|0|0|0|3|0|0|0|0|0|0|0|0|0|2|0	0.12	0.34	0.12	0.34	0.12	-5.12	1	0.61
Centrin2	TGGT1_289650	PEP-carboxykinaseI	6|4|4|0	14	3.5	4	0|0|0|0|0|0|0|0|0|0|0|0|0|0|3|0	0.64	0.93	0.64	0.93	0.64	-3.7	4.67	0.21
Centrin2	TGGT1_289690	glyceraldehyde-3-phosphatedehydrogenaseGAPDH1	17|16|7|0	40	10	4	6|5|5|14|9|0|5|6|0|2|10|11|2|9|9|2	0	0	0	0	0	-48.02	0.91	0.68
Centrin2	TGGT1_289750	ribosomal-ubiquitinproteinRPL40	4|3|0|0	7	1.75	4	0|0|0|0|3|0|0|0|0|2|3|3|0|2|0|0	0	0.01	0	0.01	0	-11.65	0.64	0.64
Centrin2	TGGT1_289760	Biotin-synthetases-signal peptide	17|2|24|6	49	12.25	4	0|0|0|4|0|3|0|0|0|0|0|0|0|0|0|0	0.68	1	0.68	1	0.68	-3.56	7	0.18
Centrin2	TGGT1_289830	eukaryoticinitiationfactor-3,deltasubunit	3|0|0|0	3	0.75	4	0|0|0|0|0|0|0|0|0|0|0|0|0|0|0|0	0.25	0.99	0.25	0.99	0.25	-1.11	7.5	0.49
Centrin2	TGGT1_289880	TGGT1_289880	11|4|4|0	19	4.75	4	0|0|0|0|0|0|0|0|0|0|0|0|0|0|0|0	0.75	1	0.75	1	0.75	-1.11	47.5	0.1
Centrin2	TGGT1_290040	putative macrophage migration inhibitory factor	4|0|0|0	4	1	4	0|0|0|0|0|0|0|0|0|0|0|2|0|0|0|0	0.23	0.91	0.23	0.91	0.23	-2.65	2	0.58
Centrin2	TGGT1_290200	NAD/NADP octopine/nopaline dehydrogenase, alpha-helical domain-containing protein	2|3|3|0	8	2	4	0|0|0|0|0|0|0|0|0|0|0|0|0|2|0|0	0.56	0.81	0.56	0.81	0.56	-2.65	4	0.22
Centrin2	TGGT1_290290	ubiquitin-activatingenzymeE1familyprotein	5|0|3|0	8	2	4	0|0|0|0|0|0|0|0|0|0|0|0|0|0|4|0	0.35	0.82	0.35	0.82	0.35	-3.56	2	0.36
Centrin2	TGGT1_290620	TGGT1_290620	2|0|0|0	2	0.5	4	0|0|0|0|0|0|0|0|0|0|0|0|0|0|0|0	0.24	0.97	0.24	0.97	0.24	-1.11	5	0.52
Centrin2	TGGT1_290640	DNAmismatchrepairproteinMSH6-1	2|0|0|0	2	0.5	4	0|0|0|0|0|0|0|0|0|0|0|0|0|0|0|0	0.24	0.97	0.24	0.97	0.24	-1.11	5	0.52
Centrin2	TGGT1_290660	RNArecognitionmotif-containingprotein	2|2|4|0	8	2	4	0|4|3|4|3|0|0|2|0|0|0|0|0|2|0|0	0	0	0	0	0	-14.89	0.57	0.66
Centrin2	TGGT1_290670	leucyl aminopeptidase LAP	6|5|4|0	15	3.75	4	2|0|8|4|2|0|0|3|0|0|0|7|2|3|7|0	0	0	0	0	0	-28.06	0.58	0.68
Centrin2	TGGT1_290950	clathrinheavychain	7|2|2|0	11	2.75	4	0|0|3|2|0|0|0|0|0|0|0|0|0|4|2|0	0.09	0.37	0.09	0.37	0.09	-11.65	1	0.61
Centrin2	TGGT1_291180	TGGT1_291180	10|9|12|0	31	7.75	4	0|0|0|2|0|0|0|0|0|0|0|0|0|0|0|0	0.75	1	0.75	1	0.75	-2.65	15.5	0.11
Centrin2	TGGT1_291890	microneme protein MIC1	7|3|0|0	10	2.5	4	0|0|5|0|0|0|0|2|0|0|0|0|0|0|0|0	0.23	0.79	0.23	0.79	0.23	-7.19	1.43	0.58
Centrin2	TGGT1_291930	RNArecognitionmotif-containingprotein	8|2|4|0	14	3.5	4	0|0|0|0|0|0|0|0|0|0|0|0|0|0|0|0	0.74	1	0.74	1	0.74	-1.11	35	0.15
Centrin2	TGGT1_291950	RNArecognitionmotif-containingprotein	7|3|9|0	19	4.75	4	0|0|0|0|0|0|0|0|0|0|0|0|0|0|0|0	0.75	1	0.75	1	0.75	-1.11	47.5	0.11
Centrin2	TGGT1_291960	ROP40 (incomplete catalytic triad)	7|4|0|0	11	2.75	4	0|0|0|2|0|0|0|0|0|0|4|3|0|0|0|0	0.19	0.72	0.19	0.72	0.19	-9.45	1.22	0.59
Centrin2	TGGT1_292080	leucyl-tRNAsynthetase	12|6|4|0	22	5.5	4	0|0|2|0|0|0|0|2|0|0|0|0|2|2|3|0	0.38	1	0.38	1	0.38	-9.47	2.44	0.35
Centrin2	TGGT1_292130	ribosomalproteinRPL13A	4|3|3|0	10	2.5	4	0|0|3|5|3|0|3|2|0|3|4|6|0|5|0|0	0	0	0	0	0	-21.41	0.5	0.68
Centrin2	TGGT1_292200	RNArecognitionmotif-containingprotein	7|2|2|0	11	2.75	4	0|0|0|0|0|0|0|0|0|0|0|0|0|0|0|0	0.73	1	0.73	1	0.73	-1.11	27.5	0.17
Centrin2	TGGT1_292950	Apical Cap 10	10|4|6|0	20	5	4	0|0|0|0|0|0|0|0|0|0|0|0|0|0|0|0	0.75	1	0.75	1	0.75	-1.11	50	0.1
Centrin2	TGGT1_293180	NADP-specificglutamatedehydrogenase	6|4|5|0	15	3.75	4	0|0|0|0|0|0|0|0|0|0|0|0|0|2|0|0	0.71	0.98	0.71	0.98	0.71	-2.65	7.5	0.17
Centrin2	TGGT1_294550	dyneinheavychain	42|22|45|7	116	29	4	0|0|0|0|0|0|0|0|0|0|0|0|0|0|0|0	1	1	1	1	1	11.93	290	0
Centrin2	TGGT1_294620	eukaryoticinitiationfactor-3,subunit8	6|4|4|0	14	3.5	4	0|0|2|0|0|0|0|0|0|0|0|0|0|2|0|0	0.62	0.96	0.62	0.96	0.62	-4.11	3.5	0.22
Centrin2	TGGT1_294630	TGGT1_294630	6|0|7|0	13	3.25	4	0|0|0|0|0|0|0|0|0|0|0|0|0|0|0|0	0.5	1	0.5	1	0.5	-1.11	32.5	0.24
Centrin2	TGGT1_294670	translationinitiationfactor3subunit	8|5|11|0	24	6	4	0|0|0|0|0|0|0|0|0|0|0|0|0|0|0|0	0.75	1	0.75	1	0.75	-1.11	60	0.08
Centrin2	TGGT1_294710	RNArecognitionmotif-containingprotein	3|0|2|0	5	1.25	4	0|0|0|0|0|0|0|0|0|0|0|0|0|0|0|0	0.49	0.99	0.49	0.99	0.49	-1.11	12.5	0.29
Centrin2	TGGT1_294860	TGGT1_294860	39|32|36|7	114	28.5	4	0|0|0|0|0|0|0|0|0|0|0|0|0|0|0|0	1	1	1	1	1	11.93	285	0
Centrin2	TGGT1_295110	ROP7	5|3|0|0	8	2	4	0|0|0|0|0|0|0|0|0|0|0|2|0|0|0|0	0.44	0.96	0.44	0.96	0.44	-2.65	4	0.33
Centrin2	TGGT1_295125	ROP4	5|4|0|0	9	2.25	4	0|0|0|0|0|0|0|0|0|2|2|0|0|0|0|0	0.41	0.9	0.41	0.9	0.41	-4.11	2.25	0.34
Centrin2	TGGT1_295360	IMC18	4|3|3|0	10	2.5	4	0|0|0|0|0|0|0|0|0|0|0|0|0|0|0|0	0.75	1	0.75	1	0.75	-1.11	25	0.14
Centrin2	TGGT1_295450	sjoegrensyndromenuclearautoantigen1familyprotein	2|0|0|0	2	0.5	4	0|0|0|0|0|0|0|0|0|0|0|0|0|0|0|0	0.24	0.97	0.24	0.97	0.24	-1.11	5	0.52
Centrin2	TGGT1_295850	AAP2	265|205|258|101	829	207.25	4	0|0|0|0|0|0|0|0|0|0|10|24|20|49|0|0	0.97	1	0.97	1	0.97	1.9	8.05	0
Centrin2	TGGT1_297060	phosphoglyceratemutasePGMII	8|5|3|0	16	4	4	0|0|0|0|0|0|0|0|0|0|0|2|0|0|0|0	0.69	0.99	0.69	0.99	0.69	-2.65	8	0.18
Centrin2	TGGT1_297070	TGGT1_297070	2|2|0|0	4	1	4	0|0|0|0|0|0|0|0|0|0|0|2|0|0|0|0	0.32	0.63	0.32	0.63	0.32	-2.65	2	0.44
Centrin2	TGGT1_297500	T-complexprotein1etasubunit	4|0|4|0	8	2	4	0|0|0|0|2|2|0|0|0|0|0|0|0|0|0|0	0.38	0.76	0.38	0.76	0.38	-4.11	2	0.35
Centrin2	TGGT1_297720	trehalose-phosphatase	13|6|15|2	36	9	4	0|0|0|0|0|0|0|0|0|0|0|0|0|0|0|0	0.99	1	0.99	1	0.99	3.42	90	0
Centrin2	TGGT1_298610	GYF298610	7|5|7|0	19	4.75	4	0|0|0|0|0|0|0|0|0|0|0|0|0|0|0|0	0.75	1	0.75	1	0.75	-1.11	47.5	0.08
Centrin2	TGGT1_299050	ribosomalproteinRPL17	3|0|0|0	3	0.75	4	0|0|0|0|0|0|0|0|0|0|0|0|0|0|0|0	0.25	0.99	0.25	0.99	0.25	-1.11	7.5	0.49
Centrin2	TGGT1_300000	ribosomalproteinRPL18	3|0|0|0	3	0.75	4	0|0|0|2|2|0|0|0|0|2|2|0|0|3|0|0	0	0.01	0	0.01	0	-9.47	0.33	0.64
Centrin2	TGGT1_300100	RON2	4|0|0|0	4	1	4	0|0|0|0|0|0|0|0|0|0|0|0|0|4|0|0	0.19	0.74	0.19	0.74	0.19	-3.56	1	0.59
Centrin2	TGGT1_300140	elongationfactor1-gamma	4|2|4|0	10	2.5	4	0|0|0|5|2|0|0|0|0|0|0|2|0|2|3|0	0	0	0	0	0	-12.65	0.83	0.65
Centrin2	TGGT1_300260	threonyl-tRNAsynthetasefamilyprotein	4|3|0|0	7	1.75	4	0|0|3|3|0|0|0|0|0|0|0|0|0|0|4|0	0.01	0.02	0.01	0.02	0.01	-10.58	0.7	0.64
Centrin2	TGGT1_301270	kinase (TKL1, nucleus)	5|2|4|0	11	2.75	4	0|0|0|0|0|0|0|0|0|0|0|0|0|0|0|0	0.74	1	0.74	1	0.74	-1.11	27.5	0.15
Centrin2	TGGT1_301400	TGGT1_301400	2|0|0|0	2	0.5	4	0|0|0|0|0|0|0|0|0|0|0|0|2|0|0|0	0.16	0.63	0.16	0.63	0.16	-2.65	1	0.6
Centrin2	TGGT1_301440	CDPK1	6|3|3|0	12	3	4	0|0|0|0|0|0|0|0|0|0|0|0|0|0|0|0	0.75	1	0.75	1	0.75	-1.11	30	0.13
Centrin2	TGGT1_304520	TGGT1_304520	2|0|0|0	2	0.5	4	0|0|0|0|0|0|0|0|0|0|0|0|0|0|0|0	0.24	0.97	0.24	0.97	0.24	-1.11	5	0.52
Centrin2	TGGT1_304650	Phosphatase 304650	24|18|25|0	67	16.75	4	0|0|0|0|0|0|0|0|0|0|0|0|0|0|0|0	0.75	1	0.75	1	0.75	-1.11	167.5	0.04
Centrin2	TGGT1_304970	CDK 304970	2|0|4|0	6	1.5	4	0|0|0|0|0|0|0|0|0|0|0|0|0|0|0|0	0.49	1	0.49	1	0.49	-1.11	15	0.28
Centrin2	TGGT1_305160	histoneH2Ba	6|3|0|0	9	2.25	4	0|0|0|0|6|0|0|0|0|2|3|3|0|0|4|0	0	0	0	0	0	-17.02	0.56	0.66
Centrin2	TGGT1_305340	corepressorcomplexCRC230	9|0|5|0	14	3.5	4	0|0|0|0|0|0|0|0|0|0|0|0|0|0|0|0	0.5	1	0.5	1	0.5	-1.11	35	0.24
Centrin2	TGGT1_305520	ribosomalproteinRPS2	9|6|0|0	15	3.75	4	0|0|4|4|4|0|0|0|0|2|4|4|3|5|4|0	0.01	0.05	0.01	0.05	0.01	-18.14	0.88	0.63
Centrin2	TGGT1_305750	nucleolargtp-bindingprotein2	5|0|0|0	5	1.25	4	0|0|0|0|0|0|0|0|0|0|0|0|0|0|0|0	0.25	1	0.25	1	0.25	-1.11	12.5	0.48
Centrin2	TGGT1_305850	RNArecognitionmotif-containingprotein	2|0|0|0	2	0.5	4	0|0|0|0|0|0|0|0|0|0|0|0|0|0|0|0	0.24	0.97	0.24	0.97	0.24	-1.11	5	0.52
Centrin2	TGGT1_306330	phospholipase	2|0|0|0	2	0.5	4	0|0|0|0|0|0|0|0|0|0|0|0|0|0|0|0	0.24	0.97	0.24	0.97	0.24	-1.11	5	0.52
Centrin2	TGGT1_306650	TGGT1_306650	2|0|0|0	2	0.5	4	0|0|0|0|0|0|0|0|0|0|0|0|0|0|0|0	0.24	0.97	0.24	0.97	0.24	-1.11	5	0.52
Centrin2	TGGT1_306670	TGGT1_306670	3|2|0|0	5	1.25	4	0|0|0|0|0|0|0|0|0|0|0|0|0|0|0|0	0.49	0.99	0.49	0.99	0.49	-1.11	12.5	0.29
Centrin2	TGGT1_307040	shikimatedehydrogenasesubstratebindingdomain-containingprotein	6|0|10|0	16	4	4	0|0|0|0|0|0|0|0|0|0|0|0|0|0|0|0	0.5	1	0.5	1	0.5	-1.11	40	0.24
Centrin2	TGGT1_308020	SAG-related sequence SRS57	8|3|0|0	11	2.75	4	2|0|2|0|2|0|0|0|0|0|0|3|0|0|0|0	0.23	0.9	0.23	0.9	0.23	-9.47	1.22	0.58
Centrin2	TGGT1_308090	ROP5 308090	24|17|10|4	55	13.75	4	6|11|10|27|12|0|0|4|0|9|8|16|8|14|9|0	0	0	0	0	0	-61.72	0.8	0.69
Centrin2	TGGT1_308840	SAG-relatedsequenceSRS51	4|3|0|0	7	1.75	4	0|0|0|0|0|0|0|0|0|0|0|0|0|0|0|0	0.5	1	0.5	1	0.5	-1.11	17.5	0.25
Centrin2	TGGT1_308860	Apical Cap3	5|2|6|3	16	4	4	0|0|0|2|2|0|0|0|0|2|0|2|0|0|3|0	0.16	0.45	0.16	0.45	0.16	-5.71	1.78	0.6
Centrin2	TGGT1_308890	transcriptionelongationfactorSPT6	2|0|3|0	5	1.25	4	0|0|0|0|0|0|0|0|0|0|0|0|0|0|0|0	0.49	0.99	0.49	0.99	0.49	-1.11	12.5	0.29
Centrin2	TGGT1_309120	ribosomalproteinRPL4	4|2|0|0	6	1.5	4	0|2|2|4|0|0|0|0|0|0|2|0|0|3|3|0	0	0	0	0	0	-12.65	0.5	0.65
Centrin2	TGGT1_309210	peroxi redoxin6	5|2|3|0	10	2.5	4	0|0|0|2|3|0|0|0|0|0|2|2|0|0|3|0	0.02	0.09	0.02	0.09	0.02	-10.57	1	0.62
Centrin2	TGGT1_309590	ROP1	4|4|0|0	8	2	4	0|0|0|3|0|0|0|0|0|0|0|0|0|0|0|0	0.41	0.81	0.41	0.81	0.41	-3.7	2.67	0.34
Centrin2	TGGT1_309730	thioredoxin reductase	4|3|9|0	16	4	4	0|0|0|0|0|0|0|0|0|0|0|0|0|2|0|0	0.68	1	0.68	1	0.68	-2.65	8	0.18
Centrin2	TGGT1_309810	ribosomal protein RPP2	8|3|0|0	11	2.75	4	0|0|0|0|0|0|0|0|0|0|0|0|0|0|0|0	0.5	1	0.5	1	0.5	-1.11	27.5	0.25
Centrin2	TGGT1_309820	ribosomalproteinRPL11	3|0|0|0	3	0.75	4	0|0|0|0|0|0|0|0|0|0|0|0|0|0|0|0	0.25	0.99	0.25	0.99	0.25	-1.11	7.5	0.49
Centrin2	TGGT1_310030	cyclase-associatedprotein	6|5|0|0	11	2.75	4	0|0|0|2|0|0|0|0|0|0|0|2|0|0|0|0	0.46	0.96	0.46	0.96	0.46	-4.11	2.75	0.33
Centrin2	TGGT1_310040	ubiquitinconjugatingenzymeE2	2|0|0|0	2	0.5	4	0|0|0|0|0|0|0|0|0|0|0|0|0|0|0|0	0.24	0.97	0.24	0.97	0.24	-1.11	5	0.52
Centrin2	TGGT1_310070	AAMT	8|4|8|0	20	5	4	0|0|0|0|0|0|0|0|0|0|0|0|0|0|0|0	0.75	1	0.75	1	0.75	-1.11	50	0.09
Centrin2	TGGT1_310440	MORN1	3|2|0|0	5	1.25	4	0|0|0|0|0|0|26|71|38|38|0|0|0|0|0|0	0	0	0	0	0	-191.5	0.03	0.69
Centrin2	TGGT1_310490	ribosomalproteinRPL27A	2|2|0|0	4	1	4	0|0|0|0|0|0|0|0|0|0|0|0|0|0|2|0	0.32	0.63	0.32	0.63	0.32	-2.65	2	0.44
Centrin2	TGGT1_310640	phosphorylasefamilyprotein	8|5|2|0	15	3.75	4	0|0|0|0|0|0|0|0|0|0|0|2|0|2|2|0	0.44	0.99	0.44	0.99	0.44	-6.35	2.5	0.33
Centrin2	TGGT1_310670	glycogenphosphorylase1	14|6|8|0	28	7	4	0|0|0|0|2|0|0|0|0|0|0|0|0|0|0|0	0.74	1	0.74	1	0.74	-2.65	14	0.14
Centrin2	TGGT1_310850	MYND 310850	2|3|0|2	7	1.75	4	0|0|0|0|0|0|0|0|0|0|0|0|0|0|0|0	0.73	0.99	0.73	0.99	0.73	-1.11	17.5	0.17
Centrin2	TGGT1_310900	AP2XI-2	16|13|16|4	49	12.25	4	0|0|0|0|0|0|0|0|0|0|0|0|0|0|0|0	1	1	1	1	1	7.01	122.5	0
Centrin2	TGGT1_310950	AP2XI-3	2|0|2|0	4	1	4	0|0|0|0|0|0|0|0|0|0|0|0|0|0|0|0	0.48	0.97	0.48	0.97	0.48	-1.11	10	0.31
Centrin2	TGGT1_310970	TGGT1_310970	6|3|10|0	19	4.75	4	0|0|0|0|0|0|0|0|0|0|0|0|0|0|0|0	0.75	1	0.75	1	0.75	-1.11	47.5	0.12
Centrin2	TGGT1_311230	BCC7	35|24|82|12	153	38.25	4	3|2|0|2|35|14|72|75|11|26|0|0|2|0|44|10	0	0	0	0	0	-205.77	0.68	0.69
Centrin2	TGGT1_311240	DnaJ chaperone	5|2|0|0	7	1.75	4	0|0|0|2|0|0|0|0|0|0|0|2|0|0|0|0	0.28	0.9	0.28	0.9	0.28	-4.11	1.75	0.45
Centrin2	TGGT1_311310	proteinphosphatase2Bcatalyticsubunit,calcineurinfamilyphosphatsesuperfamilyprotein	2|0|0|0	2	0.5	4	0|0|0|0|2|0|0|0|0|0|0|0|0|0|0|0	0.16	0.63	0.16	0.63	0.16	-2.65	1	0.6
Centrin2	TGGT1_311400	WD 311400	4|0|2|0	6	1.5	4	0|0|0|0|0|0|0|0|0|0|0|0|0|0|0|0	0.49	1	0.49	1	0.49	-1.11	15	0.28
Centrin2	TGGT1_311470	RON5	3|2|0|0	5	1.25	4	0|0|3|0|0|0|0|0|0|0|0|0|0|0|0|0	0.3	0.7	0.3	0.7	0.3	-3.7	1.67	0.45
Centrin2	TGGT1_311720	chaperonin protein BiP	20|13|7|0	40	10	4	5|0|12|12|8|0|3|7|0|12|5|9|2|7|11|3	0	0	0	0	0	-51.39	0.85	0.68
Centrin2	TGGT1_311880	TGGT1_311880	44|33|32|8	117	29.25	4	0|0|0|0|0|0|0|0|0|0|0|0|0|0|0|0	1	1	1	1	1	13.51	292.5	0
Centrin2	TGGT1_311890	TGGT1_311890	3|0|0|0	3	0.75	4	0|0|0|0|0|0|0|0|0|0|0|0|0|0|0|0	0.25	0.99	0.25	0.99	0.25	-1.11	7.5	0.49
Centrin2	TGGT1_312090	ribosomalproteinRPL23	3|0|0|0	3	0.75	4	0|0|0|0|2|0|0|0|0|0|0|0|0|0|0|0	0.2	0.81	0.2	0.81	0.2	-2.65	1.5	0.59
Centrin2	TGGT1_312200	serine/threonineproteinphosphatase	6|0|0|0	6	1.5	4	0|0|0|0|0|0|0|0|0|0|0|0|0|0|0|0	0.25	1	0.25	1	0.25	-1.11	15	0.47
Centrin2	TGGT1_312280	pre-mRNA-splicingfactorATP-dependentRNAhelicase	3|0|0|0	3	0.75	4	0|0|0|0|0|0|0|0|0|0|0|0|0|0|0|0	0.25	0.99	0.25	0.99	0.25	-1.11	7.5	0.49
Centrin2	TGGT1_312480	uracilphosphoribosyltransferaseFUR1	3|0|5|0	8	2	4	0|0|0|0|0|0|0|0|0|0|0|0|0|0|0|0	0.5	1	0.5	1	0.5	-1.11	20	0.25
Centrin2	TGGT1_312630	anonymousantigen-1	5|2|5|0	12	3	4	0|0|4|4|0|0|0|0|0|0|0|0|0|2|5|2	0	0	0	0	0	-15.98	0.8	0.66
Centrin2	TGGT1_313100	signalrecognitionparticleSRP54protein	28|18|46|18	110	27.5	4	0|0|0|0|0|0|0|0|0|0|0|0|0|0|0|0	1	1	1	1	1	28.67	275	0
Centrin2	TGGT1_313140	isocitrate dehydrogenase	5|0|3|0	8	2	4	0|0|0|2|0|0|0|0|0|0|0|2|0|0|2|0	0.22	0.71	0.22	0.71	0.22	-6.35	1.33	0.59
Centrin2	TGGT1_313270	TGGT1_313270	8|6|12|0	26	6.5	4	0|0|0|0|0|0|0|0|0|0|0|0|0|0|0|0	0.75	1	0.75	1	0.75	-1.11	65	0.07
Centrin2	TGGT1_313370	TGGT1_313370	6|3|15|0	24	6	4	0|0|0|0|0|0|0|0|0|0|0|0|0|0|0|0	0.75	1	0.75	1	0.75	-1.11	60	0.11
Centrin2	TGGT1_313380	ILP-1	2|3|0|0	5	1.25	4	0|0|0|0|2|0|0|0|0|0|0|0|0|0|0|0	0.36	0.81	0.36	0.81	0.36	-2.65	2.5	0.35
Centrin2	TGGT1_313410	proteasome26Sregulatorysubunit	4|3|2|0	9	2.25	4	0|0|0|0|0|0|0|0|0|0|0|0|0|0|0|0	0.74	1	0.74	1	0.74	-1.11	22.5	0.16
Centrin2	TGGT1_313480	AAP3	175|135|256|76	642	160.5	4	0|0|0|0|0|0|0|0|0|0|6|7|7|15|0|0	1	1	1	1	1	27.9	18.34	0
Centrin2	TGGT1_313790	TGGT1_313790	4|2|5|0	11	2.75	4	0|0|0|0|0|0|0|0|0|0|0|0|0|0|0|0	0.74	1	0.74	1	0.74	-1.11	27.5	0.15
Centrin2	TGGT1_313860	RCC1 313860	2|0|0|0	2	0.5	4	0|0|0|0|0|0|0|0|0|0|0|0|0|0|0|0	0.24	0.97	0.24	0.97	0.24	-1.11	5	0.52
Centrin2	TGGT1_313900	proteinkinase 313900	2|0|0|0	2	0.5	4	0|0|0|0|0|0|0|0|0|0|0|0|0|0|0|0	0.24	0.97	0.24	0.97	0.24	-1.11	5	0.52
Centrin2	TGGT1_313910	RNArecognitionmotif2protein	3|0|0|0	3	0.75	4	0|0|0|0|0|0|0|0|0|0|0|0|0|0|0|0	0.25	0.99	0.25	0.99	0.25	-1.11	7.5	0.49
Centrin2	TGGT1_314400	putative pyruvate dehydrogenase E1 component, beta subunit	3|0|0|0	3	0.75	4	0|0|0|0|0|0|0|0|0|0|0|0|0|0|0|0	0.25	0.99	0.25	0.99	0.25	-1.11	7.5	0.49
Centrin2	TGGT1_314810	ribosomalproteinRPL7	5|2|2|0	9	2.25	4	0|2|0|5|0|0|0|0|0|0|3|3|0|0|0|0	0	0.01	0	0.01	0	-13.78	0.69	0.65
Centrin2	TGGT1_315150	eIF-4E 315150	2|0|3|0	5	1.25	4	0|0|0|0|0|0|0|0|0|0|0|0|0|0|0|0	0.49	0.99	0.49	0.99	0.49	-1.11	12.5	0.29
Centrin2	TGGT1_315270	TGGT1_315270	2|0|3|0	5	1.25	4	0|0|0|0|0|0|0|0|0|0|0|0|0|0|0|0	0.49	0.99	0.49	0.99	0.49	-1.11	12.5	0.29
Centrin2	TGGT1_315320	SAG-related sequence SRS52A	4|4|2|0	10	2.5	4	0|0|2|0|2|0|0|2|0|2|2|3|0|0|0|0	0.03	0.06	0.03	0.06	0.03	-9.47	1.11	0.62
Centrin2	TGGT1_316230	SAC1phosphoinositidephosphatase	2|3|0|0	5	1.25	4	0|0|0|0|0|0|0|0|0|0|0|0|0|0|0|0	0.49	0.99	0.49	0.99	0.49	-1.11	12.5	0.29
Centrin2	TGGT1_316310	superoxidedismutase	6|5|2|0	13	3.25	4	0|0|0|0|2|0|0|4|0|2|0|5|0|2|2|0	0.01	0.03	0.01	0.03	0.01	-13.78	1	0.63
Centrin2	TGGT1_316400B	alphatubulinTUBA1	9|5|3|0	17	4.25	4	2|0|3|6|4|2|0|0|0|0|4|4|0|3|6|0	0	0	0	0	0	-21.41	0.85	0.65
Centrin2	TGGT1_316750	DEAD/DEAH box helicase316750	2|0|0|0	2	0.5	4	0|0|0|0|0|0|0|0|0|0|0|0|0|0|0|0	0.24	0.97	0.24	0.97	0.24	-1.11	5	0.52
Centrin2	TGGT1_317720	eukaryotictranslationinitiationfactor3subunit7	2|0|3|0	5	1.25	4	0|0|0|0|0|0|0|0|0|0|0|0|0|0|0|0	0.49	0.99	0.49	0.99	0.49	-1.11	12.5	0.29
Centrin2	TGGT1_318140	SART-1familyprotein	2|2|4|0	8	2	4	0|0|0|0|0|0|0|0|0|0|0|0|0|0|0|0	0.73	1	0.73	1	0.73	-1.11	20	0.17
Centrin2	TGGT1_318160	MSP(Majorspermprotein)domain-containingprotein	2|0|0|0	2	0.5	4	0|0|2|0|0|0|0|0|0|0|0|3|0|2|0|0	0	0.02	0	0.02	0	-7.41	0.29	0.64
Centrin2	TGGT1_318230	phosphoglyceratekinasePGKI	11|5|2|0	18	4.5	4	0|0|3|2|3|0|0|4|0|0|4|8|0|0|3|0	0.04	0.18	0.04	0.18	0.04	-20.42	0.95	0.62
Centrin2	TGGT1_318410	TCP-1chaperonin	3|0|0|0	3	0.75	4	0|0|0|0|0|0|0|0|0|0|0|0|0|0|0|0	0.25	0.99	0.25	0.99	0.25	-1.11	7.5	0.49
Centrin2	TGGT1_318430	malatedehydrogenaseMDH	8|6|8|2	24	6	4	0|0|0|0|0|0|0|0|0|0|0|3|2|0|0|0	0.73	0.97	0.73	0.97	0.73	-1.94	4.8	0.17
Centrin2	TGGT1_318440	helicase (ha2) 318440	5|4|6|0	15	3.75	4	0|0|0|0|0|0|0|0|0|0|0|0|0|0|0|0	0.75	1	0.75	1	0.75	-1.11	37.5	0.1
Centrin2	TGGT1_318710	ATP-bindingcassettesub-familyFmember1	6|3|8|0	17	4.25	4	0|0|0|0|0|0|0|0|0|0|0|0|0|0|0|0	0.75	1	0.75	1	0.75	-1.11	42.5	0.12
Centrin2	TGGT1_319560	microneme protein MIC3	5|3|0|0	8	2	4	0|0|2|0|0|0|0|0|0|0|0|2|0|0|0|0	0.35	0.9	0.35	0.9	0.35	-4.11	2	0.36
Centrin2	TGGT1_319900	AAP5	101|64|126|18	309	77.25	4	0|0|0|0|0|0|0|0|0|0|0|2|0|3|0|0	1	1	1	1	1	10.26	61.8	0
Centrin2	TGGT1_320050	ribosomalproteinRPL5	6|3|2|0	11	2.75	4	0|0|3|4|3|0|0|0|0|0|2|5|0|4|2|0	0	0	0	0	0	-17.02	0.69	0.66
Centrin2	TGGT1_320640	peptidylprolylisomerasedomain-containingprotein	2|0|3|0	5	1.25	4	0|0|0|0|0|0|0|0|0|0|0|0|0|0|0|0	0.49	0.99	0.49	0.99	0.49	-1.11	12.5	0.29
Centrin2	TGGT1_321500	RNArecognitionmotif-containingprotein	6|2|0|0	8	2	4	0|0|0|2|2|0|0|0|0|0|0|0|0|0|0|0	0.3	0.96	0.3	0.96	0.3	-4.11	2	0.45
Centrin2	TGGT1_321560	Zn 321560	7|8|6|0	21	5.25	4	0|0|0|0|0|0|0|0|0|0|0|0|0|0|0|0	0.75	1	0.75	1	0.75	-1.11	52.5	0.07
Centrin2	TGGT1_321620	dynamin-relatedproteinDRPB	21|12|16|2	51	12.75	4	0|0|0|0|0|0|0|0|0|0|0|0|0|0|0|0	0.99	1	0.99	1	0.99	3.42	127.5	0
Centrin2	TGGT1_321680	TGGT1_321680	8|4|9|0	21	5.25	4	0|0|0|0|0|0|0|0|0|0|0|0|0|0|0|0	0.75	1	0.75	1	0.75	-1.11	52.5	0.09
Centrin2	TGGT1_324600	HSP	8|0|0|0	8	2	4	0|0|0|2|0|0|0|0|0|3|4|4|0|2|0|0	0.07	0.29	0.07	0.29	0.07	-13.78	0.62	0.61
Centrin2	TGGT1_360830	Ntphosphatase 360830	9|9|0|0	18	4.5	4	0|2|0|0|0|0|0|0|0|0|0|5|0|0|0|2	0.44	0.89	0.44	0.89	0.44	-9.28	2	0.33
Centrin2	TGGT1_363030	ROP8 363030	9|7|5|0	21	5.25	4	0|0|2|4|2|0|0|0|0|2|3|0|0|2|0|2	0.32	0.87	0.32	0.87	0.32	-11.65	1.91	0.44
Centrin2	TGGT1_411430	ROP5	10|9|7|0	26	6.5	4	0|7|0|16|4|0|4|0|0|6|5|12|2|9|0|0	0	0	0	0	0	-47.96	0.59	0.68
Centrin2	TGGT1_411590	Ntphosphatase 411590	5|0|0|0	5	1.25	4	0|0|0|0|0|0|0|0|0|0|0|0|0|0|0|0	0.25	1	0.25	1	0.25	-1.11	12.5	0.48
Centrin2	TGGT1_411760	actin	4|0|0|0	4	1	4	0|3|4|7|0|0|0|0|0|0|0|0|0|0|0|0	0	0	0	0	0	-14.61	0.29	0.66
Centrin2	TGGT1_201400	Sin3-associatedpolypeptideSAP18	0|2|0|0	2	0.5	4	0|0|0|0|0|0|0|0|0|0|0|0|0|0|0|0	0.24	0.97	0.24	0.97	0.24	-1.11	5	0.52
Centrin2	TGGT1_208400B	TGGT1_208400B	0|2|0|0	2	0.5	4	0|0|0|0|0|0|0|0|0|0|0|0|0|0|0|0	0.24	0.97	0.24	0.97	0.24	-1.11	5	0.52
Centrin2	TGGT1_213255	TGGT1_213255	0|2|0|0	2	0.5	4	0|0|0|0|0|0|0|0|0|0|0|0|0|0|0|0	0.24	0.97	0.24	0.97	0.24	-1.11	5	0.52
Centrin2	TGGT1_216620	EFhanddomain-containingprotein	0|2|5|0	7	1.75	4	0|0|0|0|0|0|0|0|0|0|0|0|0|0|0|0	0.49	1	0.49	1	0.49	-1.11	17.5	0.27
Centrin2	TGGT1_217510	IMC19	0|2|2|0	4	1	4	0|0|0|0|0|0|0|0|0|0|0|0|0|0|0|0	0.48	0.97	0.48	0.97	0.48	-1.11	10	0.31
Centrin2	TGGT1_223050	ribosomalproteinRPS20	0|2|0|0	2	0.5	4	0|2|0|0|0|0|0|0|0|0|0|0|0|0|0|0	0.16	0.63	0.16	0.63	0.16	-2.65	1	0.6
Centrin2	TGGT1_223390	activatingsignalcointegrator1complexsubunit3family1ASCC3L1	0|3|2|0	5	1.25	4	0|0|0|0|0|0|0|0|0|0|0|0|0|0|0|0	0.49	0.99	0.49	0.99	0.49	-1.11	12.5	0.29
Centrin2	TGGT1_224280	CPSF A subunit region protein	0|2|0|0	2	0.5	4	0|0|0|0|0|0|0|0|0|0|0|0|0|0|0|0	0.24	0.97	0.24	0.97	0.24	-1.11	5	0.52
Centrin2	TGGT1_226980	TGGT1_226980	0|2|0|0	2	0.5	4	0|0|0|0|0|0|0|0|0|0|0|0|0|0|0|0	0.24	0.97	0.24	0.97	0.24	-1.11	5	0.52
Centrin2	TGGT1_228120	TGGT1_228120	0|2|3|0	5	1.25	4	0|0|0|0|0|0|0|0|0|0|0|0|0|0|0|0	0.49	0.99	0.49	0.99	0.49	-1.11	12.5	0.29
Centrin2	TGGT1_230410	peroxiredoxinPRX3	0|4|0|0	4	1	4	0|0|0|0|0|0|0|0|0|0|0|0|0|0|0|0	0.25	1	0.25	1	0.25	-1.11	10	0.48
Centrin2	TGGT1_230660	TGGT1_230660	0|9|0|0	9	2.25	4	0|4|0|3|0|0|0|0|0|0|0|5|0|0|0|0	0.16	0.65	0.16	0.65	0.16	-12.54	0.75	0.59
Centrin2	TGGT1_234250	TGGT1_234250	0|2|2|0	4	1	4	0|0|0|0|0|0|0|0|0|0|0|0|0|0|0|0	0.48	0.97	0.48	0.97	0.48	-1.11	10	0.31
Centrin2	TGGT1_234450	ribosomalproteinRPS15A	0|3|0|0	3	0.75	4	0|0|0|3|0|0|0|0|0|0|0|0|0|0|0|0	0.18	0.7	0.18	0.7	0.18	-3.7	1	0.59
Centrin2	TGGT1_236110	autophagy-relatedprotein3atg3	0|2|0|0	2	0.5	4	0|0|0|0|0|0|0|0|0|0|0|0|0|0|0|0	0.24	0.97	0.24	0.97	0.24	-1.11	5	0.52
Centrin2	TGGT1_240380	TGGT1_240380	0|2|0|0	2	0.5	4	0|0|0|0|0|0|0|0|0|0|0|0|0|0|0|0	0.24	0.97	0.24	0.97	0.24	-1.11	5	0.52
Centrin2	TGGT1_243580	putative Hit family protein involved in cell-cycle regulation	0|3|0|0	3	0.75	4	0|0|0|0|0|0|0|0|0|0|0|0|0|0|0|0	0.25	0.99	0.25	0.99	0.25	-1.11	7.5	0.49
Centrin2	TGGT1_251680	histamine-releasingfactor	0|3|0|0	3	0.75	4	0|0|0|0|0|0|0|0|0|0|0|0|0|0|0|0	0.25	0.99	0.25	0.99	0.25	-1.11	7.5	0.49
Centrin2	TGGT1_254940	MIF4G 254940	0|2|6|0	8	2	4	0|0|0|0|0|0|0|0|0|0|0|0|0|0|0|0	0.49	1	0.49	1	0.49	-1.11	20	0.27
Centrin2	TGGT1_260260	ribosomalproteinRPP1	0|2|0|0	2	0.5	4	0|0|0|0|0|0|0|0|0|0|0|0|0|0|0|0	0.24	0.97	0.24	0.97	0.24	-1.11	5	0.52
Centrin2	TGGT1_260600	Pumilio-familyRNAbindingrepeat-containingprotein	0|2|0|0	2	0.5	4	0|0|0|0|0|0|0|0|0|0|0|0|0|0|0|0	0.24	0.97	0.24	0.97	0.24	-1.11	5	0.52
Centrin2	TGGT1_263080	TGGT1_263080	0|2|0|0	2	0.5	4	0|0|0|0|0|0|0|0|0|0|0|0|0|0|0|0	0.24	0.97	0.24	0.97	0.24	-1.11	5	0.52
Centrin2	TGGT1_288860	RuvBfamily2protein	0|2|0|0	2	0.5	4	0|0|0|0|0|0|0|0|0|0|0|0|0|0|0|0	0.24	0.97	0.24	0.97	0.24	-1.11	5	0.52
Centrin2	TGGT1_293360	TGGT1_293360	0|2|5|0	7	1.75	4	0|0|0|0|0|0|0|0|0|0|0|0|0|0|0|0	0.49	1	0.49	1	0.49	-1.11	17.5	0.27
Centrin2	TGGT1_295350	nucleosidediphosphatekinase	0|2|0|0	2	0.5	4	0|0|0|0|0|0|0|0|0|0|0|0|0|0|0|0	0.24	0.97	0.24	0.97	0.24	-1.11	5	0.52
Centrin2	TGGT1_297340	TGGT1_297340	0|2|0|0	2	0.5	4	0|0|0|0|0|0|0|0|0|0|0|0|0|0|0|0	0.24	0.97	0.24	0.97	0.24	-1.11	5	0.52
Centrin2	TGGT1_299250	TGGT1_299250	0|2|2|0	4	1	4	0|0|0|0|0|0|0|0|0|0|0|0|0|0|0|0	0.48	0.97	0.48	0.97	0.48	-1.11	10	0.31
Centrin2	TGGT1_299810	cysteine-tRNA synthetase (CysRS)	0|2|0|0	2	0.5	4	0|0|0|0|0|0|0|0|0|0|0|0|0|0|0|0	0.24	0.97	0.24	0.97	0.24	-1.11	5	0.52
Centrin2	TGGT1_300200	histoneH2AZ	0|4|0|0	4	1	4	0|0|0|0|0|0|0|0|0|0|0|0|0|0|0|0	0.25	1	0.25	1	0.25	-1.11	10	0.48
Centrin2	TGGT1_300330	TGGT1_300330	0|2|2|0	4	1	4	0|0|0|0|0|0|0|0|0|0|0|0|0|0|0|0	0.48	0.97	0.48	0.97	0.48	-1.11	10	0.31
Centrin2	TGGT1_305050	calmodulin 305050	0|3|2|0	5	1.25	4	0|0|0|0|0|0|0|0|0|0|0|0|0|0|0|0	0.49	0.99	0.49	0.99	0.49	-1.11	12.5	0.29
Centrin2	TGGT1_307850	6-phosphogluconatedehydrogenase	0|15|0|0	15	3.75	4	0|0|6|6|7|0|0|12|0|0|0|3|0|9|0|0	0	0	0	0	0	-36.92	0.44	0.67
Centrin2	TGGT1_309560	nmdareceptorglutamate-bindingchain	0|3|0|0	3	0.75	4	0|0|0|2|0|0|0|0|0|0|0|0|0|2|0|0	0.13	0.51	0.13	0.51	0.13	-4.11	0.75	0.6
Centrin2	TGGT1_310790	TGGT1_310790	0|2|0|0	2	0.5	4	0|0|0|0|0|0|0|0|0|0|0|0|0|0|0|0	0.24	0.97	0.24	0.97	0.24	-1.11	5	0.52
Centrin2	TGGT1_312600	HSP21	0|3|0|0	3	0.75	4	0|0|0|0|4|0|0|0|0|0|0|0|0|0|0|0	0.15	0.6	0.15	0.6	0.15	-3.56	0.75	0.6
Centrin2	TGGT1_316490	TGGT1_316490	0|2|2|0	4	1	4	0|0|0|0|0|0|0|0|0|0|0|0|0|0|0|0	0.48	0.97	0.48	0.97	0.48	-1.11	10	0.31
Centrin2	TGGT1_320100	RNArecognitionmotif-containingprotein	0|2|3|0	5	1.25	4	0|0|0|0|0|0|0|0|0|0|0|0|0|0|0|0	0.49	0.99	0.49	0.99	0.49	-1.11	12.5	0.29
Centrin2	TGGT1_408820	NTPase 408820	0|2|0|0	2	0.5	4	0|0|0|0|0|0|0|0|0|0|0|0|0|0|0|0	0.24	0.97	0.24	0.97	0.24	-1.11	5	0.52
Centrin2	TGGT1_410360	TM 410360	0|2|0|0	2	0.5	4	0|0|0|0|0|0|0|0|0|0|0|0|0|0|0|0	0.24	0.97	0.24	0.97	0.24	-1.11	5	0.52
Centrin2	TGGT1_200280	WD domain, G-beta repeat-containing protein	0|0|2|0	2	0.5	4	0|0|0|0|0|0|0|0|0|0|0|0|0|0|0|0	0.24	0.97	0.24	0.97	0.24	-1.11	5	0.52
Centrin2	TGGT1_201380	chorismatesynthase	0|0|2|0	2	0.5	4	0|0|0|0|0|0|0|0|0|0|0|0|0|0|0|0	0.24	0.97	0.24	0.97	0.24	-1.11	5	0.52
Centrin2	TGGT1_202070	TGGT1_202070	0|0|2|0	2	0.5	4	0|2|0|2|0|0|0|0|0|0|0|0|0|0|0|0	0.06	0.22	0.06	0.22	0.06	-4.11	0.5	0.61
Centrin2	TGGT1_202550	BCC6	0|0|3|0	3	0.75	4	0|0|0|0|0|0|11|16|0|13|0|0|0|0|9|0	0	0	0	0	0	-53.61	0.06	0.69
Centrin2	TGGT1_203540	RNA binding protein	0|0|3|0	3	0.75	4	0|0|0|0|0|0|0|0|0|0|0|0|0|0|0|0	0.25	0.99	0.25	0.99	0.25	-1.11	7.5	0.49
Centrin2	TGGT1_203810	kelch repeat-containing protein	0|0|2|0	2	0.5	4	0|0|0|0|0|0|0|0|0|0|0|0|0|0|0|0	0.24	0.97	0.24	0.97	0.24	-1.11	5	0.52
Centrin2	TGGT1_203980	TGGT1_203980	0|0|2|0	2	0.5	4	0|0|0|0|0|0|0|0|0|0|0|0|0|0|0|0	0.24	0.97	0.24	0.97	0.24	-1.11	5	0.52
Centrin2	TGGT1_204120	TGGT1_204120	0|0|2|0	2	0.5	4	0|0|0|0|0|0|0|0|0|0|0|0|0|0|0|0	0.24	0.97	0.24	0.97	0.24	-1.11	5	0.52
Centrin2	TGGT1_206415	myosinK	0|0|2|0	2	0.5	4	0|0|0|0|0|0|0|0|0|0|0|0|0|0|0|0	0.24	0.97	0.24	0.97	0.24	-1.11	5	0.52
Centrin2	TGGT1_206610	pyruvate dehydrogenase complex subunit PDH-E2	0|0|2|0	2	0.5	4	0|0|2|0|2|0|0|0|0|0|0|0|0|2|0|0	0.01	0.05	0.01	0.05	0.01	-6.35	0.33	0.63
Centrin2	TGGT1_207370	TGGT1_207370	0|0|4|0	4	1	4	0|0|0|0|0|0|0|0|0|0|0|0|0|0|0|0	0.25	1	0.25	1	0.25	-1.11	10	0.48
Centrin2	TGGT1_208390	TGGT1_208390	0|0|4|0	4	1	4	0|0|0|0|0|0|0|0|0|0|0|0|0|0|0|0	0.25	1	0.25	1	0.25	-1.11	10	0.48
Centrin2	TGGT1_209000	HECT(ubiquitin-transferase) 209000	0|0|4|0	4	1	4	0|0|0|0|0|0|0|0|0|0|0|0|0|0|0|0	0.25	1	0.25	1	0.25	-1.11	10	0.48
Centrin2	TGGT1_209420	TGGT1_209420	0|0|2|0	2	0.5	4	0|0|0|0|0|0|0|0|0|0|0|0|0|0|0|0	0.24	0.97	0.24	0.97	0.24	-1.11	5	0.52
Centrin2	TGGT1_215380	TGGT1_215380	0|0|3|0	3	0.75	4	0|0|0|0|0|0|0|0|0|0|0|0|0|0|0|0	0.25	0.99	0.25	0.99	0.25	-1.11	7.5	0.49
Centrin2	TGGT1_215950	TGGT1_215950	0|0|2|0	2	0.5	4	0|0|0|0|0|0|0|0|0|0|0|0|0|0|0|0	0.24	0.97	0.24	0.97	0.24	-1.11	5	0.52
Centrin2	TGGT1_216335	TGGT1_216335	0|0|2|0	2	0.5	4	0|0|0|0|0|0|0|0|0|0|0|0|0|0|0|0	0.24	0.97	0.24	0.97	0.24	-1.11	5	0.52
Centrin2	TGGT1_217570	ribosomalproteinRPS27	0|0|2|0	2	0.5	4	0|0|0|0|0|0|0|0|0|0|0|0|0|0|0|0	0.24	0.97	0.24	0.97	0.24	-1.11	5	0.52
Centrin2	TGGT1_218250	TAP42familyprotein	0|0|2|0	2	0.5	4	0|0|0|0|0|0|0|0|0|0|0|0|0|0|0|0	0.24	0.97	0.24	0.97	0.24	-1.11	5	0.52
Centrin2	TGGT1_218300	zincfinger(CCCHtype)motif-containingprotein	0|0|4|0	4	1	4	0|0|0|0|0|0|0|0|0|0|0|0|0|0|0|0	0.25	1	0.25	1	0.25	-1.11	10	0.48
Centrin2	TGGT1_218720	CDPK6	0|0|2|0	2	0.5	4	0|0|0|0|0|0|0|0|0|0|0|0|0|0|0|0	0.24	0.97	0.24	0.97	0.24	-1.11	5	0.52
Centrin2	TGGT1_219450	WD 219450	0|0|2|0	2	0.5	4	0|0|0|0|0|0|0|0|0|0|0|0|0|0|0|0	0.24	0.97	0.24	0.97	0.24	-1.11	5	0.52
Centrin2	TGGT1_220860	DEAD/DEAH box helicase	0|0|2|0	2	0.5	4	0|0|0|0|0|0|0|0|0|0|0|0|0|0|0|0	0.24	0.97	0.24	0.97	0.24	-1.11	5	0.52
Centrin2	TGGT1_221610	ubiquitinhydroxalase 221610	0|0|2|0	2	0.5	4	0|0|0|0|0|0|0|0|0|0|0|0|0|0|0|0	0.24	0.97	0.24	0.97	0.24	-1.11	5	0.52
Centrin2	TGGT1_222050	TGGT1_222050	0|0|2|0	2	0.5	4	0|0|0|0|0|0|0|0|0|0|0|0|0|0|0|0	0.24	0.97	0.24	0.97	0.24	-1.11	5	0.52
Centrin2	TGGT1_226410	EF-1guaninenucleotideexchangedomain-containingprotein	0|0|2|0	2	0.5	4	0|0|0|0|0|0|0|0|0|0|0|0|0|0|0|0	0.24	0.97	0.24	0.97	0.24	-1.11	5	0.52
Centrin2	TGGT1_226755	3'5'-cyclic nucleotide phosphodiesterase domain-containing protein	0|0|2|0	2	0.5	4	0|0|0|0|0|0|0|0|0|0|0|0|0|0|0|0	0.24	0.97	0.24	0.97	0.24	-1.11	5	0.52
Centrin2	TGGT1_227450	hydrolase,NUDIXfamilyprotein	0|0|3|0	3	0.75	4	0|0|0|0|0|0|0|0|0|0|0|0|0|0|0|0	0.25	0.99	0.25	0.99	0.25	-1.11	7.5	0.49
Centrin2	TGGT1_227610	TGGT1_227610	0|0|2|0	2	0.5	4	0|0|0|0|0|0|0|0|0|0|0|0|0|0|0|0	0.24	0.97	0.24	0.97	0.24	-1.11	5	0.52
Centrin2	TGGT1_227952	14-3-3 superfamily protein	0|0|2|0	2	0.5	4	0|0|0|0|0|0|0|0|0|0|0|0|0|0|0|0	0.24	0.97	0.24	0.97	0.24	-1.11	5	0.52
Centrin2	TGGT1_230420	sarco/endoplasmicreticulumCa2+-ATPase	0|0|5|0	5	1.25	4	0|0|0|0|0|0|0|0|0|0|0|0|0|0|0|0	0.25	1	0.25	1	0.25	-1.11	12.5	0.48
Centrin2	TGGT1_230580	TGGT1_230580	0|0|2|0	2	0.5	4	0|0|0|0|0|0|0|0|0|0|0|0|0|0|0|0	0.24	0.97	0.24	0.97	0.24	-1.11	5	0.52
Centrin2	TGGT1_230700	TGGT1_230700	0|0|2|0	2	0.5	4	0|0|0|0|0|0|0|0|0|0|0|0|0|0|0|0	0.24	0.97	0.24	0.97	0.24	-1.11	5	0.52
Centrin2	TGGT1_232800	TGGT1_232800	0|0|2|0	2	0.5	4	0|0|0|0|2|0|0|0|0|0|0|0|0|0|0|0	0.16	0.63	0.16	0.63	0.16	-2.65	1	0.6
Centrin2	TGGT1_233680	nuclearmovementfamilyprotein	0|0|3|0	3	0.75	4	0|0|0|0|0|0|0|0|0|0|0|0|0|0|0|0	0.25	0.99	0.25	0.99	0.25	-1.11	7.5	0.49
Centrin2	TGGT1_233770A	calcium-translocating P-type ATPase, PMCA-typeprotein	0|0|2|0	2	0.5	4	0|0|0|0|0|0|0|0|0|0|0|0|0|0|0|0	0.24	0.97	0.24	0.97	0.24	-1.11	5	0.52
Centrin2	TGGT1_234280	AMPdeaminase	0|0|2|0	2	0.5	4	0|0|0|0|0|0|0|0|0|0|0|0|0|0|0|0	0.24	0.97	0.24	0.97	0.24	-1.11	5	0.52
Centrin2	TGGT1_234600	TGGT1_234600	0|0|2|0	2	0.5	4	0|0|0|0|0|0|0|0|0|0|0|0|0|0|0|0	0.24	0.97	0.24	0.97	0.24	-1.11	5	0.52
Centrin2	TGGT1_235170	ATPase,AAAfamilyprotein	0|0|7|0	7	1.75	4	0|0|0|0|0|0|0|0|0|0|0|0|0|0|0|0	0.25	1	0.25	1	0.25	-1.11	17.5	0.47
Centrin2	TGGT1_235740	TGGT1_235740	0|0|2|0	2	0.5	4	0|0|0|0|0|0|0|0|0|0|0|0|0|0|0|0	0.24	0.97	0.24	0.97	0.24	-1.11	5	0.52
Centrin2	TGGT1_236910	U2snRNPauxiliaryfactor	0|0|3|0	3	0.75	4	0|0|0|0|0|0|0|0|0|0|0|0|0|0|0|0	0.25	0.99	0.25	0.99	0.25	-1.11	7.5	0.49
Centrin2	TGGT1_236970	SWI2/SNF2-containingPHDfingerprotein	0|0|5|0	5	1.25	4	0|0|0|0|0|0|0|0|0|0|0|0|0|0|0|0	0.25	1	0.25	1	0.25	-1.11	12.5	0.48
Centrin2	TGGT1_237290	TGGT1_237290	0|0|4|0	4	1	4	0|0|0|0|0|0|0|0|0|0|0|0|0|0|0|0	0.25	1	0.25	1	0.25	-1.11	10	0.48
Centrin2	TGGT1_239350	RAP 239350	0|0|2|0	2	0.5	4	0|0|0|0|0|0|0|0|0|0|0|0|0|0|0|0	0.24	0.97	0.24	0.97	0.24	-1.11	5	0.52
Centrin2	TGGT1_239410	TGGT1_239410	0|0|2|0	2	0.5	4	0|0|0|0|0|0|0|0|0|0|0|0|0|0|0|0	0.24	0.97	0.24	0.97	0.24	-1.11	5	0.52
Centrin2	TGGT1_240060	TGGT1_240060	0|0|2|0	2	0.5	4	0|0|0|0|0|0|0|0|0|0|0|0|0|0|0|0	0.24	0.97	0.24	0.97	0.24	-1.11	5	0.52
Centrin2	TGGT1_240980	TGGT1_240980	0|0|3|0	3	0.75	4	0|0|0|0|0|0|0|0|0|0|0|0|0|0|0|0	0.25	0.99	0.25	0.99	0.25	-1.11	7.5	0.49
Centrin2	TGGT1_243250	myosinH	0|0|4|0	4	1	4	0|0|0|0|0|0|0|0|0|0|0|0|0|0|0|0	0.25	1	0.25	1	0.25	-1.11	10	0.48
Centrin2	TGGT1_243440	histonelysineacetyltransferaseGCN5-B	0|0|2|0	2	0.5	4	0|0|0|0|0|0|0|0|0|0|0|0|0|0|0|0	0.24	0.97	0.24	0.97	0.24	-1.11	5	0.52
Centrin2	TGGT1_243800	long-chainfattyacidCoAligase	0|0|3|0	3	0.75	4	0|0|0|0|0|0|0|0|0|0|0|0|0|0|0|0	0.25	0.99	0.25	0.99	0.25	-1.11	7.5	0.49
Centrin2	TGGT1_245530	TGGT1_245530	0|0|2|0	2	0.5	4	0|0|0|0|0|0|0|0|0|0|0|0|0|0|0|0	0.24	0.97	0.24	0.97	0.24	-1.11	5	0.52
Centrin2	TGGT1_245752	WD 245752	0|0|2|0	2	0.5	4	0|0|0|0|0|0|0|0|0|0|0|0|0|0|0|0	0.24	0.97	0.24	0.97	0.24	-1.11	5	0.52
Centrin2	TGGT1_247390	ATPase 247390	0|0|2|0	2	0.5	4	0|0|0|0|0|0|0|0|0|0|0|0|0|0|0|0	0.24	0.97	0.24	0.97	0.24	-1.11	5	0.52
Centrin2	TGGT1_247600	TGGT1_247600	0|0|3|0	3	0.75	4	0|0|0|0|0|0|0|0|0|0|0|0|0|0|0|0	0.25	0.99	0.25	0.99	0.25	-1.11	7.5	0.49
Centrin2	TGGT1_248290	WD 248290	0|0|2|0	2	0.5	4	0|0|0|0|0|0|0|0|0|0|0|0|0|0|0|0	0.24	0.97	0.24	0.97	0.24	-1.11	5	0.52
Centrin2	TGGT1_248740	TGGT1_248740	0|0|2|0	2	0.5	4	0|0|0|0|0|0|0|0|0|0|0|0|0|0|0|0	0.24	0.97	0.24	0.97	0.24	-1.11	5	0.52
Centrin2	TGGT1_250760	pentatricopeptide repeat domain-containing protein	0|0|2|0	2	0.5	4	0|0|0|0|0|0|0|0|0|0|0|0|0|0|0|0	0.24	0.97	0.24	0.97	0.24	-1.11	5	0.52
Centrin2	TGGT1_251560	TGGT1_251560	0|0|2|0	2	0.5	4	0|0|0|0|0|0|0|0|0|0|0|0|0|0|0|0	0.24	0.97	0.24	0.97	0.24	-1.11	5	0.52
Centrin2	TGGT1_255420	TGGT1_255420	0|0|2|0	2	0.5	4	0|0|0|0|0|0|0|0|0|0|0|2|0|0|0|0	0.16	0.63	0.16	0.63	0.16	-2.65	1	0.6
Centrin2	TGGT1_258080	TGGT1_258080	0|0|2|0	2	0.5	4	0|0|0|0|0|0|0|0|0|0|0|0|0|0|0|0	0.24	0.97	0.24	0.97	0.24	-1.11	5	0.52
Centrin2	TGGT1_259240	ribosomalproteinRPS21	0|0|3|0	3	0.75	4	0|0|0|0|0|0|0|0|0|0|0|0|0|0|0|0	0.25	0.99	0.25	0.99	0.25	-1.11	7.5	0.49
Centrin2	TGGT1_260200	helicas (ha2) 260200	0|0|3|0	3	0.75	4	0|0|0|0|0|0|0|0|0|0|0|0|0|0|0|0	0.25	0.99	0.25	0.99	0.25	-1.11	7.5	0.49
Centrin2	TGGT1_262460	TGGT1_262460	0|0|2|0	2	0.5	4	0|0|0|0|0|0|0|0|0|0|0|0|0|0|0|0	0.24	0.97	0.24	0.97	0.24	-1.11	5	0.52
Centrin2	TGGT1_264752	HEAT 264752	0|0|2|0	2	0.5	4	0|0|0|0|0|0|0|0|0|0|0|0|0|0|0|0	0.24	0.97	0.24	0.97	0.24	-1.11	5	0.52
Centrin2	TGGT1_264980	TGGT1_264980	0|0|2|0	2	0.5	4	0|0|0|0|0|0|0|0|0|0|0|0|0|0|0|0	0.24	0.97	0.24	0.97	0.24	-1.11	5	0.52
Centrin2	TGGT1_265390	TGGT1_265390	0|0|3|0	3	0.75	4	0|0|0|0|0|0|0|0|0|0|0|0|0|0|0|0	0.25	0.99	0.25	0.99	0.25	-1.11	7.5	0.49
Centrin2	TGGT1_268330	TGGT1_268330	0|0|2|0	2	0.5	4	0|0|0|0|0|0|0|0|0|0|0|0|0|0|0|0	0.24	0.97	0.24	0.97	0.24	-1.11	5	0.52
Centrin2	TGGT1_268370	proteinkinase 268370	0|0|2|0	2	0.5	4	0|0|0|0|0|0|0|0|0|0|0|0|0|0|0|0	0.24	0.97	0.24	0.97	0.24	-1.11	5	0.52
Centrin2	TGGT1_270865	adenylatecyclase	0|0|3|0	3	0.75	4	0|0|0|0|0|0|0|0|0|0|0|0|0|0|0|0	0.25	0.99	0.25	0.99	0.25	-1.11	7.5	0.49
Centrin2	TGGT1_270930	TGGT1_270930	0|0|2|0	2	0.5	4	0|0|0|0|0|0|0|0|0|0|0|0|0|0|0|0	0.24	0.97	0.24	0.97	0.24	-1.11	5	0.52
Centrin2	TGGT1_271290	TGGT1_271290	0|0|2|0	2	0.5	4	0|0|0|0|0|0|0|0|0|0|0|0|0|0|0|0	0.24	0.97	0.24	0.97	0.24	-1.11	5	0.52
Centrin2	TGGT1_271930	IMC20	0|0|3|0	3	0.75	4	0|0|0|0|0|0|0|0|0|0|0|0|0|0|0|0	0.25	0.99	0.25	0.99	0.25	-1.11	7.5	0.49
Centrin2	TGGT1_272350	mRNAexportprotein	0|0|5|0	5	1.25	4	0|0|0|0|0|0|0|0|0|0|0|0|0|0|0|0	0.25	1	0.25	1	0.25	-1.11	12.5	0.48
Centrin2	TGGT1_272550	TGGT1_272550	0|0|2|0	2	0.5	4	0|0|0|0|0|0|0|0|0|0|0|0|0|0|0|0	0.24	0.97	0.24	0.97	0.24	-1.11	5	0.52
Centrin2	TGGT1_272640	eukaryoticinitiationfactor-2B,epsilonsubunit	0|0|2|0	2	0.5	4	0|0|0|0|0|0|0|0|0|0|0|0|0|0|0|0	0.24	0.97	0.24	0.97	0.24	-1.11	5	0.52
Centrin2	TGGT1_273870	SWI2/SNF2ISWI-like(AThook)	0|0|2|0	2	0.5	4	0|0|0|0|0|0|0|0|0|0|0|0|0|0|0|0	0.24	0.97	0.24	0.97	0.24	-1.11	5	0.52
Centrin2	TGGT1_274130	TBC 274130	0|0|5|0	5	1.25	4	0|0|0|0|0|0|0|0|0|0|0|0|0|0|0|0	0.25	1	0.25	1	0.25	-1.11	12.5	0.48
Centrin2	TGGT1_282000	TGGT1_282000	0|0|2|0	2	0.5	4	0|2|0|0|0|0|0|0|0|0|0|0|0|0|0|0	0.16	0.63	0.16	0.63	0.16	-2.65	1	0.6
Centrin2	TGGT1_284560	ribosomalproteinRPL9	0|0|2|0	2	0.5	4	0|0|0|0|0|0|0|0|0|0|2|3|0|4|0|0	0	0	0	0	0	-9.45	0.22	0.65
Centrin2	TGGT1_284780	TGGT1_284780	0|0|2|0	2	0.5	4	0|0|0|0|0|0|0|0|0|0|0|0|0|0|0|0	0.24	0.97	0.24	0.97	0.24	-1.11	5	0.52
Centrin2	TGGT1_286050	TGGT1_286050	0|0|2|0	2	0.5	4	0|0|0|0|0|0|0|0|0|0|0|0|0|0|0|0	0.24	0.97	0.24	0.97	0.24	-1.11	5	0.52
Centrin2	TGGT1_286630	redoxin domain-containing protein	0|0|2|0	2	0.5	4	0|0|0|0|0|0|0|0|0|0|0|0|0|0|3|0	0.13	0.51	0.13	0.51	0.13	-3.7	0.67	0.6
Centrin2	TGGT1_289300	methionyl-tRNAsynthetase	0|0|2|0	2	0.5	4	0|0|0|0|0|0|0|0|0|0|0|0|0|0|2|0	0.16	0.63	0.16	0.63	0.16	-2.65	1	0.6
Centrin2	TGGT1_291140	CCR4-Notcomplexcomponent,Not1protein	0|0|4|0	4	1	4	0|0|0|0|0|0|0|0|0|0|0|0|0|0|0|0	0.25	1	0.25	1	0.25	-1.11	10	0.48
Centrin2	TGGT1_297330	TGGT1_297330	0|0|2|0	2	0.5	4	0|0|0|0|0|0|0|0|0|0|0|0|0|0|0|0	0.24	0.97	0.24	0.97	0.24	-1.11	5	0.52
Centrin2	TGGT1_304630	ATGCterminaldomain-containingprotein	0|0|2|0	2	0.5	4	0|0|0|0|0|0|0|0|0|0|3|2|0|2|0|0	0	0.02	0	0.02	0	-7.41	0.29	0.64
Centrin2	TGGT1_305310	ERCC4domain-containingprotein	0|0|2|0	2	0.5	4	0|0|0|0|0|0|0|0|0|0|0|0|0|0|0|0	0.24	0.97	0.24	0.97	0.24	-1.11	5	0.52
Centrin2	TGGT1_306660	RNApseudouridinesynthasesuperfamilyprotein	0|0|8|0	8	2	4	0|0|0|0|0|0|0|0|0|0|0|0|0|0|0|0	0.25	1	0.25	1	0.25	-1.11	20	0.47
Centrin2	TGGT1_308920	splicingfactorU2AFprotein	0|0|2|0	2	0.5	4	0|0|0|0|0|0|0|0|0|0|0|0|0|0|0|0	0.24	0.97	0.24	0.97	0.24	-1.11	5	0.52
Centrin2	TGGT1_310700	PP1	0|0|4|0	4	1	4	0|0|0|0|0|0|0|0|0|0|0|0|0|0|0|0	0.25	1	0.25	1	0.25	-1.11	10	0.48
Centrin2	TGGT1_311000	TGGT1_311000	0|0|2|0	2	0.5	4	0|0|0|0|0|0|0|0|0|0|0|0|0|0|0|0	0.24	0.97	0.24	0.97	0.24	-1.11	5	0.52
Centrin2	TGGT1_311090	ubiquitinhydrolase 311090	0|0|3|0	3	0.75	4	0|0|0|0|0|0|0|0|0|0|0|0|0|0|0|0	0.25	0.99	0.25	0.99	0.25	-1.11	7.5	0.49
Centrin2	TGGT1_311480	Apical Cap1	0|0|3|0	3	0.75	4	0|0|0|0|0|0|0|0|0|0|0|0|0|0|0|0	0.25	0.99	0.25	0.99	0.25	-1.11	7.5	0.49
Centrin2	TGGT1_311920	GRAMdomain-containingprotein	0|0|2|0	2	0.5	4	0|0|0|0|0|0|0|0|0|0|0|0|0|0|0|0	0.24	0.97	0.24	0.97	0.24	-1.11	5	0.52
Centrin2	TGGT1_313010	DEAD(Asp-Glu-Ala-Asp)boxpolypeptideDDX6	0|0|2|0	2	0.5	4	0|0|0|0|0|0|0|0|0|0|0|0|0|0|0|0	0.24	0.97	0.24	0.97	0.24	-1.11	5	0.52
Centrin2	TGGT1_313230	eukaryoticinitiationfactor-2,alphasubunit	0|0|3|0	3	0.75	4	0|0|0|0|0|0|0|0|0|0|0|0|0|0|0|0	0.25	0.99	0.25	0.99	0.25	-1.11	7.5	0.49
Centrin2	TGGT1_313630	TGGT1_313630	0|0|2|0	2	0.5	4	0|0|0|0|0|0|0|0|0|0|0|2|0|0|0|0	0.16	0.63	0.16	0.63	0.16	-2.65	1	0.6
Centrin2	TGGT1_314100	tetratricopeptide 314100	0|0|3|0	3	0.75	4	0|0|0|0|0|0|0|0|0|0|0|0|0|0|0|0	0.25	0.99	0.25	0.99	0.25	-1.11	7.5	0.49
Centrin2	TGGT1_316540	ISP3	0|0|2|0	2	0.5	4	0|0|0|0|0|0|0|0|0|0|0|0|0|0|0|0	0.24	0.97	0.24	0.97	0.24	-1.11	5	0.52
Centrin2	TGGT1_316900	Sas10C-terminaldomain-containingprotein	0|0|2|0	2	0.5	4	0|0|0|0|0|0|0|0|0|0|0|0|0|0|0|0	0.24	0.97	0.24	0.97	0.24	-1.11	5	0.52
Centrin2	TGGT1_320570	elongationfactorTu	0|0|2|0	2	0.5	4	0|0|0|0|0|0|0|0|0|0|0|0|0|0|0|0	0.24	0.97	0.24	0.97	0.24	-1.11	5	0.52
Centrin2	TGGT1_321300	autophagy-related12variant1	0|0|4|0	4	1	4	0|0|0|0|0|0|0|0|0|0|0|0|0|0|0|0	0.25	1	0.25	1	0.25	-1.11	10	0.48
Centrin2	TGGT1_321450	MybfamilyDNA-bindingdomain-containingprotein	0|0|2|0	2	0.5	4	0|0|0|0|0|0|0|0|0|0|0|0|0|0|0|0	0.24	0.97	0.24	0.97	0.24	-1.11	5	0.52
Centrin2	TGGT1_321600	TGGT1_321600	0|0|2|0	2	0.5	4	0|0|0|0|0|0|0|0|0|0|0|0|0|0|0|0	0.24	0.97	0.24	0.97	0.24	-1.11	5	0.52
BCC2	BioID2	BioID2	73|121|197|147	538	134.5	4	16|5|11|7|21|30|55|46|24|45|15|18|8|33|14|0	0.5	1	0.5	1	0.5	-55.61	3.01	0.24
BCC2	TGGT1_200320	HXGPRT	20|24|30|20	94	23.5	4	4|2|0|3|3|0|6|13|0|9|0|0|0|0|4|0	0.47	1	0.47	1	0.47	-2.6	2.94	0.33
BCC2	TGGT1_201680	eukaryoticinitiationfactor-3subunit10	2|0|0|0	2	0.5	4	0|0|0|0|0|0|0|0|0|0|0|0|2|4|0|0	0.02	0.07	0.02	0.07	0.02	-6.14	0.33	0.63
BCC2	TGGT1_201780	MIC2	3|3|0|2	8	2	4	0|0|0|3|0|0|0|0|0|0|0|0|0|0|0|0	0.48	0.7	0.48	0.7	0.48	-3.7	2.67	0.32
BCC2	TGGT1_202370	T-complexprotein1,epsilonsubunit(TCP-1-epsilon)	3|0|0|3	6	1.5	4	0|0|0|0|2|0|0|0|0|0|0|0|2|3|0|0	0.04	0.08	0.04	0.08	0.04	-7.41	0.86	0.62
BCC2	TGGT1_202550	BCC6	93|86|68|62	309	77.25	4	0|0|0|0|0|0|11|16|0|13|0|0|0|0|9|0	1	1	1	1	1	34.23	6.31	0
BCC2	TGGT1_204050	SUB1	3|3|6|5	17	4.25	4	0|0|0|4|4|0|0|0|0|0|0|4|0|2|0|0	0	0.01	0	0.01	0	-8.67	1.21	0.64
BCC2	TGGT1_204400	putative ATPase synthase subunit alpha	2|0|0|2	4	1	4	0|0|0|0|0|0|0|0|0|0|0|0|0|0|0|0	0.48	0.97	0.48	0.97	0.48	-1.11	10	0.31
BCC2	TGGT1_205250	ROP18	5|2|5|3	15	3.75	4	0|0|2|4|0|0|0|2|0|0|0|0|0|0|2|0	0.05	0.09	0.05	0.09	0.05	-6.6	1.5	0.62
BCC2	TGGT1_205440	CCTchaperoningammasubunit	2|0|0|0	2	0.5	4	0|0|0|0|0|0|0|0|0|0|0|0|0|0|0|0	0.24	0.97	0.24	0.97	0.24	-1.11	5	0.52
BCC2	TGGT1_205470	translationelongationfactor2familyprotein	24|29|12|19	84	21	4	6|6|9|11|10|3|7|6|0|0|3|10|3|8|9|0	0.27	0.98	0.27	0.98	0.27	-18.53	2.1	0.46
BCC2	TGGT1_205558	NACdomain-containingprotein	5|0|0|3	8	2	4	0|0|0|0|0|0|0|0|0|0|0|0|0|0|0|0	0.5	1	0.5	1	0.5	-1.11	20	0.25
BCC2	TGGT1_205700	cyclophilinprecursor	6|3|2|4	15	3.75	4	0|4|0|4|2|0|0|2|0|0|6|4|3|5|3|0	0	0	0	0	0	-15.12	0.79	0.67
BCC2	TGGT1_206610	pyruvate dehydrogenase complex subunit PDH-E2	3|0|0|2	5	1.25	4	0|0|2|0|2|0|0|0|0|0|0|0|0|2|0|0	0.05	0.16	0.05	0.16	0.05	-6.35	0.83	0.62
BCC2	TGGT1_207440	RPS4	4|0|5|3	12	3	4	0|0|0|2|0|0|0|0|0|0|2|0|0|0|2|0	0.32	0.71	0.32	0.71	0.32	-6.35	2	0.4
BCC2	TGGT1_208030	microneme protein MIC4	3|0|0|3	6	1.5	4	0|0|0|0|0|0|0|0|0|0|0|0|0|0|0|0	0.5	0.99	0.5	0.99	0.5	-1.11	15	0.26
BCC2	TGGT1_208370	putative myosin heavy chain	2|0|0|0	2	0.5	4	0|0|0|0|0|0|0|0|0|0|0|0|0|0|0|0	0.24	0.97	0.24	0.97	0.24	-1.11	5	0.52
BCC2	TGGT1_209030	ACT1	20|26|15|22	83	20.75	4	13|7|14|20|8|0|5|10|0|7|20|27|12|12|9|0	0	0	0	0	0	-50.78	1.02	0.69
BCC2	TGGT1_209600	TGGT1_209600	5|2|2|3	12	3	4	0|0|0|0|0|0|0|0|0|0|0|0|0|2|0|0	0.76	0.96	0.76	0.96	0.76	0.54	6	0.02
BCC2	TGGT1_211290	ROP15	3|0|0|2	5	1.25	4	0|0|0|2|0|0|0|0|0|0|0|0|0|0|0|0	0.36	0.81	0.36	0.81	0.36	-2.65	2.5	0.35
BCC2	TGGT1_211670	S1RNAbindingdomain-containingprotein	2|0|0|3	5	1.25	4	0|0|2|2|0|0|0|0|0|0|0|0|0|0|0|0	0.18	0.51	0.18	0.51	0.18	-4.11	1.25	0.59
BCC2	TGGT1_211680	PDI_680	13|3|4|6	26	6.5	4	2|2|2|3|3|0|0|3|0|3|2|5|0|5|2|3	0.24	0.95	0.24	0.95	0.24	-10.4	1.62	0.58
BCC2	TGGT1_212290	ribosomalproteinRPS19	4|2|2|2	10	2.5	4	0|2|0|0|0|0|0|0|0|0|2|0|0|0|0|0	0.36	0.76	0.36	0.76	0.36	-1.25	2.5	0.36
BCC2	TGGT1_213280	SAG-related sequence SRS25	2|2|0|0	4	1	4	0|0|0|3|3|0|0|2|0|0|3|5|0|0|0|0	0	0	0	0	0	-14.89	0.29	0.67
BCC2	TGGT1_213350	ribosomalproteinRPS15	3|2|0|2	7	1.75	4	0|0|2|3|0|0|2|0|0|2|0|3|0|0|2|0	0	0.01	0	0.01	0	-10.57	0.7	0.65
BCC2	TGGT1_214220	TGGT1_214220	2|3|0|0	5	1.25	4	0|0|0|0|0|0|0|0|0|0|0|0|0|0|0|0	0.49	0.99	0.49	0.99	0.49	-1.11	12.5	0.29
BCC2	TGGT1_215260	carbamoylphosphatesynthetase	2|0|0|0	2	0.5	4	0|0|0|0|0|0|0|0|0|0|0|0|0|0|0|0	0.24	0.97	0.24	0.97	0.24	-1.11	5	0.52
BCC2	TGGT1_215470	ribosomalproteinRPL10A	2|0|2|0	4	1	4	0|0|2|2|3|0|0|0|0|0|0|0|0|0|0|0	0.01	0.02	0.01	0.02	0.01	-7.41	0.57	0.63
BCC2	TGGT1_215980	TGGT1_215980	5|4|5|6	20	5	4	0|0|2|0|0|0|0|0|0|0|0|3|0|0|4|0	0.21	0.44	0.21	0.44	0.21	-2.83	2.22	0.59
BCC2	TGGT1_216000	IMC3	13|8|7|4	32	8	4	0|0|0|0|0|0|0|0|0|0|0|0|0|0|3|0	0.93	1	0.93	1	0.93	1.48	10.67	0
BCC2	TGGT1_216335	TGGT1_216335	2|0|3|0	5	1.25	4	0|0|0|0|0|0|0|0|0|0|0|0|0|0|0|0	0.49	0.99	0.49	0.99	0.49	-1.11	12.5	0.29
BCC2	TGGT1_216650	S15sporozoite-expressedprotein	2|3|2|2	9	2.25	4	0|0|0|0|0|0|0|0|0|0|0|4|0|0|0|0	0.41	0.6	0.41	0.6	0.41	-0.62	2.25	0.34
BCC2	TGGT1_216670	FUSE-bindingprotein2/KH-typesplicingregulatoryprotein	3|0|0|0	3	0.75	4	0|0|0|0|0|0|0|0|0|0|0|0|0|0|0|0	0.25	0.99	0.25	0.99	0.25	-1.11	7.5	0.49
BCC2	TGGT1_216860	DEAD(Asp-Glu-Ala-Asp)boxpolypeptideDDX39	3|2|3|2	10	2.5	4	0|0|2|2|0|0|0|0|0|0|0|0|0|0|0|0	0.36	0.51	0.36	0.51	0.36	-1.25	2.5	0.35
BCC2	TGGT1_216880	guaninenucleotide-bindingprotein	2|0|0|4	6	1.5	4	0|0|4|0|3|0|0|0|0|0|3|6|3|4|0|0	0	0	0	0	0	-18.14	0.35	0.67
BCC2	TGGT1_217460	glutaminyl-tRNA synthetase (GlnRS)	4|0|0|2	6	1.5	4	0|0|2|3|0|0|0|0|0|0|0|0|0|0|2|0	0.07	0.24	0.07	0.24	0.07	-7.41	0.86	0.61
BCC2	TGGT1_217510	IMC19	27|32|34|21	114	28.5	4	0|0|0|0|0|0|0|0|0|0|0|0|0|0|0|0	1	1	1	1	1	33.1	285	0
BCC2	TGGT1_217890	alkylhydroperoxidereductase/Thiolspecificantioxidant/Malallergen	2|2|7|3	14	3.5	4	0|0|2|2|0|0|0|0|0|0|2|2|0|0|0|0	0.23	0.86	0.23	0.86	0.23	-4.82	1.75	0.58
BCC2	TGGT1_218260	histoneH3.3	2|0|0|0	2	0.5	4	0|2|0|0|0|0|0|0|0|0|0|0|0|0|0|0	0.16	0.63	0.16	0.63	0.16	-2.65	1	0.6
BCC2	TGGT1_218560	acetyl-coAcarboxylaseACC2	55|41|77|58	231	57.75	4	120|93|123|108|99|6|66|92|11|41|47|43|45|110|95|29	0	0	0	0	0	-377.5	0.5	0.69
BCC2	TGGT1_218720	CDPK6	4|0|0|0	4	1	4	0|0|0|0|0|0|0|0|0|0|0|0|0|0|0|0	0.25	1	0.25	1	0.25	-1.11	10	0.48
BCC2	TGGT1_219320	GAP50	3|2|0|4	9	2.25	4	0|0|2|2|2|0|0|0|0|2|2|5|0|4|0|0	0	0	0	0	0	-13.78	0.69	0.66
BCC2	TGGT1_219540	cytosolic tRNA-Ala synthetase	15|14|4|5	38	9.5	4	0|0|5|5|4|0|0|2|0|0|0|0|0|0|4|0	0.48	0.98	0.48	0.98	0.48	-10.74	2.11	0.32
BCC2	TGGT1_219750	cytochromec	2|2|0|0	4	1	4	0|0|0|0|0|0|0|0|0|0|0|0|0|0|0|0	0.48	0.97	0.48	0.97	0.48	-1.11	10	0.31
BCC2	TGGT1_219820	polyubiquitinUbC	2|4|0|0	6	1.5	4	0|0|0|0|3|0|0|0|0|2|3|3|0|2|0|0	0	0.01	0	0.01	0	-11.65	0.55	0.65
BCC2	TGGT1_219850	prolyl-tRNA synthetase (ProRS)	9|7|7|5	28	7	4	0|2|2|5|0|0|0|0|0|0|0|0|0|2|0|0	0.41	0.87	0.41	0.87	0.41	-3.19	2.55	0.34
BCC2	TGGT1_220400	actin depolymerizing factor ADF	5|4|3|2	14	3.5	4	2|6|3|4|0|0|0|5|0|0|4|0|0|0|4|0	0	0	0	0	0	-15.12	0.74	0.67
BCC2	TGGT1_221320	acetyl-CoA carboxylase ACC1	1591|1719|1746|1298	6354	1588.5	4	2523|2815|2063|2179|2249|510|1435|2435|613|842|900|1197|1879|2902|2190|1143	0	0	0	0	0	#NAME?	0.6	0.69
BCC2	TGGT1_221470	TGGT1_221470	4|2|2|0	8	2	4	0|0|0|2|0|0|0|0|0|0|0|2|0|0|0|0	0.3	0.76	0.3	0.76	0.3	-4.11	2	0.45
BCC2	TGGT1_221620	b-tub 221620	17|20|13|14	64	16	4	0|0|12|10|8|0|0|0|0|4|6|7|2|4|13|7	0	0	0	0	0	-19.73	1.49	0.67
BCC2	TGGT1_222860	etranslationiF 222860	2|2|0|3	7	1.75	4	0|0|0|0|0|0|0|0|0|0|0|0|0|0|0|0	0.73	0.99	0.73	0.99	0.73	-1.11	17.5	0.17
BCC2	TGGT1_223140	tRNA binding domain-containing protein	2|0|0|0	2	0.5	4	0|0|0|0|0|0|0|0|0|0|0|0|0|0|0|0	0.24	0.97	0.24	0.97	0.24	-1.11	5	0.52
BCC2	TGGT1_223390	activatingsignalcointegrator1complexsubunit3family1ASCC3L1	2|0|2|0	4	1	4	0|0|0|0|0|0|0|0|0|0|0|0|0|0|0|0	0.48	0.97	0.48	0.97	0.48	-1.11	10	0.31
BCC2	TGGT1_224260	PHD 224260	2|0|2|0	4	1	4	0|0|0|0|0|0|0|0|0|0|0|0|0|0|0|0	0.48	0.97	0.48	0.97	0.48	-1.11	10	0.31
BCC2	TGGT1_224850	polyadenylatebindingprotein	2|0|0|3	5	1.25	4	0|0|0|0|0|0|0|0|0|0|0|2|0|0|0|0	0.36	0.81	0.36	0.81	0.36	-2.65	2.5	0.35
BCC2	TGGT1_224900	adenylatekinase	2|0|0|2	4	1	4	0|0|2|0|0|0|0|0|0|0|0|2|0|0|0|0	0.11	0.22	0.11	0.22	0.11	-4.11	1	0.61
BCC2	TGGT1_225050	adenosylhomocysteinase	2|3|0|3	8	2	4	0|0|0|0|0|0|0|0|0|0|0|0|0|0|0|0	0.74	0.99	0.74	0.99	0.74	-1.11	20	0.16
BCC2	TGGT1_225930	triose-phosphateisomeraseTPI-I	2|0|2|0	4	1	4	0|0|2|0|0|0|0|0|0|0|0|0|0|0|0|0	0.32	0.63	0.32	0.63	0.32	-2.65	2	0.44
BCC2	TGGT1_226220	IMC9	38|68|53|35	194	48.5	4	0|0|0|0|0|0|0|0|0|0|0|0|0|0|0|0	1	1	1	1	1	53.47	485	0
BCC2	TGGT1_226250	DEAD(Asp-Glu-Ala-Asp)boxpolypeptideDDX3X	3|0|0|2	5	1.25	4	0|0|0|2|0|0|0|0|0|0|0|0|0|0|3|0	0.12	0.34	0.12	0.34	0.12	-5.12	1	0.61
BCC2	TGGT1_226730	aconitate hydratase ACN/IRP	8|5|7|2	22	5.5	4	0|0|2|0|0|0|0|0|0|0|0|0|0|0|0|0	0.89	0.99	0.89	0.99	0.89	0.54	11	0.01
BCC2	TGGT1_226960	phosphofructokinasePFKII	24|23|12|15	74	18.5	4	3|5|11|17|11|2|7|5|0|4|5|7|6|16|13|0	0	0	0	0	0	-33.58	1.3	0.68
BCC2	TGGT1_226970	ribosomalproteinRPS11	2|2|0|0	4	1	4	0|0|0|2|0|0|0|0|0|2|2|0|0|2|0|0	0	0.01	0	0.01	0	-8.34	0.5	0.64
BCC2	TGGT1_227360	ribosomalproteinRPL3	7|2|6|3	18	4.5	4	2|3|0|3|0|0|0|0|0|0|2|3|0|0|0|0	0.13	0.37	0.13	0.37	0.13	-7.5	1.64	0.6
BCC2	TGGT1_227600	ribosomalproteinRPL34	2|0|0|0	2	0.5	4	0|0|0|0|0|0|0|0|0|0|0|0|0|0|0|0	0.24	0.97	0.24	0.97	0.24	-1.11	5	0.52
BCC2	TGGT1_228470	ribosomalproteinRPL15	2|0|5|4	11	2.75	4	0|0|0|3|2|0|0|0|0|4|3|3|2|4|5|0	0	0	0	0	0	-17.02	0.69	0.66
BCC2	TGGT1_229250A	ribosomalproteinRPL28	2|0|0|0	2	0.5	4	0|0|0|0|0|0|0|0|0|0|0|0|0|0|0|0	0.24	0.97	0.24	0.97	0.24	-1.11	5	0.52
BCC2	TGGT1_229260	BCC4	4|0|3|4	11	2.75	4	0|0|0|0|0|0|0|0|0|0|0|0|0|0|0|0	0.75	1	0.75	1	0.75	-1.11	27.5	0.13
BCC2	TGGT1_229930	p25-alphafamilyprotein	4|0|0|0	4	1	4	0|0|0|0|0|0|0|0|0|0|0|0|0|0|0|0	0.25	1	0.25	1	0.25	-1.11	10	0.48
BCC2	TGGT1_230160	TGGT1_230160	3|5|6|0	14	3.5	4	0|0|0|3|0|0|0|0|0|0|3|2|0|0|2|0	0.09	0.26	0.09	0.26	0.09	-10.57	1.4	0.61
BCC2	TGGT1_230210	IMC10	13|5|3|6	27	6.75	4	0|0|0|0|0|0|0|0|0|0|0|0|0|0|0|0	1	1	1	1	1	5.27	67.5	0
BCC2	TGGT1_230340	AAP4	11|9|5|10	35	8.75	4	0|0|0|0|0|0|0|0|0|0|0|4|7|15|0|0	0	0	0	0	0	-15.65	1.35	0.66
BCC2	TGGT1_230420	sarco/endoplasmicreticulumCa2+-ATPase	2|0|0|0	2	0.5	4	0|0|0|0|0|0|0|0|0|0|0|0|0|0|0|0	0.24	0.97	0.24	0.97	0.24	-1.11	5	0.52
BCC2	TGGT1_230850	TSC3	27|23|19|20	89	22.25	4	0|0|0|0|0|0|0|0|0|0|0|0|0|0|0|0	1	1	1	1	1	30.15	222.5	0
BCC2	TGGT1_230940	TGGT1_230940	4|2|3|0	9	2.25	4	0|0|0|0|0|0|0|0|0|0|0|0|0|0|0|0	0.74	1	0.74	1	0.74	-1.11	22.5	0.16
BCC2	TGGT1_230960	splicingfactor3b,subunit3	2|0|0|0	2	0.5	4	0|0|0|0|0|0|0|0|0|0|0|0|0|0|0|0	0.24	0.97	0.24	0.97	0.24	-1.11	5	0.52
BCC2	TGGT1_231070	BCC2	478|486|517|446	1927	481.75	4	0|0|0|0|33|15|4|9|0|4|0|0|0|0|110|39	1	1	1	1	1	8.8	9.78	0
BCC2	TGGT1_231630	IMC4	51|48|39|49	187	46.75	4	0|0|4|4|5|0|4|6|0|6|2|10|0|9|10|0	1	1	1	1	1	18.82	5.34	0
BCC2	TGGT1_231640	IMC1	57|68|46|46	217	54.25	4	0|0|7|7|12|0|3|3|0|3|6|5|2|5|2|2	1	1	1	1	1	28.09	6.78	0
BCC2	TGGT1_231850	PP2C	4|5|7|3	19	4.75	4	0|0|2|0|0|0|0|2|0|0|0|2|0|2|0|0	0.34	0.86	0.34	0.86	0.34	-3.37	2.38	0.36
BCC2	TGGT1_232080	TGGT1_232080	3|0|0|2	5	1.25	4	0|0|0|3|0|0|0|0|0|0|0|0|0|0|0|0	0.3	0.7	0.3	0.7	0.3	-3.7	1.67	0.45
BCC2	TGGT1_232130	TGGT1_232130	2|0|0|0	2	0.5	4	0|0|0|0|0|0|0|0|0|0|0|2|0|0|0|0	0.16	0.63	0.16	0.63	0.16	-2.65	1	0.6
BCC2	TGGT1_232230	ribosomalproteinRPL30	2|0|0|2	4	1	4	0|0|0|2|0|0|0|2|0|0|0|4|0|2|0|0	0	0	0	0	0	-10.57	0.4	0.66
BCC2	TGGT1_232250	catalase	6|4|0|2	12	3	4	0|0|0|0|0|0|0|0|0|0|2|2|0|0|2|0	0.34	0.89	0.34	0.89	0.34	-6.35	2	0.36
BCC2	TGGT1_232300	ribosomal protein RPS3	2|0|0|2	4	1	4	0|0|0|2|2|0|0|0|0|0|0|4|0|0|0|0	0	0.01	0	0.01	0	-8.3	0.5	0.64
BCC2	TGGT1_232350	lactatedehydrogenaseLDH1	21|13|19|13	66	16.5	4	4|4|9|16|8|0|3|10|0|8|13|32|5|19|11|3	0	0	0	0	0	-52.89	0.82	0.69
BCC2	TGGT1_232410	PDIfamilyprotein	3|4|6|5	18	4.5	4	0|0|0|0|0|0|0|0|0|0|0|0|0|0|0|0	1	1	1	1	1	5.27	45	0
BCC2	TGGT1_232500	TGGT1_232500	2|0|0|0	2	0.5	4	0|0|0|0|0|0|0|0|0|0|0|0|0|0|0|0	0.24	0.97	0.24	0.97	0.24	-1.11	5	0.52
BCC2	TGGT1_232660	Hsp70interactingproteinHIP	2|0|0|0	2	0.5	4	0|0|0|0|0|0|0|0|0|0|0|0|0|0|0|0	0.24	0.97	0.24	0.97	0.24	-1.11	5	0.52
BCC2	TGGT1_232680	TGGT1_232680	2|0|0|0	2	0.5	4	0|0|0|0|0|0|0|0|0|0|0|0|0|0|0|0	0.24	0.97	0.24	0.97	0.24	-1.11	5	0.52
BCC2	TGGT1_232710	ribosomalproteinRPS3A	3|2|3|4	12	3	4	0|2|0|6|3|0|0|2|0|0|4|0|0|3|0|0	0	0	0	0	0	-12.12	0.75	0.67
BCC2	TGGT1_233460	SAG-related sequence SRS29B	33|13|27|24	97	24.25	4	7|11|11|18|15|0|6|8|2|6|32|32|13|28|11|7	0	0	0	0	0	-82.79	0.88	0.69
BCC2	TGGT1_233480	SAG-related sequence SRS29C	3|0|2|0	5	1.25	4	0|0|0|2|0|0|0|0|0|0|2|2|0|0|0|0	0.05	0.16	0.05	0.16	0.05	-6.35	0.83	0.62
BCC2	TGGT1_234190	serinehydroxymethyltransferase2	3|0|0|0	3	0.75	4	0|0|0|0|0|0|0|0|0|0|0|0|0|0|0|0	0.25	0.99	0.25	0.99	0.25	-1.11	7.5	0.49
BCC2	TGGT1_234560	TGGT1_234560	2|0|0|0	2	0.5	4	0|0|0|0|0|0|0|0|0|0|0|0|0|0|0|0	0.24	0.97	0.24	0.97	0.24	-1.11	5	0.52
BCC2	TGGT1_235340	ISC1	34|32|34|32	132	33	4	0|0|0|0|6|0|0|0|0|0|0|0|0|0|4|0	1	1	1	1	1	7.89	13.2	0
BCC2	TGGT1_235470	myosinA	13|14|10|12	49	12.25	4	0|6|8|12|13|0|4|10|0|5|4|7|4|14|9|0	0	0	0	0	0	-29.45	1	0.68
BCC2	TGGT1_236040	fructose-1,6-bisphosphatealdolase	2|6|6|6	20	5	4	0|0|3|4|2|0|0|2|0|2|2|4|2|0|0|0	0.02	0.03	0.02	0.03	0.02	-9.29	1.54	0.63
BCC2	TGGT1_238050	nucleaseandtudordomain-containingprotein	10|4|4|2	20	5	4	0|0|0|5|0|0|0|0|0|0|0|2|0|0|0|0	0.38	0.93	0.38	0.93	0.38	-3.42	2.86	0.35
BCC2	TGGT1_238380	TGGT1_238380	4|0|0|0	4	1	4	0|0|0|0|0|0|0|0|0|0|0|0|0|0|0|0	0.25	1	0.25	1	0.25	-1.11	10	0.48
BCC2	TGGT1_239100	ribosomalproteinRPS7	2|2|2|6	12	3	4	0|0|2|0|2|0|0|5|0|2|2|2|0|2|5|0	0	0.01	0	0.01	0	-10.25	0.86	0.64
BCC2	TGGT1_239260	histoneH4	2|0|6|3	11	2.75	4	0|0|4|11|0|0|0|4|0|0|10|11|0|2|0|0	0	0	0	0	0	-39.11	0.31	0.68
BCC2	TGGT1_239760	ribosomalproteinRPL22	2|0|0|0	2	0.5	4	0|0|0|0|0|0|0|0|0|0|0|0|0|0|0|0	0.24	0.97	0.24	0.97	0.24	-1.11	5	0.52
BCC2	TGGT1_239820	D-3-phosphoglyceratedehydrogenase	4|3|0|0	7	1.75	4	0|0|0|0|0|0|0|0|0|0|0|0|0|0|4|0	0.34	0.74	0.34	0.74	0.34	-3.56	1.75	0.36
BCC2	TGGT1_240380	TGGT1_240380	2|0|0|0	2	0.5	4	0|0|0|0|0|0|0|0|0|0|0|0|0|0|0|0	0.24	0.97	0.24	0.97	0.24	-1.11	5	0.52
BCC2	TGGT1_240860	acyltransferase domain-containing protein	3|0|0|3	6	1.5	4	0|0|0|0|0|0|0|0|0|0|0|0|0|0|0|0	0.5	0.99	0.5	0.99	0.5	-1.11	15	0.26
BCC2	TGGT1_241170	TGGT1_241170	4|5|0|0	9	2.25	4	0|0|0|0|0|0|0|0|0|2|0|2|0|3|5|0	0.01	0.02	0.01	0.02	0.01	-12.65	0.75	0.64
BCC2	TGGT1_242070	PKA regulatory unit	2|3|0|0	5	1.25	4	0|0|0|0|0|0|0|0|0|0|0|0|0|0|0|0	0.49	0.99	0.49	0.99	0.49	-1.11	12.5	0.29
BCC2	TGGT1_242840	TGGT1_242840	2|0|0|0	2	0.5	4	0|0|0|0|0|0|0|0|0|0|0|0|0|0|0|0	0.24	0.97	0.24	0.97	0.24	-1.11	5	0.52
BCC2	TGGT1_243200	IMC29	6|2|11|10	29	7.25	4	0|0|0|0|0|0|0|0|0|0|0|0|0|0|0|0	0.99	1	0.99	1	0.99	3.42	72.5	0
BCC2	TGGT1_243710	t-complexproteinbetasubunit	3|0|0|0	3	0.75	4	0|0|0|0|0|0|0|0|0|0|0|0|0|0|0|0	0.25	0.99	0.25	0.99	0.25	-1.11	7.5	0.49
BCC2	TGGT1_243800	long-chainfattyacidCoAligase	5|0|0|0	5	1.25	4	0|0|0|0|0|0|0|0|0|0|0|0|0|0|0|0	0.25	1	0.25	1	0.25	-1.11	12.5	0.48
BCC2	TGGT1_244200	putative 2-oxoglutarate dehydrogenase e1 component, mitochondrial precursor	2|0|2|0	4	1	4	0|0|0|0|0|0|0|0|0|0|0|0|0|0|0|0	0.48	0.97	0.48	0.97	0.48	-1.11	10	0.31
BCC2	TGGT1_244560	putative heat shock protein 90	24|10|23|18	75	18.75	4	2|2|13|10|9|0|3|5|0|8|2|3|0|6|3|3	0.03	0.09	0.03	0.09	0.03	-21.41	1.88	0.62
BCC2	TGGT1_245460	ribosomalproteinRPS8	7|3|5|4	19	4.75	4	0|2|0|3|3|0|0|2|0|0|2|4|0|6|4|0	0	0	0	0	0	-11.35	1.12	0.65
BCC2	TGGT1_246540	cytochromec1,hemeprotein	3|0|0|0	3	0.75	4	0|0|0|2|0|0|0|0|0|0|0|0|0|0|0|0	0.2	0.81	0.2	0.81	0.2	-2.65	1.5	0.59
BCC2	TGGT1_247510	fructose-bisphospataseII	4|2|0|0	6	1.5	4	0|0|0|0|0|0|0|0|0|0|0|0|0|0|0|0	0.49	1	0.49	1	0.49	-1.11	15	0.28
BCC2	TGGT1_247550	HSP60	7|5|6|4	22	5.5	4	0|0|0|0|0|0|0|0|0|0|2|3|0|2|0|0	0.62	0.93	0.62	0.93	0.62	-1.15	3.14	0.21
BCC2	TGGT1_247700	AP2XII-4	2|0|0|0	2	0.5	4	0|0|0|0|0|0|0|0|0|0|0|0|0|0|0|0	0.24	0.97	0.24	0.97	0.24	-1.11	5	0.52
BCC2	TGGT1_248340	GTP-bindingnuclearproteinran/tc4	4|2|5|6	17	4.25	4	0|0|0|0|3|0|0|0|0|0|5|7|0|4|0|0	0	0	0	0	0	-15.12	0.89	0.67
BCC2	TGGT1_249270	putative protein disulfide isomerase-related protein (provisional)	3|2|0|0	5	1.25	4	0|0|0|0|0|0|0|0|0|0|2|2|0|0|0|0	0.18	0.51	0.18	0.51	0.18	-4.11	1.25	0.59
BCC2	TGGT1_249390	glutamate/leucine/phenylalanine/valine dehydrogenase family protein	13|6|0|4	23	5.75	4	0|0|0|4|0|2|0|0|0|0|0|0|0|2|5|0	0.26	0.99	0.26	0.99	0.26	-13.78	1.77	0.46
BCC2	TGGT1_249850	GAP40	3|8|0|0	11	2.75	4	2|0|0|0|0|0|0|0|0|0|0|0|0|0|0|0	0.45	0.99	0.45	0.99	0.45	-2.65	5.5	0.33
BCC2	TGGT1_249900	adeninenucleotidetranslocator	5|2|0|3	10	2.5	4	0|0|2|0|0|0|0|0|0|2|2|2|0|5|2|0	0.01	0.04	0.01	0.04	0.01	-11.65	0.91	0.63
BCC2	TGGT1_250770	eukaryoticinitiationfactor-4A	4|2|3|0	9	2.25	4	0|0|0|3|0|0|0|2|0|0|3|5|0|2|0|0	0	0	0	0	0	-13.78	0.69	0.66
BCC2	TGGT1_251780	heat shock protein	6|2|3|4	15	3.75	4	0|0|2|0|3|0|0|0|0|0|0|0|0|0|0|0	0.48	0.87	0.48	0.87	0.48	-1.94	3	0.32
BCC2	TGGT1_251870	histoneH2Bb	6|0|9|4	19	4.75	4	0|0|0|0|6|0|0|0|0|2|3|3|0|0|4|0	0.03	0.11	0.03	0.11	0.03	-17.02	1.19	0.62
BCC2	TGGT1_253290	valyl-tRNAsynthetase	3|0|0|0	3	0.75	4	0|0|0|0|0|0|0|0|0|0|0|0|0|0|0|0	0.25	0.99	0.25	0.99	0.25	-1.11	7.5	0.49
BCC2	TGGT1_253430	asparaginesynthetase	6|0|2|3	11	2.75	4	0|0|0|2|2|0|0|0|0|0|0|0|0|0|2|0	0.27	0.89	0.27	0.89	0.27	-6.35	1.83	0.45
BCC2	TGGT1_253470	IMC13	18|12|17|6	53	13.25	4	0|0|0|0|0|0|0|0|0|0|0|0|0|0|0|0	1	1	1	1	1	10.33	132.5	0
BCC2	TGGT1_255260	AMA1	3|0|2|3	8	2	4	0|0|0|2|2|0|0|0|0|0|0|3|0|0|0|0	0.04	0.08	0.04	0.08	0.04	-7.41	1.14	0.62
BCC2	TGGT1_256760	pyruvatekinasePyK1	8|3|6|3	20	5	4	0|0|0|4|2|0|0|0|0|0|0|2|2|2|2|0	0.27	0.81	0.27	0.81	0.27	-5.12	2	0.45
BCC2	TGGT1_256970	vacuolarATPsynthasesubunitA	3|0|0|0	3	0.75	4	0|0|0|0|0|0|0|0|0|0|0|0|0|0|0|0	0.25	0.99	0.25	0.99	0.25	-1.11	7.5	0.49
BCC2	TGGT1_257040	TB2/DP1,HVA22familyprotein	2|0|0|0	2	0.5	4	0|0|0|0|0|0|0|0|0|0|0|0|0|0|0|0	0.24	0.97	0.24	0.97	0.24	-1.11	5	0.52
BCC2	TGGT1_258410	PHIL1	3|0|0|2	5	1.25	4	0|0|0|0|0|0|0|0|0|0|0|0|0|0|0|0	0.49	0.99	0.49	0.99	0.49	-1.11	12.5	0.29
BCC2	TGGT1_258470	IMC24	3|2|4|0	9	2.25	4	0|0|0|0|0|0|0|0|0|0|0|0|0|0|0|0	0.74	1	0.74	1	0.74	-1.11	22.5	0.16
BCC2	TGGT1_258580	ROP17	5|4|6|2	17	4.25	4	0|0|2|3|0|0|0|3|0|0|0|4|0|2|2|0	0.02	0.06	0.02	0.06	0.02	-8.33	1.42	0.63
BCC2	TGGT1_259240	ribosomalproteinRPS21	4|0|0|2	6	1.5	4	0|0|0|0|0|0|0|0|0|0|0|0|0|0|0|0	0.49	1	0.49	1	0.49	-1.11	15	0.28
BCC2	TGGT1_259550	dihydropteroate synthase	2|2|0|0	4	1	4	0|0|0|0|0|0|0|0|0|0|0|0|0|0|0|0	0.48	0.97	0.48	0.97	0.48	-1.11	10	0.31
BCC2	TGGT1_260260	ribosomalproteinRPP1	2|0|0|0	2	0.5	4	0|0|0|0|0|0|0|0|0|0|0|0|0|0|0|0	0.24	0.97	0.24	0.97	0.24	-1.11	5	0.52
BCC2	TGGT1_260500	COPIassociatedprotein	2|4|0|2	8	2	4	0|0|0|0|0|0|0|0|0|0|0|0|0|0|0|0	0.73	1	0.73	1	0.73	-1.11	20	0.17
BCC2	TGGT1_260540	IMC14	74|47|68|39	228	57	4	0|0|0|0|8|0|0|0|0|0|0|0|0|2|12|0	1	1	1	1	1	5.17	10.36	0
BCC2	TGGT1_261240	histoneH3	2|0|0|0	2	0.5	4	0|0|0|2|0|0|0|0|0|0|0|0|0|0|0|0	0.16	0.63	0.16	0.63	0.16	-2.65	1	0.6
BCC2	TGGT1_261250	histoneH2A1	3|0|0|0	3	0.75	4	0|7|0|5|0|0|0|0|0|2|2|2|0|2|2|0	0	0	0	0	0	-16.92	0.19	0.67
BCC2	TGGT1_261950	ATPsynthasebetasubunitATP-B	8|4|7|5	24	6	4	0|0|4|0|2|0|3|2|0|0|0|6|0|3|4|0	0	0.01	0	0.01	0	-9.85	1.41	0.64
BCC2	TGGT1_262050	ROP39	2|0|2|3	7	1.75	4	0|0|0|0|0|0|0|0|0|0|0|0|0|0|0|0	0.73	0.99	0.73	0.99	0.73	-1.11	17.5	0.17
BCC2	TGGT1_262150	kelchrepeatandK+channeltetramerisationdomaincontainingprotein	2|0|0|0	2	0.5	4	0|0|0|0|0|0|0|0|0|0|0|0|0|0|0|0	0.24	0.97	0.24	0.97	0.24	-1.11	5	0.52
BCC2	TGGT1_262620	RNArecognitionmotif-containingprotein	3|4|5|4	16	4	4	0|0|2|2|2|0|0|0|0|2|0|6|0|0|2|0	0.01	0.02	0.01	0.02	0.01	-6.85	1.33	0.64
BCC2	TGGT1_262670	ribosomalproteinRPL18A	4|2|3|5	14	3.5	4	0|0|0|6|3|0|0|0|0|0|3|7|0|3|0|0	0	0	0	0	0	-15.12	0.74	0.67
BCC2	TGGT1_262960	U1snRNP-associatedproteinUsp106	7|6|4|3	20	5	4	0|0|0|2|2|0|3|2|0|3|0|0|0|0|12|0	0	0	0	0	0	-13.5	1	0.66
BCC2	TGGT1_263040	ribosomalproteinRPS16	2|2|7|4	15	3.75	4	2|0|0|4|0|0|0|0|0|0|2|8|0|2|0|0	0	0.01	0	0.01	0	-11.88	0.94	0.65
BCC2	TGGT1_263090	14-3-3 protein	4|3|3|5	15	3.75	4	0|0|0|2|0|0|0|0|0|2|0|2|0|0|0|0	0.36	0.71	0.36	0.71	0.36	-1.64	2.5	0.35
BCC2	TGGT1_263180	myosinD	4|3|0|0	7	1.75	4	0|0|2|0|0|0|0|0|0|0|0|0|0|3|0|0	0.23	0.59	0.23	0.59	0.23	-5.12	1.4	0.58
BCC2	TGGT1_263300	eukaryoticporinprotein	4|0|0|4	8	2	4	0|0|0|2|0|0|0|0|0|0|0|2|0|2|0|0	0.21	0.42	0.21	0.42	0.21	-6.35	1.33	0.59
BCC2	TGGT1_263520	SPM1	4|0|2|4	10	2.5	4	0|0|0|0|0|0|0|0|0|0|0|0|0|0|0|0	0.74	1	0.74	1	0.74	-1.11	25	0.15
BCC2	TGGT1_265330	GSK-kinase	6|2|3|2	13	3.25	4	0|0|0|2|0|0|0|0|0|0|0|0|0|0|0|0	0.76	0.98	0.76	0.98	0.76	0.54	6.5	0.02
BCC2	TGGT1_265450	hexokinase	2|0|0|2	4	1	4	0|0|0|0|0|0|0|0|0|0|0|0|0|0|3|0	0.25	0.51	0.25	0.51	0.25	-3.7	1.33	0.46
BCC2	TGGT1_265850	TGGT1_265850	2|0|0|0	2	0.5	4	0|0|0|0|0|0|0|0|0|0|0|0|0|0|0|0	0.24	0.97	0.24	0.97	0.24	-1.11	5	0.52
BCC2	TGGT1_266060	ribosomalproteinRPSA	2|2|4|0	8	2	4	0|0|0|2|2|0|0|0|0|2|2|6|0|0|0|0	0	0	0	0	0	-12.61	0.67	0.65
BCC2	TGGT1_266640	Acetyl-coenzymeAsynthetase2	11|6|2|0	19	4.75	4	0|0|0|2|0|0|0|0|0|0|0|0|0|6|3|0	0.26	0.89	0.26	0.89	0.26	-11.46	1.73	0.46
BCC2	TGGT1_266960	b-tub 266960	16|20|14|9	59	14.75	4	4|9|12|10|7|0|0|3|0|0|6|6|2|5|15|6	0	0	0	0	0	-28.32	1.28	0.68
BCC2	TGGT1_267080	26Sproteaseregulatorysubunit4	2|2|0|0	4	1	4	0|0|0|0|0|0|0|0|0|0|0|0|0|0|0|0	0.48	0.97	0.48	0.97	0.48	-1.11	10	0.31
BCC2	TGGT1_267400	ribosomalproteinRPL32	2|2|3|0	7	1.75	4	2|0|0|2|0|0|0|2|0|0|0|3|0|3|0|0	0	0.01	0	0.01	0	-10.57	0.7	0.65
BCC2	TGGT1_267500	TgCBAP	6|4|4|2	16	4	4	0|0|0|0|0|0|0|0|0|0|0|0|0|0|0|0	0.99	1	0.99	1	0.99	3.42	40	0
BCC2	TGGT1_267620	TGGT1_267620	3|0|0|2	5	1.25	4	0|0|0|0|0|0|0|0|0|0|0|0|0|0|0|0	0.49	0.99	0.49	0.99	0.49	-1.11	12.5	0.29
BCC2	TGGT1_268200	RNArecognitionmotif-containingprotein	3|0|5|3	11	2.75	4	0|0|0|0|0|0|0|0|0|0|0|0|0|0|0|0	0.75	1	0.75	1	0.75	-1.11	27.5	0.13
BCC2	TGGT1_268850	enolase2	15|12|13|10	50	12.5	4	3|3|6|10|16|3|0|6|0|6|4|7|9|9|11|0	0	0	0	0	0	-26.74	1.09	0.68
BCC2	TGGT1_269190	glyceraldehyde-3-phosphate dehydrogenase GAPDH2	6|0|5|5	16	4	4	0|0|0|2|0|0|0|0|0|0|0|0|0|0|2|0	0.69	0.96	0.69	0.96	0.69	-4.11	4	0.18
BCC2	TGGT1_269460	BCC5	9|3|11|15	38	9.5	4	19|16|0|0|14|4|0|0|0|0|0|0|0|0|0|0	0	0	0	0	0	-47.42	0.72	0.69
BCC2	TGGT1_269600	biotin enzyme	3|3|4|2	12	3	4	0|0|2|0|0|0|0|0|0|0|0|0|0|0|0|0	0.79	0.91	0.79	0.91	0.79	0.54	6	0.02
BCC2	TGGT1_270510	asparaginyl-tRNA synthetase (NOB+tRNA synthase)	14|5|0|7	26	6.5	4	0|0|4|8|6|0|0|3|0|0|3|3|0|4|4|0	0.09	0.37	0.09	0.37	0.09	-23.65	1.18	0.61
BCC2	TGGT1_271050	SAG-related sequence SRS34A	18|10|13|15	56	14	4	12|14|13|11|18|0|3|8|0|3|26|58|18|18|18|2	0	0	0	0	0	-98.87	0.47	0.69
BCC2	TGGT1_271930	IMC20	5|3|4|4	16	4	4	0|0|0|0|0|0|0|0|0|0|0|0|0|0|0|0	1	1	1	1	1	5.27	40	0
BCC2	TGGT1_272520	TSC4	56|47|41|28	172	43	4	0|0|0|0|2|0|0|0|0|0|0|0|0|0|0|0	1	1	1	1	1	17.34	86	0
BCC2	TGGT1_272910	T-complexprotein1deltasubunit	3|0|0|0	3	0.75	4	0|0|0|0|0|0|0|0|0|0|0|0|0|0|0|0	0.25	0.99	0.25	0.99	0.25	-1.11	7.5	0.49
BCC2	TGGT1_273090	celldivisionproteinCDC48CY	9|6|2|9	26	6.5	4	0|0|4|5|2|0|0|3|0|0|0|5|0|3|5|0	0.01	0.01	0.01	0.01	0.01	-15.12	1.37	0.64
BCC2	TGGT1_273370	coatomergamma2-subunitprotein	2|0|2|0	4	1	4	0|0|0|0|0|0|0|0|0|0|0|0|0|0|2|0	0.32	0.63	0.32	0.63	0.32	-2.65	2	0.44
BCC2	TGGT1_273460	eukaryotictranslationinitiationfactor3subunit6interactingprotein	2|0|2|0	4	1	4	0|0|0|0|0|0|0|0|0|0|0|0|0|0|0|0	0.48	0.97	0.48	0.97	0.48	-1.11	10	0.31
BCC2	TGGT1_273490	glutaminesynthetase,typeI	2|0|0|0	2	0.5	4	0|0|0|0|0|0|0|0|0|0|0|0|0|0|0|0	0.24	0.97	0.24	0.97	0.24	-1.11	5	0.52
BCC2	TGGT1_273520	PCIdomain-containingprotein	2|0|0|0	2	0.5	4	0|0|0|0|0|0|0|0|0|0|0|0|0|0|0|0	0.24	0.97	0.24	0.97	0.24	-1.11	5	0.52
BCC2	TGGT1_273760	HSP70	17|12|12|15	56	14	4	5|2|9|9|7|0|3|7|0|3|5|13|2|5|8|0	0	0	0	0	0	-17.65	1.44	0.67
BCC2	TGGT1_275650	TGGT1_275650	2|0|0|0	2	0.5	4	0|0|0|0|0|0|0|0|0|0|0|0|0|0|0|0	0.24	0.97	0.24	0.97	0.24	-1.11	5	0.52
BCC2	TGGT1_276140	ADPribosylationfactorARF1	2|2|4|0	8	2	4	0|0|0|0|0|0|0|0|0|0|0|2|0|0|2|0	0.3	0.76	0.3	0.76	0.3	-4.11	2	0.45
BCC2	TGGT1_276970	TGGT1_276970	3|4|2|0	9	2.25	4	0|0|0|0|0|0|0|0|0|0|0|0|0|0|0|0	0.74	1	0.74	1	0.74	-1.11	22.5	0.16
BCC2	TGGT1_277270	NTPaseII	12|10|16|6	44	11	4	0|0|0|0|7|0|0|5|0|4|0|5|0|3|7|2	0.15	0.59	0.15	0.59	0.15	-13.12	1.83	0.6
BCC2	TGGT1_278830	glucose-6-phosphate1-dehydrogenase	2|2|0|2	6	1.5	4	0|0|0|0|0|0|0|0|0|0|0|0|0|0|0|0	0.73	0.97	0.73	0.97	0.73	-1.11	15	0.17
BCC2	TGGT1_278870	myosinF	6|6|2|2	16	4	4	0|0|3|0|2|0|0|0|0|0|0|0|0|0|3|0	0.33	0.64	0.33	0.64	0.33	-4.82	2	0.39
BCC2	TGGT1_278990	phosphate carrier	2|4|3|3	12	3	4	2|2|0|0|0|0|0|0|0|2|3|4|0|0|0|0	0	0.01	0	0.01	0	-7.5	1.09	0.64
BCC2	TGGT1_279100	TGGT1_279100	2|2|0|2	6	1.5	4	0|0|0|0|0|0|0|0|0|0|0|0|0|0|2|0	0.47	0.63	0.47	0.63	0.47	-2.65	3	0.32
BCC2	TGGT1_279390	proliferation-associatedprotein2G4	4|3|0|0	7	1.75	4	0|0|0|0|0|0|0|0|0|0|0|0|0|0|2|0	0.43	0.91	0.43	0.91	0.43	-2.65	3.5	0.33
BCC2	TGGT1_280370	TGGT1_280370	3|8|4|8	23	5.75	4	0|0|0|0|0|0|0|0|0|0|0|0|0|0|0|0	1	1	1	1	1	5.27	57.5	0
BCC2	TGGT1_280380	poly(ADP-ribose) glycohydrolase	2|0|0|0	2	0.5	4	0|0|0|0|0|0|0|0|0|0|0|0|0|0|0|0	0.24	0.97	0.24	0.97	0.24	-1.11	5	0.52
BCC2	TGGT1_280600	histidyl-tRNAsynthetase(HisRS)	7|0|0|0	7	1.75	4	0|0|0|0|0|0|0|0|0|0|0|0|0|0|0|0	0.25	1	0.25	1	0.25	-1.11	17.5	0.47
BCC2	TGGT1_280800	SWI2/SNF2SRCAP/Ino80	2|0|0|0	2	0.5	4	0|0|0|0|0|0|0|0|0|0|0|0|0|0|0|0	0.24	0.97	0.24	0.97	0.24	-1.11	5	0.52
BCC2	TGGT1_283780	glucose-6-phosphate isomerase GPI	6|0|0|0	6	1.5	4	0|0|0|0|0|0|0|0|0|0|0|0|0|0|0|0	0.25	1	0.25	1	0.25	-1.11	15	0.47
BCC2	TGGT1_283850	peptidyl-prolylcis-transisomerase	2|0|0|3	5	1.25	4	0|0|0|2|0|0|0|0|0|0|0|0|0|0|0|0	0.36	0.81	0.36	0.81	0.36	-2.65	2.5	0.35
BCC2	TGGT1_284190	pyruvatecarboxylase	793|734|850|550	2927	731.75	4	313|300|441|295|226|291|75|110|2|22|89|113|126|216|136|66	0	0	0	0	0	-440.8	2.17	0.69
BCC2	TGGT1_285870	SAG-related sequence SRS20A	2|0|0|0	2	0.5	4	0|0|0|0|0|0|0|0|0|0|0|0|0|0|0|0	0.24	0.97	0.24	0.97	0.24	-1.11	5	0.52
BCC2	TGGT1_286420A	EF-1-ALPHA 286420A	52|43|39|23	157	39.25	4	25|0|0|0|17|0|0|0|0|7|17|24|14|19|26|22	0	0	0	0	0	-52.78	1.62	0.68
BCC2	TGGT1_286580	IMC17	3|7|3|5	18	4.5	4	2|2|0|3|2|0|0|3|0|2|0|0|0|0|0|0	0.17	0.56	0.17	0.56	0.17	-5.12	1.8	0.59
BCC2	TGGT1_286590	SPM2	3|0|0|2	5	1.25	4	0|0|0|0|0|0|0|0|0|0|0|0|0|0|0|0	0.49	0.99	0.49	0.99	0.49	-1.11	12.5	0.29
BCC2	TGGT1_286600	TGGT1_286600	4|0|0|3	7	1.75	4	0|0|0|0|0|0|0|0|0|0|0|0|0|0|0|0	0.5	1	0.5	1	0.5	-1.11	17.5	0.25
BCC2	TGGT1_286630	redoxin domain-containing protein	2|0|0|2	4	1	4	0|0|0|0|0|0|0|0|0|0|0|0|0|0|3|0	0.25	0.51	0.25	0.51	0.25	-3.7	1.33	0.46
BCC2	TGGT1_287500	Tcomplexchaperonin	2|0|0|0	2	0.5	4	0|0|0|0|0|0|0|0|0|0|0|0|0|0|0|0	0.24	0.97	0.24	0.97	0.24	-1.11	5	0.52
BCC2	TGGT1_288360	tryptophanyl-tRNA synthetase (TrpRS2)	12|5|3|7	27	6.75	4	0|0|2|3|4|0|0|2|0|0|2|3|0|4|3|0	0.25	0.96	0.25	0.96	0.25	-8.67	1.93	0.46
BCC2	TGGT1_288380	HSP90	9|3|5|7	24	6	4	0|0|0|5|8|0|0|0|0|0|2|3|0|0|4|0	0	0	0	0	0	-14.13	1.2	0.65
BCC2	TGGT1_288500	FAD Malate-dehydrogenase (MDH-FAD)	2|3|0|0	5	1.25	4	0|0|0|0|0|0|0|0|0|0|0|0|0|0|0|0	0.49	0.99	0.49	0.99	0.49	-1.11	12.5	0.29
BCC2	TGGT1_288650	GRA12	6|0|8|6	20	5	4	2|3|5|8|9|0|0|0|0|0|6|8|0|3|4|0	0	0	0	0	0	-33.6	0.65	0.68
BCC2	TGGT1_288720	ribosomalproteinRPL10	3|0|4|3	10	2.5	4	0|2|0|0|0|0|2|0|0|0|0|0|0|0|0|0	0.44	0.76	0.44	0.76	0.44	-4.11	2.5	0.33
BCC2	TGGT1_289050	FIKK	5|9|4|4	22	5.5	4	0|0|0|0|0|0|0|0|0|0|0|0|0|0|0|0	1	1	1	1	1	7.01	55	0
BCC2	TGGT1_289300	methionyl-tRNAsynthetase	3|4|0|0	7	1.75	4	0|0|0|0|0|0|0|0|0|0|0|0|0|0|2|0	0.43	0.91	0.43	0.91	0.43	-2.65	3.5	0.33
BCC2	TGGT1_289330	ubiquitinhydrolase 289330	2|0|0|0	2	0.5	4	0|0|0|2|0|0|0|0|0|0|0|0|0|0|0|0	0.16	0.63	0.16	0.63	0.16	-2.65	1	0.6
BCC2	TGGT1_289520	TGGT1_289520	2|0|0|0	2	0.5	4	0|0|0|0|0|0|0|0|0|0|0|0|0|0|0|0	0.24	0.97	0.24	0.97	0.24	-1.11	5	0.52
BCC2	TGGT1_289530	ribosomalproteinRPL19	2|0|0|2	4	1	4	0|0|0|3|0|0|0|0|0|2|0|0|0|0|0|0	0.06	0.13	0.06	0.13	0.06	-5.12	0.8	0.61
BCC2	TGGT1_289650	PEP-carboxykinaseI	6|4|3|2	15	3.75	4	0|0|0|0|0|0|0|0|0|0|0|0|0|0|3|0	0.74	0.93	0.74	0.93	0.74	0.03	5	0.16
BCC2	TGGT1_289690	glyceraldehyde-3-phosphatedehydrogenaseGAPDH1	16|12|16|7	51	12.75	4	6|5|5|14|9|0|5|6|0|2|10|11|2|9|9|2	0	0	0	0	0	-29.85	1.16	0.68
BCC2	TGGT1_289750	ribosomal-ubiquitinproteinRPL40	2|4|0|3	9	2.25	4	0|0|0|0|3|0|0|0|0|2|3|3|0|2|0|0	0	0.01	0	0.01	0	-11.65	0.82	0.64
BCC2	TGGT1_289760	Biotin-synthetases-signal peptide	20|21|25|22	88	22	4	0|0|0|4|0|3|0|0|0|0|0|0|0|0|0|0	1	1	1	1	1	7.48	12.57	0
BCC2	TGGT1_290200	NAD/NADP octopine/nopaline dehydrogenase, alpha-helical domain-containing protein	3|0|0|0	3	0.75	4	0|0|0|0|0|0|0|0|0|0|0|0|0|2|0|0	0.2	0.81	0.2	0.81	0.2	-2.65	1.5	0.59
BCC2	TGGT1_290290	ubiquitin-activatingenzymeE1familyprotein	5|4|0|2	11	2.75	4	0|0|0|0|0|0|0|0|0|0|0|0|0|0|4|0	0.48	0.82	0.48	0.82	0.48	-3.56	2.75	0.32
BCC2	TGGT1_290660	RNArecognitionmotif-containingprotein	6|2|0|0	8	2	4	0|4|3|4|3|0|0|2|0|0|0|0|0|2|0|0	0	0.01	0	0.01	0	-14.89	0.57	0.64
BCC2	TGGT1_290670	leucyl aminopeptidase LAP	13|10|4|7	34	8.5	4	2|0|8|4|2|0|0|3|0|0|0|7|2|3|7|0	0	0.01	0	0.01	0	-18.1	1.31	0.65
BCC2	TGGT1_290920	oxidoreductase,2OG-Fe(II)oxygenasefamilyprotein	3|2|4|0	9	2.25	4	0|0|0|0|0|0|0|0|0|0|0|0|0|0|0|0	0.74	1	0.74	1	0.74	-1.11	22.5	0.16
BCC2	TGGT1_290940	EMP/nonaspanin domain family protein	2|2|0|0	4	1	4	0|0|0|0|0|0|0|0|0|0|0|0|0|0|0|0	0.48	0.97	0.48	0.97	0.48	-1.11	10	0.31
BCC2	TGGT1_290950	clathrinheavychain	15|8|0|4	27	6.75	4	0|0|3|2|0|0|0|0|0|0|0|0|0|4|2|0	0.42	1	0.42	1	0.42	-11.65	2.45	0.34
BCC2	TGGT1_291890	microneme protein MIC1	3|0|2|3	8	2	4	0|0|5|0|0|0|0|2|0|0|0|0|0|0|0|0	0.07	0.12	0.07	0.12	0.07	-7.19	1.14	0.61
BCC2	TGGT1_291960	ROP40 (incomplete catalytic triad)	4|3|2|2	11	2.75	4	0|0|0|2|0|0|0|0|0|0|4|3|0|0|0|0	0.02	0.06	0.02	0.06	0.02	-5.69	1.22	0.63
BCC2	TGGT1_292080	leucyl-tRNAsynthetase	9|8|5|4	26	6.5	4	0|0|2|0|0|0|0|2|0|0|0|0|2|2|3|0	0.53	0.97	0.53	0.97	0.53	-2.84	2.89	0.23
BCC2	TGGT1_292130	ribosomalproteinRPL13A	4|0|0|5	9	2.25	4	0|0|3|5|3|0|3|2|0|3|4|6|0|5|0|0	0	0	0	0	0	-21.41	0.45	0.67
BCC2	TGGT1_293170	TGGT1_293170	2|0|0|0	2	0.5	4	0|0|0|0|0|0|0|0|0|0|0|0|0|0|0|0	0.24	0.97	0.24	0.97	0.24	-1.11	5	0.52
BCC2	TGGT1_293180	NADP-specificglutamatedehydrogenase	2|0|0|3	5	1.25	4	0|0|0|0|0|0|0|0|0|0|0|0|0|2|0|0	0.36	0.81	0.36	0.81	0.36	-2.65	2.5	0.35
BCC2	TGGT1_293360	TGGT1_293360	2|0|0|3	5	1.25	4	0|0|0|0|0|0|0|0|0|0|0|0|0|0|0|0	0.49	0.99	0.49	0.99	0.49	-1.11	12.5	0.29
BCC2	TGGT1_293690	profilinPRF	3|0|2|2	7	1.75	4	0|0|0|0|0|0|0|0|0|0|0|0|0|0|3|0	0.43	0.7	0.43	0.7	0.43	-3.7	2.33	0.33
BCC2	TGGT1_293730	DHHC14 (IMC)	6|10|11|9	36	9	4	0|0|0|0|0|0|0|0|0|0|0|0|0|0|0|0	1	1	1	1	1	10.33	90	0
BCC2	TGGT1_294200	glucose-6-phosphate 1-dehydrogenase	3|0|2|3	8	2	4	0|0|0|0|0|0|0|0|0|0|0|0|0|0|0|0	0.74	0.99	0.74	0.99	0.74	-1.11	20	0.16
BCC2	TGGT1_294620	eukaryoticinitiationfactor-3,subunit8	5|0|0|4	9	2.25	4	0|0|2|0|0|0|0|0|0|0|0|0|0|2|0|0	0.41	0.9	0.41	0.9	0.41	-4.11	2.25	0.34
BCC2	TGGT1_294860	TGGT1_294860	35|29|57|47	168	42	4	0|0|0|0|0|0|0|0|0|0|0|0|0|0|0|0	1	1	1	1	1	44.78	420	0
BCC2	TGGT1_295110	ROP7	3|0|2|2	7	1.75	4	0|0|0|0|0|0|0|0|0|0|0|2|0|0|0|0	0.52	0.81	0.52	0.81	0.52	-2.65	3.5	0.23
BCC2	TGGT1_295125	ROP4	3|0|2|0	5	1.25	4	0|0|0|0|0|0|0|0|0|2|2|0|0|0|0|0	0.18	0.51	0.18	0.51	0.18	-4.11	1.25	0.59
BCC2	TGGT1_295360	IMC18	4|0|3|5	12	3	4	0|0|0|0|0|0|0|0|0|0|0|0|0|0|0|0	0.75	1	0.75	1	0.75	-1.11	30	0.13
BCC2	TGGT1_297060	phosphoglyceratemutasePGMII	2|3|2|0	7	1.75	4	0|0|0|0|0|0|0|0|0|0|0|2|0|0|0|0	0.52	0.81	0.52	0.81	0.52	-2.65	3.5	0.23
BCC2	TGGT1_297120	TGGT1_297120	2|3|2|4	11	2.75	4	0|0|0|0|0|0|0|0|0|0|0|0|0|0|0|0	0.98	1	0.98	1	0.98	3.42	27.5	0
BCC2	TGGT1_297500	T-complexprotein1etasubunit	3|0|0|0	3	0.75	4	0|0|0|0|2|2|0|0|0|0|0|0|0|0|0|0	0.13	0.51	0.13	0.51	0.13	-4.11	0.75	0.6
BCC2	TGGT1_300000	ribosomalproteinRPL18	2|0|2|2	6	1.5	4	0|0|0|2|2|0|0|0|0|2|2|0|0|3|0|0	0	0	0	0	0	-9.47	0.67	0.65
BCC2	TGGT1_300140	elongationfactor1-gamma	7|5|0|2	14	3.5	4	0|0|0|5|2|0|0|0|0|0|0|2|0|2|3|0	0.06	0.2	0.06	0.2	0.06	-12.65	1.17	0.62
BCC2	TGGT1_300260	threonyl-tRNAsynthetasefamilyprotein	8|4|2|3	17	4.25	4	0|0|3|3|0|0|0|0|0|0|0|0|0|0|4|0	0.21	0.83	0.21	0.83	0.21	-6.61	1.7	0.59
BCC2	TGGT1_305160	histoneH2Ba	6|3|9|4	22	5.5	4	0|0|0|0|6|0|0|0|0|2|3|3|0|0|4|0	0.03	0.11	0.03	0.11	0.03	-10.4	1.38	0.62
BCC2	TGGT1_305520	ribosomalproteinRPS2	6|2|4|0	12	3	4	0|0|4|4|4|0|0|0|0|2|4|4|3|5|4|0	0	0	0	0	0	-18.14	0.71	0.66
BCC2	TGGT1_305850	RNArecognitionmotif-containingprotein	2|0|0|0	2	0.5	4	0|0|0|0|0|0|0|0|0|0|0|0|0|0|0|0	0.24	0.97	0.24	0.97	0.24	-1.11	5	0.52
BCC2	TGGT1_306060	RON8	3|2|0|2	7	1.75	4	0|0|0|0|0|0|0|0|0|0|0|0|0|0|0|0	0.73	0.99	0.73	0.99	0.73	-1.11	17.5	0.17
BCC2	TGGT1_306650	TGGT1_306650	2|0|0|0	2	0.5	4	0|0|0|0|0|0|0|0|0|0|0|0|0|0|0|0	0.24	0.97	0.24	0.97	0.24	-1.11	5	0.52
BCC2	TGGT1_308090	ROP5 308090	22|21|24|17	84	21	4	6|11|10|27|12|0|0|4|0|9|8|16|8|14|9|0	0	0	0	0	0	-36.44	1.22	0.69
BCC2	TGGT1_308860	Apical Cap3	4|0|2|0	6	1.5	4	0|0|0|2|2|0|0|0|0|2|0|2|0|0|3|0	0.01	0.06	0.01	0.06	0.01	-9.47	0.67	0.63
BCC2	TGGT1_309120	ribosomalproteinRPL4	4|0|2|2	8	2	4	0|2|2|4|0|0|0|0|0|0|2|0|0|3|3|0	0	0	0	0	0	-12.65	0.67	0.65
BCC2	TGGT1_309210	peroxi redoxin6	6|0|2|3	11	2.75	4	0|0|0|2|3|0|0|0|0|0|2|2|0|0|3|0	0.07	0.26	0.07	0.26	0.07	-10.57	1.1	0.61
BCC2	TGGT1_309560	nmdareceptorglutamate-bindingchain	2|0|0|0	2	0.5	4	0|0|0|2|0|0|0|0|0|0|0|0|0|2|0|0	0.06	0.22	0.06	0.22	0.06	-4.11	0.5	0.61
BCC2	TGGT1_309590	ROP1	6|0|0|0	6	1.5	4	0|0|0|3|0|0|0|0|0|0|0|0|0|0|0|0	0.23	0.93	0.23	0.93	0.23	-3.7	2	0.58
BCC2	TGGT1_309730	thioredoxin reductase	4|4|2|3	13	3.25	4	0|0|0|0|0|0|0|0|0|0|0|0|0|2|0|0	0.81	0.91	0.81	0.91	0.81	0.54	6.5	0.02
BCC2	TGGT1_309752	putative succinate-Coenzyme A ligase, beta subunit	3|2|0|3	8	2	4	0|0|0|0|0|0|0|0|0|0|0|0|0|0|0|0	0.74	0.99	0.74	0.99	0.74	-1.11	20	0.16
BCC2	TGGT1_310030	cyclase-associatedprotein	2|0|0|0	2	0.5	4	0|0|0|2|0|0|0|0|0|0|0|2|0|0|0|0	0.06	0.22	0.06	0.22	0.06	-4.11	0.5	0.61
BCC2	TGGT1_310080	TGGT1_310080	4|0|0|2	6	1.5	4	0|0|0|0|0|0|0|0|0|0|0|0|0|0|0|0	0.49	1	0.49	1	0.49	-1.11	15	0.28
BCC2	TGGT1_310440	MORN1	24|9|13|17	63	15.75	4	0|0|0|0|0|0|26|71|38|38|0|0|0|0|0|0	0	0	0	0	0	-157.73	0.36	0.69
BCC2	TGGT1_310640	phosphorylasefamilyprotein	2|0|0|2	4	1	4	0|0|0|0|0|0|0|0|0|0|0|2|0|2|2|0	0.02	0.05	0.02	0.05	0.02	-6.35	0.67	0.63
BCC2	TGGT1_311230	BCC7	369|313|369|183	1234	308.5	4	3|2|0|2|35|14|72|75|11|26|0|0|2|0|44|10	0.75	1	0.75	1	0.75	-8.12	5.46	0.02
BCC2	TGGT1_311240	DnaJ chaperone	2|2|2|0	6	1.5	4	0|0|0|2|0|0|0|0|0|0|0|2|0|0|0|0	0.17	0.22	0.17	0.22	0.17	-4.11	1.5	0.59
BCC2	TGGT1_311400	WD 311400	3|0|0|0	3	0.75	4	0|0|0|0|0|0|0|0|0|0|0|0|0|0|0|0	0.25	0.99	0.25	0.99	0.25	-1.11	7.5	0.49
BCC2	TGGT1_311470	RON5	2|0|0|2	4	1	4	0|0|3|0|0|0|0|0|0|0|0|0|0|0|0|0	0.25	0.51	0.25	0.51	0.25	-3.7	1.33	0.46
BCC2	TGGT1_311720	chaperonin protein BiP	28|14|14|15	71	17.75	4	5|0|12|12|8|0|3|7|0|12|5|9|2|7|11|3	0.01	0.05	0.01	0.05	0.01	-21.8	1.51	0.63
BCC2	TGGT1_311770	BCC3	28|12|30|34	104	26	4	0|0|0|0|0|0|0|0|0|0|0|0|0|0|0|0	1	1	1	1	1	19.68	260	0
BCC2	TGGT1_312270	ROP13	2|0|0|0	2	0.5	4	0|0|0|0|0|0|0|0|0|0|0|0|0|0|0|0	0.24	0.97	0.24	0.97	0.24	-1.11	5	0.52
BCC2	TGGT1_312600	HSP21	3|2|0|0	5	1.25	4	0|0|0|0|4|0|0|0|0|0|0|0|0|0|0|0	0.24	0.6	0.24	0.6	0.24	-3.56	1.25	0.58
BCC2	TGGT1_312630	anonymousantigen-1	18|14|0|2	34	8.5	4	0|0|4|4|0|0|0|0|0|0|0|0|0|2|5|2	0.5	1	0.5	1	0.5	-15.98	2.27	0.26
BCC2	TGGT1_313140	isocitrate dehydrogenase	5|4|3|2	14	3.5	4	0|0|0|2|0|0|0|0|0|0|0|2|0|0|2|0	0.34	0.71	0.34	0.71	0.34	-3.04	2.33	0.36
BCC2	TGGT1_313410	proteasome26Sregulatorysubunit	6|2|0|0	8	2	4	0|0|0|0|0|0|0|0|0|0|0|0|0|0|0|0	0.49	1	0.49	1	0.49	-1.11	20	0.27
BCC2	TGGT1_314410	aquarius	2|0|0|0	2	0.5	4	0|0|0|0|0|0|0|0|0|0|0|0|0|0|0|0	0.24	0.97	0.24	0.97	0.24	-1.11	5	0.52
BCC2	TGGT1_314810	ribosomalproteinRPL7	4|3|3|0	10	2.5	4	0|2|0|5|0|0|0|0|0|0|3|3|0|0|0|0	0	0	0	0	0	-13.78	0.77	0.66
BCC2	TGGT1_315320	SAG-related sequence SRS52A	4|3|2|3	12	3	4	0|0|2|0|2|0|0|2|0|2|2|3|0|0|0|0	0.02	0.06	0.02	0.06	0.02	-5.71	1.33	0.63
BCC2	TGGT1_316310	superoxidedismutase	3|0|0|0	3	0.75	4	0|0|0|0|2|0|0|4|0|2|0|5|0|2|2|0	0	0	0	0	0	-13.78	0.23	0.66
BCC2	TGGT1_316400B	alphatubulinTUBA1	12|9|10|7	38	9.5	4	2|0|3|6|4|2|0|0|0|0|4|4|0|3|6|0	0.05	0.19	0.05	0.19	0.05	-8.17	1.9	0.62
BCC2	TGGT1_318160	MSP(Majorspermprotein)domain-containingprotein	3|0|0|0	3	0.75	4	0|0|2|0|0|0|0|0|0|0|0|3|0|2|0|0	0.02	0.08	0.02	0.08	0.02	-7.41	0.43	0.63
BCC2	TGGT1_318230	phosphoglyceratekinasePGKI	10|8|7|0	25	6.25	4	0|0|3|2|3|0|0|4|0|0|4|8|0|0|3|0	0.01	0.05	0.01	0.05	0.01	-20.42	1.32	0.63
BCC2	TGGT1_318310	transketolase	2|2|0|0	4	1	4	0|0|2|0|0|0|0|0|0|0|0|0|0|0|0|0	0.32	0.63	0.32	0.63	0.32	-2.65	2	0.44
BCC2	TGGT1_318410	TCP-1chaperonin	2|0|0|0	2	0.5	4	0|0|0|0|0|0|0|0|0|0|0|0|0|0|0|0	0.24	0.97	0.24	0.97	0.24	-1.11	5	0.52
BCC2	TGGT1_318430	malatedehydrogenaseMDH	4|0|0|2	6	1.5	4	0|0|0|0|0|0|0|0|0|0|0|3|2|0|0|0	0.18	0.59	0.18	0.59	0.18	-5.12	1.2	0.59
BCC2	TGGT1_318440	helicase (ha2) 318440	3|2|0|0	5	1.25	4	0|0|0|0|0|0|0|0|0|0|0|0|0|0|0|0	0.49	0.99	0.49	0.99	0.49	-1.11	12.5	0.29
BCC2	TGGT1_319560	microneme protein MIC3	5|0|2|3	10	2.5	4	0|0|2|0|0|0|0|0|0|0|0|2|0|0|0|0	0.41	0.9	0.41	0.9	0.41	-4.11	2.5	0.34
BCC2	TGGT1_320050	ribosomalproteinRPL5	5|2|3|4	14	3.5	4	0|0|3|4|3|0|0|0|0|0|2|5|0|4|2|0	0	0	0	0	0	-12.12	0.88	0.66
BCC2	TGGT1_320210	WDdomain,G-betarepeatdomaincontainingprotein	2|0|0|0	2	0.5	4	0|0|0|0|0|0|0|0|0|0|0|0|0|0|0|0	0.24	0.97	0.24	0.97	0.24	-1.11	5	0.52
BCC2	TGGT1_321450	MybfamilyDNA-bindingdomain-containingprotein	2|0|0|0	2	0.5	4	0|0|0|0|0|0|0|0|0|0|0|0|0|0|0|0	0.24	0.97	0.24	0.97	0.24	-1.11	5	0.52
BCC2	TGGT1_321500	RNArecognitionmotif-containingprotein	5|3|0|4	12	3	4	0|0|0|2|2|0|0|0|0|0|0|0|0|0|0|0	0.54	0.9	0.54	0.9	0.54	-4.11	3	0.23
BCC2	TGGT1_321620	dynamin-relatedproteinDRPB	2|0|0|0	2	0.5	4	0|0|0|0|0|0|0|0|0|0|0|0|0|0|0|0	0.24	0.97	0.24	0.97	0.24	-1.11	5	0.52
BCC2	TGGT1_324600	HSP	6|3|2|3	14	3.5	4	0|0|0|2|0|0|0|0|0|3|4|4|0|2|0|0	0.01	0.03	0.01	0.03	0.01	-9.29	1.08	0.64
BCC2	TGGT1_360830	Ntphosphatase 360830	9|0|0|0	9	2.25	4	0|2|0|0|0|0|0|0|0|0|0|5|0|0|0|2	0.22	0.89	0.22	0.89	0.22	-9.28	1	0.59
BCC2	TGGT1_363030	ROP8 363030	6|9|9|5	29	7.25	4	0|0|2|4|2|0|0|0|0|2|3|0|0|2|0|2	0.48	0.87	0.48	0.87	0.48	-3.19	2.64	0.32
BCC2	TGGT1_410370	TM 410370	2|0|0|0	2	0.5	4	0|0|0|0|0|0|0|0|0|0|0|0|0|0|2|0	0.16	0.63	0.16	0.63	0.16	-2.65	1	0.6
BCC2	TGGT1_411430	ROP5	10|13|15|7	45	11.25	4	0|7|0|16|4|0|4|0|0|6|5|12|2|9|0|0	0	0	0	0	0	-29.79	1.02	0.68
BCC2	TGGT1_411590	Ntphosphatase 411590	3|0|0|0	3	0.75	4	0|0|0|0|0|0|0|0|0|0|0|0|0|0|0|0	0.25	0.99	0.25	0.99	0.25	-1.11	7.5	0.49
BCC2	TGGT1_411760	actin	4|0|0|0	4	1	4	0|3|4|7|0|0|0|0|0|0|0|0|0|0|0|0	0	0	0	0	0	-14.61	0.29	0.66
BCC2	TGGT1_202070	TGGT1_202070	0|2|0|0	2	0.5	4	0|2|0|2|0|0|0|0|0|0|0|0|0|0|0|0	0.06	0.22	0.06	0.22	0.06	-4.11	0.5	0.61
BCC2	TGGT1_202200	TGGT1_202200	0|2|0|0	2	0.5	4	0|0|0|0|0|0|0|0|0|0|0|0|0|0|0|0	0.24	0.97	0.24	0.97	0.24	-1.11	5	0.52
BCC2	TGGT1_203180	leucinerichrepeat-containingprotein	0|2|0|0	2	0.5	4	0|0|0|0|0|0|0|0|0|0|0|0|0|0|0|0	0.24	0.97	0.24	0.97	0.24	-1.11	5	0.52
BCC2	TGGT1_204020	RPL8	0|2|2|0	4	1	4	0|2|0|0|0|0|0|0|0|0|0|0|0|0|0|0	0.32	0.63	0.32	0.63	0.32	-2.65	2	0.44
BCC2	TGGT1_207640	isoleucyl-tRNAsynthetasefamilyprotein	0|2|0|0	2	0.5	4	0|0|0|0|0|0|0|0|0|0|0|0|0|0|0|0	0.24	0.97	0.24	0.97	0.24	-1.11	5	0.52
BCC2	TGGT1_209150	non-proton pumping type-II NADH dehydrogenase I	0|2|0|0	2	0.5	4	0|0|0|0|0|0|0|0|0|0|0|0|0|0|0|0	0.24	0.97	0.24	0.97	0.24	-1.11	5	0.52
BCC2	TGGT1_209800	formate/nitritetransporterprotein	0|2|3|0	5	1.25	4	0|0|0|0|0|0|0|0|0|0|0|0|0|0|0|0	0.49	0.99	0.49	0.99	0.49	-1.11	12.5	0.29
BCC2	TGGT1_214210	rRNApseudouridinesynthase	0|2|0|0	2	0.5	4	0|0|0|0|0|0|0|0|0|0|0|0|0|0|0|0	0.24	0.97	0.24	0.97	0.24	-1.11	5	0.52
BCC2	TGGT1_214260	alpha-glucanwaterdikinase1	0|2|0|0	2	0.5	4	0|0|0|0|0|0|0|0|0|0|0|0|0|0|0|0	0.24	0.97	0.24	0.97	0.24	-1.11	5	0.52
BCC2	TGGT1_215590	flavoprotein subunit of succinate dehydrogenase	0|2|3|3	8	2	4	0|0|0|0|0|0|0|0|0|0|0|0|0|0|0|0	0.74	0.99	0.74	0.99	0.74	-1.11	20	0.16
BCC2	TGGT1_218410	ribosomalproteinRPP0	0|2|0|2	4	1	4	0|0|0|0|0|0|0|0|0|0|3|0|0|0|0|0	0.25	0.51	0.25	0.51	0.25	-3.7	1.33	0.46
BCC2	TGGT1_222220	IMC7	0|3|2|2	7	1.75	4	0|0|0|0|0|0|0|0|0|0|0|0|0|0|0|0	0.73	0.99	0.73	0.99	0.73	-1.11	17.5	0.17
BCC2	TGGT1_223790	TGGT1_223790	0|2|0|3	5	1.25	4	0|0|0|0|0|0|0|0|0|0|0|0|0|0|0|0	0.49	0.99	0.49	0.99	0.49	-1.11	12.5	0.29
BCC2	TGGT1_224090	enoyl-CoA hydratase/isomerase family protein	0|2|0|0	2	0.5	4	0|0|0|0|0|0|0|0|0|0|0|0|0|0|0|0	0.24	0.97	0.24	0.97	0.24	-1.11	5	0.52
BCC2	TGGT1_225080	ribosomalproteinRPS18	0|3|0|4	7	1.75	4	0|0|0|4|0|0|0|0|0|0|0|3|0|0|0|0	0.09	0.27	0.09	0.27	0.09	-7.26	1	0.61
BCC2	TGGT1_225850	peptidase,M28familyprotein	0|2|0|0	2	0.5	4	0|0|0|0|0|0|0|0|0|0|0|0|0|0|0|0	0.24	0.97	0.24	0.97	0.24	-1.11	5	0.52
BCC2	TGGT1_229180	HEAT 229180	0|3|0|0	3	0.75	4	0|0|0|0|0|0|0|0|0|0|0|0|0|0|0|0	0.25	0.99	0.25	0.99	0.25	-1.11	7.5	0.49
BCC2	TGGT1_229670	ribosomalproteinRPS23	0|3|5|4	12	3	4	0|2|3|0|0|0|0|2|0|4|0|3|0|0|2|0	0.01	0.02	0.01	0.02	0.01	-12.65	1	0.64
BCC2	TGGT1_231600	HEAT 231600	0|2|0|0	2	0.5	4	0|0|0|0|0|0|0|0|0|0|0|0|0|0|0|0	0.24	0.97	0.24	0.97	0.24	-1.11	5	0.52
BCC2	TGGT1_234450	ribosomalproteinRPS15A	0|2|0|0	2	0.5	4	0|0|0|3|0|0|0|0|0|0|0|0|0|0|0|0	0.13	0.51	0.13	0.51	0.13	-3.7	0.67	0.6
BCC2	TGGT1_234900	PHD 234900	0|2|0|0	2	0.5	4	0|0|0|0|0|0|0|0|0|0|0|0|0|0|0|0	0.24	0.97	0.24	0.97	0.24	-1.11	5	0.52
BCC2	TGGT1_240600	chaperonincpn60	0|2|0|0	2	0.5	4	0|0|2|0|0|0|0|0|0|0|0|0|0|3|5|0	0	0	0	0	0	-10.44	0.2	0.66
BCC2	TGGT1_242330	ribosomalproteinRPS5	0|3|2|2	7	1.75	4	2|0|2|3|3|0|0|0|0|0|5|6|2|4|3|0	0	0	0	0	0	-19.25	0.39	0.68
BCC2	TGGT1_244370	putative TDC1	0|2|0|0	2	0.5	4	0|0|0|0|0|0|0|0|0|0|0|0|0|0|0|0	0.24	0.97	0.24	0.97	0.24	-1.11	5	0.52
BCC2	TGGT1_245620	ribosomal-ubiquitinproteinRPS27A	0|2|0|0	2	0.5	4	0|0|0|0|0|0|0|0|0|0|0|0|0|0|0|0	0.24	0.97	0.24	0.97	0.24	-1.11	5	0.52
BCC2	TGGT1_245670	pyruvatedehydrogenasecomplexsubunitPDH-E1Alpha	0|2|0|0	2	0.5	4	0|0|0|0|0|0|0|0|0|0|0|0|0|0|2|0	0.16	0.63	0.16	0.63	0.16	-2.65	1	0.6
BCC2	TGGT1_248290	WD 248290	0|2|0|0	2	0.5	4	0|0|0|0|0|0|0|0|0|0|0|0|0|0|0|0	0.24	0.97	0.24	0.97	0.24	-1.11	5	0.52
BCC2	TGGT1_249180	bifunctionaldihydrofolatereductase-thymidylatesynthase	0|2|0|0	2	0.5	4	0|0|0|0|0|0|0|0|0|0|0|0|0|0|0|0	0.24	0.97	0.24	0.97	0.24	-1.11	5	0.52
BCC2	TGGT1_259850	TGGT1_259850	0|2|0|0	2	0.5	4	0|0|0|0|0|0|0|0|0|0|0|0|0|0|0|0	0.24	0.97	0.24	0.97	0.24	-1.11	5	0.52
BCC2	TGGT1_263870	glutamate-tRNAligase	0|2|0|0	2	0.5	4	0|0|0|0|0|0|0|0|0|0|0|0|0|0|0|0	0.24	0.97	0.24	0.97	0.24	-1.11	5	0.52
BCC2	TGGT1_264140	TGGT1_264140	0|2|0|0	2	0.5	4	0|0|0|0|0|0|0|0|0|0|0|0|0|0|0|0	0.24	0.97	0.24	0.97	0.24	-1.11	5	0.52
BCC2	TGGT1_264890	TGGT1_264890	0|2|0|0	2	0.5	4	0|0|0|0|0|0|0|0|0|0|0|0|0|0|0|0	0.24	0.97	0.24	0.97	0.24	-1.11	5	0.52
BCC2	TGGT1_268370	proteinkinase 268370	0|2|0|0	2	0.5	4	0|0|0|0|0|0|0|0|0|0|0|0|0|0|0|0	0.24	0.97	0.24	0.97	0.24	-1.11	5	0.52
BCC2	TGGT1_271740	TGGT1_271740	0|2|0|0	2	0.5	4	0|0|0|0|0|0|0|0|0|0|0|0|0|0|0|0	0.24	0.97	0.24	0.97	0.24	-1.11	5	0.52
BCC2	TGGT1_286450	GRA5	0|3|0|0	3	0.75	4	0|3|0|0|0|0|0|0|0|0|0|0|0|0|0|0	0.18	0.7	0.18	0.7	0.18	-3.7	1	0.59
BCC2	TGGT1_289580	strictosidine synthase subfamily protein	0|2|0|0	2	0.5	4	0|0|0|0|0|0|0|0|0|0|0|0|0|0|0|0	0.24	0.97	0.24	0.97	0.24	-1.11	5	0.52
BCC2	TGGT1_292920	HSP75	0|2|2|5	9	2.25	4	0|0|0|0|0|0|0|0|0|0|0|0|0|0|0|0	0.73	1	0.73	1	0.73	-1.11	22.5	0.17
BCC2	TGGT1_294350	DEAD/DEAH box helicase 294350	0|2|0|0	2	0.5	4	0|0|0|0|0|0|0|0|0|0|0|0|0|0|0|0	0.24	0.97	0.24	0.97	0.24	-1.11	5	0.52
BCC2	TGGT1_295710	HECT(ubiquitin-transferase) 295710	0|6|0|0	6	1.5	4	0|0|0|0|0|0|0|0|0|0|0|0|0|0|0|0	0.25	1	0.25	1	0.25	-1.11	15	0.47
BCC2	TGGT1_298610	GYF298610	0|3|0|0	3	0.75	4	0|0|0|0|0|0|0|0|0|0|0|0|0|0|0|0	0.25	0.99	0.25	0.99	0.25	-1.11	7.5	0.49
BCC2	TGGT1_299050	ribosomalproteinRPL17	0|2|2|0	4	1	4	0|0|0|0|0|0|0|0|0|0|0|0|0|0|0|0	0.48	0.97	0.48	0.97	0.48	-1.11	10	0.31
BCC2	TGGT1_299210	CTPsynthase	0|2|0|0	2	0.5	4	0|0|0|0|0|0|0|0|0|0|0|0|0|0|2|0	0.16	0.63	0.16	0.63	0.16	-2.65	1	0.6
BCC2	TGGT1_301440	CDPK1	0|3|0|0	3	0.75	4	0|0|0|0|0|0|0|0|0|0|0|0|0|0|0|0	0.25	0.99	0.25	0.99	0.25	-1.11	7.5	0.49
BCC2	TGGT1_304630	ATGCterminaldomain-containingprotein	0|3|0|2	5	1.25	4	0|0|0|0|0|0|0|0|0|0|3|2|0|2|0|0	0.02	0.08	0.02	0.08	0.02	-7.41	0.71	0.62
BCC2	TGGT1_306020	TGGT1_306020	0|2|0|0	2	0.5	4	0|2|2|0|0|0|0|0|0|0|0|0|0|0|0|0	0.06	0.22	0.06	0.22	0.06	-4.11	0.5	0.61
BCC2	TGGT1_306660	RNApseudouridinesynthasesuperfamilyprotein	0|2|0|0	2	0.5	4	0|0|0|0|0|0|0|0|0|0|0|0|0|0|0|0	0.24	0.97	0.24	0.97	0.24	-1.11	5	0.52
BCC2	TGGT1_306670	TGGT1_306670	0|3|0|0	3	0.75	4	0|0|0|0|0|0|0|0|0|0|0|0|0|0|0|0	0.25	0.99	0.25	0.99	0.25	-1.11	7.5	0.49
BCC2	TGGT1_308020	SAG-related sequence SRS57	0|2|2|3	7	1.75	4	2|0|2|0|2|0|0|0|0|0|0|3|0|0|0|0	0.01	0.01	0.01	0.01	0.01	-9.47	0.78	0.64
BCC2	TGGT1_310290	RCC1 310290	0|4|0|0	4	1	4	0|0|0|0|0|0|0|0|0|0|0|0|0|0|0|0	0.25	1	0.25	1	0.25	-1.11	10	0.48
BCC2	TGGT1_310490	ribosomalproteinRPL27A	0|2|0|0	2	0.5	4	0|0|0|0|0|0|0|0|0|0|0|0|0|0|2|0	0.16	0.63	0.16	0.63	0.16	-2.65	1	0.6
BCC2	TGGT1_311310	proteinphosphatase2Bcatalyticsubunit,calcineurinfamilyphosphatsesuperfamilyprotein	0|5|3|4	12	3	4	0|0|0|0|2|0|0|0|0|0|0|0|0|0|0|0	0.67	0.96	0.67	0.96	0.67	-2.65	6	0.18
BCC2	TGGT1_312110	apicoplast-associated thioredoxin family protein Atrx1	0|2|0|0	2	0.5	4	0|0|0|0|0|0|0|0|0|0|0|0|0|0|0|0	0.24	0.97	0.24	0.97	0.24	-1.11	5	0.52
BCC2	TGGT1_313380	ILP-1	0|2|2|3	7	1.75	4	0|0|0|0|2|0|0|0|0|0|0|0|0|0|0|0	0.52	0.81	0.52	0.81	0.52	-2.65	3.5	0.23
BCC2	TGGT1_411470	TM 411470	0|2|0|0	2	0.5	4	0|0|0|0|0|0|0|0|0|0|0|0|0|0|0|0	0.24	0.97	0.24	0.97	0.24	-1.11	5	0.52
BCC2	TGGT1_462961	TGGT1_462961	0|2|0|0	2	0.5	4	0|0|0|0|0|0|0|0|0|0|0|0|0|0|0|0	0.24	0.97	0.24	0.97	0.24	-1.11	5	0.52
BCC2	TGGT1_203320	zincfingerinN-recogninprotein	0|0|3|0	3	0.75	4	0|0|0|0|0|0|0|0|0|0|0|0|0|0|0|0	0.25	0.99	0.25	0.99	0.25	-1.11	7.5	0.49
BCC2	TGGT1_203665	TGGT1_203665	0|0|2|0	2	0.5	4	0|0|0|0|0|0|0|0|0|0|0|0|0|0|0|0	0.24	0.97	0.24	0.97	0.24	-1.11	5	0.52
BCC2	TGGT1_204530	MIC11	0|0|4|2	6	1.5	4	0|0|0|0|0|0|0|0|0|0|2|3|0|0|0|0	0.18	0.59	0.18	0.59	0.18	-5.12	1.2	0.59
BCC2	TGGT1_208040	aldo-ketoreductase	0|0|3|0	3	0.75	4	0|0|0|0|0|0|0|0|0|0|0|0|0|0|0|0	0.25	0.99	0.25	0.99	0.25	-1.11	7.5	0.49
BCC2	TGGT1_213255	TGGT1_213255	0|0|2|0	2	0.5	4	0|0|0|0|0|0|0|0|0|0|0|0|0|0|0|0	0.24	0.97	0.24	0.97	0.24	-1.11	5	0.52
BCC2	TGGT1_215460	ribosomalproteinRPS24	0|0|5|2	7	1.75	4	0|0|2|3|0|0|0|0|0|2|0|0|0|3|3|0	0.01	0.04	0.01	0.04	0.01	-11.65	0.64	0.63
BCC2	TGGT1_220950	TGGT1_220950	0|0|4|0	4	1	4	0|0|0|3|0|0|0|0|0|0|0|0|0|0|0|0	0.2	0.81	0.2	0.81	0.2	-3.7	1.33	0.59
BCC2	TGGT1_221380	alba1	0|0|3|0	3	0.75	4	0|0|0|0|0|0|0|0|0|0|0|0|0|0|0|0	0.25	0.99	0.25	0.99	0.25	-1.11	7.5	0.49
BCC2	TGGT1_223920	RON3	0|0|3|2	5	1.25	4	0|0|0|0|0|0|0|0|0|0|0|0|0|0|0|0	0.49	0.99	0.49	0.99	0.49	-1.11	12.5	0.29
BCC2	TGGT1_224810	TGGT1_224810	0|0|2|0	2	0.5	4	0|0|0|2|0|0|0|0|0|0|0|0|0|0|0|0	0.16	0.63	0.16	0.63	0.16	-2.65	1	0.6
BCC2	TGGT1_227780	TGGT1_227780	0|0|2|0	2	0.5	4	0|0|0|0|0|0|0|0|0|0|0|0|0|0|0|0	0.24	0.97	0.24	0.97	0.24	-1.11	5	0.52
BCC2	TGGT1_232050	DnaJ 232050	0|0|3|0	3	0.75	4	0|0|0|0|0|0|0|0|0|0|0|0|0|0|0|0	0.25	0.99	0.25	0.99	0.25	-1.11	7.5	0.49
BCC2	TGGT1_236850	TGGT1_236850	0|0|2|3	5	1.25	4	0|0|0|0|0|0|0|0|0|0|0|0|0|0|0|0	0.49	0.99	0.49	0.99	0.49	-1.11	12.5	0.29
BCC2	TGGT1_244840	Zn 244840	0|0|3|3	6	1.5	4	0|0|0|0|0|0|0|0|0|0|0|0|0|4|0|0	0.3	0.6	0.3	0.6	0.3	-3.56	1.5	0.45
BCC2	TGGT1_247390	ATPase 247390	0|0|2|0	2	0.5	4	0|0|0|0|0|0|0|0|0|0|0|0|0|0|0|0	0.24	0.97	0.24	0.97	0.24	-1.11	5	0.52
BCC2	TGGT1_247470	nucleolarprotein	0|0|3|0	3	0.75	4	0|0|0|0|0|0|0|0|0|0|0|0|0|0|0|0	0.25	0.99	0.25	0.99	0.25	-1.11	7.5	0.49
BCC2	TGGT1_248510	TGGT1_248510	0|0|2|3	5	1.25	4	0|0|0|0|0|0|0|0|0|2|0|0|0|0|0|0	0.36	0.81	0.36	0.81	0.36	-2.65	2.5	0.35
BCC2	TGGT1_251810	translationinitiationfactoreIF-5A	0|0|2|0	2	0.5	4	0|0|0|0|0|0|2|0|0|0|2|0|0|0|0|0	0.06	0.22	0.06	0.22	0.06	-4.11	0.5	0.61
BCC2	TGGT1_266070	ribosomalproteinRPL31	0|0|2|0	2	0.5	4	0|2|0|0|0|0|2|0|0|0|3|3|0|0|0|0	0	0	0	0	0	-10.57	0.2	0.66
BCC2	TGGT1_266080	TGGT1_266080	0|0|2|0	2	0.5	4	0|0|0|0|0|0|0|0|0|0|0|0|0|0|0|0	0.24	0.97	0.24	0.97	0.24	-1.11	5	0.52
BCC2	TGGT1_267330	fumarate hydratase	0|0|2|0	2	0.5	4	0|0|0|0|0|0|0|0|0|0|0|0|0|0|0|0	0.24	0.97	0.24	0.97	0.24	-1.11	5	0.52
BCC2	TGGT1_269885A	TLN1	0|0|2|0	2	0.5	4	0|0|0|0|0|0|0|0|0|0|0|0|0|0|0|0	0.24	0.97	0.24	0.97	0.24	-1.11	5	0.52
BCC2	TGGT1_271970	GAPM3	0|0|6|2	8	2	4	0|0|0|0|0|0|0|0|0|0|0|0|0|0|0|0	0.49	1	0.49	1	0.49	-1.11	20	0.27
BCC2	TGGT1_275750	smallnuclearribonucleoproteinE	0|0|2|0	2	0.5	4	0|0|0|0|0|0|0|0|0|0|0|0|0|0|0|0	0.24	0.97	0.24	0.97	0.24	-1.11	5	0.52
BCC2	TGGT1_288800	endonuclease PP 288800	0|0|2|3	5	1.25	4	0|0|0|0|0|0|0|0|0|0|0|0|0|0|0|0	0.49	0.99	0.49	0.99	0.49	-1.11	12.5	0.29
BCC2	TGGT1_293250	TGGT1_293250	0|0|2|0	2	0.5	4	0|0|0|0|0|0|0|0|0|0|0|0|0|0|0|0	0.24	0.97	0.24	0.97	0.24	-1.11	5	0.52
BCC2	TGGT1_310040	ubiquitinconjugatingenzymeE2	0|0|2|0	2	0.5	4	0|0|0|0|0|0|0|0|0|0|0|0|0|0|0|0	0.24	0.97	0.24	0.97	0.24	-1.11	5	0.52
BCC2	TGGT1_310150	TGGT1_310150	0|0|4|2	6	1.5	4	0|0|0|0|0|0|0|0|0|0|0|0|0|0|0|0	0.49	1	0.49	1	0.49	-1.11	15	0.28
BCC2	TGGT1_310350	PGAP1 family protein	0|0|2|0	2	0.5	4	0|0|0|0|0|0|0|0|0|0|0|0|0|0|0|0	0.24	0.97	0.24	0.97	0.24	-1.11	5	0.52
BCC2	TGGT1_313010	DEAD(Asp-Glu-Ala-Asp)boxpolypeptideDDX6	0|0|2|0	2	0.5	4	0|0|0|0|0|0|0|0|0|0|0|0|0|0|0|0	0.24	0.97	0.24	0.97	0.24	-1.11	5	0.52
BCC2	TGGT1_315530	TGGT1_315530	0|0|2|0	2	0.5	4	0|0|0|0|0|0|0|0|0|0|0|0|0|0|0|0	0.24	0.97	0.24	0.97	0.24	-1.11	5	0.52
BCC2	TGGT1_316540	ISP3	0|0|2|3	5	1.25	4	0|0|0|0|0|0|0|0|0|0|0|0|0|0|0|0	0.49	0.99	0.49	0.99	0.49	-1.11	12.5	0.29
BCC2	TGGT1_321440	SWI2/SNF2ISWI-likeSANT	0|0|2|0	2	0.5	4	0|0|0|0|0|0|0|0|0|0|0|0|0|0|0|0	0.24	0.97	0.24	0.97	0.24	-1.11	5	0.52
BCC2	TGGT1_408820	NTPase 408820	0|0|2|0	2	0.5	4	0|0|0|0|0|0|0|0|0|0|0|0|0|0|0|0	0.24	0.97	0.24	0.97	0.24	-1.11	5	0.52
BCC2	TGGT1_200250	MIC17A	0|0|0|2	2	0.5	4	0|0|0|0|0|0|0|0|0|0|0|0|0|0|0|0	0.24	0.97	0.24	0.97	0.24	-1.11	5	0.52
BCC2	TGGT1_203310	GRA7	0|0|0|3	3	0.75	4	0|0|0|0|0|0|0|0|0|0|2|0|0|0|0|0	0.2	0.81	0.2	0.81	0.2	-2.65	1.5	0.59
BCC2	TGGT1_204100	eIF2kinaseIF2K-C	0|0|0|2	2	0.5	4	0|0|0|0|0|0|0|0|0|0|0|0|0|0|0|0	0.24	0.97	0.24	0.97	0.24	-1.11	5	0.52
BCC2	TGGT1_206690	GAPM2B	0|0|0|2	2	0.5	4	0|0|0|0|0|0|0|0|0|0|0|0|0|0|0|0	0.24	0.97	0.24	0.97	0.24	-1.11	5	0.52
BCC2	TGGT1_211030	TGGT1_211030	0|0|0|2	2	0.5	4	0|0|0|0|0|0|0|0|0|0|0|3|0|0|0|0	0.13	0.51	0.13	0.51	0.13	-3.7	0.67	0.6
BCC2	TGGT1_214610	TGGT1_214610	0|0|0|2	2	0.5	4	0|0|0|0|0|0|0|0|0|0|0|0|0|0|0|0	0.24	0.97	0.24	0.97	0.24	-1.11	5	0.52
BCC2	TGGT1_215900	TGGT1_215900	0|0|0|3	3	0.75	4	0|0|0|0|0|0|0|0|0|0|0|0|0|0|0|0	0.25	0.99	0.25	0.99	0.25	-1.11	7.5	0.49
BCC2	TGGT1_216620	EFhanddomain-containingprotein	0|0|0|2	2	0.5	4	0|0|0|0|0|0|0|0|0|0|0|0|0|0|0|0	0.24	0.97	0.24	0.97	0.24	-1.11	5	0.52
BCC2	TGGT1_217740	3-ketoacyl-(acyl-carrier-protein) reductase	0|0|0|3	3	0.75	4	0|0|0|0|0|0|0|0|0|0|0|0|0|0|0|0	0.25	0.99	0.25	0.99	0.25	-1.11	7.5	0.49
BCC2	TGGT1_223940	GAP45	0|0|0|2	2	0.5	4	0|0|0|0|0|0|0|0|0|0|0|0|0|0|0|0	0.24	0.97	0.24	0.97	0.24	-1.11	5	0.52
BCC2	TGGT1_224530	IMC5	0|0|0|2	2	0.5	4	0|0|0|0|3|0|0|0|0|0|0|0|0|0|0|0	0.13	0.51	0.13	0.51	0.13	-3.7	0.67	0.6
BCC2	TGGT1_225280	TGGT1_225280	0|0|0|2	2	0.5	4	0|0|0|0|0|0|0|0|0|0|0|0|0|0|0|0	0.24	0.97	0.24	0.97	0.24	-1.11	5	0.52
BCC2	TGGT1_225990	acyl transferase domain-containing protein	0|0|0|2	2	0.5	4	0|0|0|0|0|0|0|0|0|0|0|0|0|0|0|0	0.24	0.97	0.24	0.97	0.24	-1.11	5	0.52
BCC2	TGGT1_227280	GRA3	0|0|0|4	4	1	4	0|0|0|13|0|0|0|2|0|0|4|2|0|2|0|0	0	0	0	0	0	-21.84	0.19	0.68
BCC2	TGGT1_230350	TGGT1_230350	0|0|0|2	2	0.5	4	0|0|0|0|0|0|0|0|0|0|0|0|0|0|0|0	0.24	0.97	0.24	0.97	0.24	-1.11	5	0.52
BCC2	TGGT1_232010	PP2C 232010	0|0|0|2	2	0.5	4	0|0|3|0|0|0|0|2|0|0|0|0|0|0|0|0	0.03	0.13	0.03	0.13	0.03	-5.12	0.4	0.62
BCC2	TGGT1_232340	PP2C 232340	0|0|0|2	2	0.5	4	0|0|0|0|0|0|0|0|0|0|0|0|0|0|0|0	0.24	0.97	0.24	0.97	0.24	-1.11	5	0.52
BCC2	TGGT1_233140	deoxyuridine5'-triphosphatenucleotidohydrolase	0|0|0|2	2	0.5	4	0|0|0|0|0|0|0|0|0|0|0|0|0|0|0|0	0.24	0.97	0.24	0.97	0.24	-1.11	5	0.52
BCC2	TGGT1_235380	Apical Cap5	0|0|0|2	2	0.5	4	0|0|0|0|0|0|0|0|0|0|0|0|0|0|0|0	0.24	0.97	0.24	0.97	0.24	-1.11	5	0.52
BCC2	TGGT1_235930	domainK-typeRNAbindingproteinsfamilyprotein	0|0|0|2	2	0.5	4	0|0|0|4|0|0|0|0|0|0|0|2|0|2|0|0	0	0.01	0	0.01	0	-8.3	0.25	0.65
BCC2	TGGT1_235970	eukaryoticinitiationfactor-2gamma	0|0|0|2	2	0.5	4	0|0|0|2|0|0|0|0|0|0|0|0|0|0|0|0	0.16	0.63	0.16	0.63	0.16	-2.65	1	0.6
BCC2	TGGT1_236210	putative peptidase M16 family potein	0|0|0|2	2	0.5	4	0|0|0|0|0|0|0|0|0|0|0|2|0|0|0|0	0.16	0.63	0.16	0.63	0.16	-2.65	1	0.6
BCC2	TGGT1_239490	dehydrogenaseE1componentfamilyprotein	0|0|0|3	3	0.75	4	0|0|0|0|0|0|0|0|0|0|0|0|0|0|0|0	0.25	0.99	0.25	0.99	0.25	-1.11	7.5	0.49
BCC2	TGGT1_243730	ROP9	0|0|0|2	2	0.5	4	0|0|0|2|2|0|0|0|0|0|0|0|0|0|0|0	0.06	0.22	0.06	0.22	0.06	-4.11	0.5	0.61
BCC2	TGGT1_245510	phospholipid-translocating P-type ATPase, flippase subfamily protein	0|0|0|2	2	0.5	4	0|0|0|0|0|0|0|0|0|0|0|0|0|0|0|0	0.24	0.97	0.24	0.97	0.24	-1.11	5	0.52
BCC2	TGGT1_248190	TGGT1_248190	0|0|0|2	2	0.5	4	0|0|0|0|0|0|0|0|0|0|0|0|0|0|0|0	0.24	0.97	0.24	0.97	0.24	-1.11	5	0.52
BCC2	TGGT1_248640	RCC1 248640	0|0|0|2	2	0.5	4	0|0|0|0|0|0|0|0|0|0|0|0|0|0|0|0	0.24	0.97	0.24	0.97	0.24	-1.11	5	0.52
BCC2	TGGT1_258390	putative DnaJ protein	0|0|0|2	2	0.5	4	0|0|0|0|0|0|0|0|0|0|0|0|0|0|0|0	0.24	0.97	0.24	0.97	0.24	-1.11	5	0.52
BCC2	TGGT1_260440	nuclearfactorNF3	0|0|0|2	2	0.5	4	0|0|0|0|0|0|2|0|0|0|0|0|0|0|0|0	0.16	0.63	0.16	0.63	0.16	-2.65	1	0.6
BCC2	TGGT1_261490	TGGT1_261490	0|0|0|2	2	0.5	4	0|0|0|0|0|0|0|0|0|0|0|0|0|0|0|0	0.24	0.97	0.24	0.97	0.24	-1.11	5	0.52
BCC2	TGGT1_261570	ribosomalproteinRPL7A	0|0|0|2	2	0.5	4	0|0|0|2|0|0|0|0|0|0|0|3|0|3|0|0	0	0.01	0	0.01	0	-8.34	0.25	0.65
BCC2	TGGT1_263530	chaperonin	0|0|0|2	2	0.5	4	0|0|0|0|0|0|0|0|0|0|0|0|0|0|0|0	0.24	0.97	0.24	0.97	0.24	-1.11	5	0.52
BCC2	TGGT1_268890	citrate synthase I	0|0|0|2	2	0.5	4	0|0|0|0|0|0|0|0|0|0|0|0|0|0|0|0	0.24	0.97	0.24	0.97	0.24	-1.11	5	0.52
BCC2	TGGT1_285830	TGGT1_285830	0|0|0|2	2	0.5	4	0|0|0|0|0|0|0|0|0|0|0|0|0|0|0|0	0.24	0.97	0.24	0.97	0.24	-1.11	5	0.52
BCC2	TGGT1_294550	dyneinheavychain	0|0|0|2	2	0.5	4	0|0|0|0|0|0|0|0|0|0|0|0|0|0|0|0	0.24	0.97	0.24	0.97	0.24	-1.11	5	0.52
BCC2	TGGT1_307850	6-phosphogluconatedehydrogenase	0|0|0|5	5	1.25	4	0|0|6|6|7|0|0|12|0|0|0|3|0|9|0|0	0	0	0	0	0	-36.92	0.15	0.68
BCC2	TGGT1_310670	glycogenphosphorylase1	0|0|0|3	3	0.75	4	0|0|0|0|2|0|0|0|0|0|0|0|0|0|0|0	0.2	0.81	0.2	0.81	0.2	-2.65	1.5	0.59
BCC2	TGGT1_315950	zincfinger,C3HC4type(RINGfinger)domain-containingprotein	0|0|0|2	2	0.5	4	0|0|0|0|0|0|0|0|0|0|0|0|0|0|0|0	0.24	0.97	0.24	0.97	0.24	-1.11	5	0.52
BCC2	TGGT1_410360	TM 410360	0|0|0|3	3	0.75	4	0|0|0|0|0|0|0|0|0|0|0|0|0|0|0|0	0.25	0.99	0.25	0.99	0.25	-1.11	7.5	0.49
BCC1	BioID2	BioID2	40|49|36	125	41.67	3	16|5|11|7|21|30|55|46|24|45|15|18|8|33|14|0	0	0	0	0	0	-106.73	0.93	0.69
BCC1	TGGT1_200320	HXGPRT	7|5|4	16	5.33	3	4|2|0|3|3|0|6|13|0|9|0|0|0|0|4|0	0	0	0	0	0	-23.67	0.67	0.68
BCC1	TGGT1_202370	T-complexprotein1,epsilonsubunit(TCP-1-epsilon)	5|0|0	5	1.67	3	0|0|0|0|2|0|0|0|0|0|0|0|2|3|0|0	0.18	0.53	0.18	0.53	0.18	-7.41	0.95	0.59
BCC1	TGGT1_202550	BCC6	2|0|0	2	0.67	3	0|0|0|0|0|0|11|16|0|13|0|0|0|0|9|0	0	0	0	0	0	-53.61	0.05	0.69
BCC1	TGGT1_204050	SUB1	7|0|0	7	2.33	3	0|0|0|4|4|0|0|0|0|0|0|4|0|2|0|0	0.02	0.05	0.02	0.05	0.02	-14.89	0.67	0.63
BCC1	TGGT1_205250	ROP18	2|0|0	2	0.67	3	0|0|2|4|0|0|0|2|0|0|0|0|0|0|2|0	0	0	0	0	0	-10.57	0.27	0.66
BCC1	TGGT1_205470	translationelongationfactor2familyprotein	25|7|6	38	12.67	3	6|6|9|11|10|3|7|6|0|0|3|10|3|8|9|0	0.08	0.25	0.08	0.25	0.08	-27.84	1.27	0.61
BCC1	TGGT1_205700	cyclophilinprecursor	6|0|4	10	3.33	3	0|4|0|4|2|0|0|2|0|0|6|4|3|5|3|0	0	0	0	0	0	-20.36	0.7	0.67
BCC1	TGGT1_206380	TGGT1_206380	2|0|0	2	0.67	3	0|0|0|0|0|0|0|0|0|0|0|0|0|0|0|0	0.32	0.97	0.32	0.97	0.32	-1.11	6.67	0.4
BCC1	TGGT1_209030	ACT1	22|9|7	38	12.67	3	13|7|14|20|8|0|5|10|0|7|20|27|12|12|9|0	0	0	0	0	0	-66.89	0.63	0.69
BCC1	TGGT1_209650B	RNA-directed DNA polymerase	2|0|0	2	0.67	3	0|0|0|2|0|0|0|0|0|0|0|0|0|0|0|0	0.21	0.63	0.21	0.63	0.21	-2.65	1.33	0.59
BCC1	TGGT1_210690	RPS6	3|0|0	3	1	3	0|0|0|4|0|0|0|0|0|0|0|5|0|2|0|0	0	0	0	0	0	-11.54	0.36	0.65
BCC1	TGGT1_211670	S1RNAbindingdomain-containingprotein	2|0|0	2	0.67	3	0|0|2|2|0|0|0|0|0|0|0|0|0|0|0|0	0.07	0.22	0.07	0.22	0.07	-4.11	0.67	0.61
BCC1	TGGT1_211680	PDI_680	4|2|2	8	2.67	3	2|2|2|3|3|0|0|3|0|3|2|5|0|5|2|3	0	0	0	0	0	-12.12	0.67	0.67
BCC1	TGGT1_213280	SAG-related sequence SRS25	3|0|0	3	1	3	0|0|0|3|3|0|0|2|0|0|3|5|0|0|0|0	0	0	0	0	0	-14.89	0.29	0.67
BCC1	TGGT1_213350	ribosomalproteinRPS15	3|2|0	5	1.67	3	0|0|2|3|0|0|2|0|0|2|0|3|0|0|2|0	0	0.01	0	0.01	0	-10.57	0.67	0.65
BCC1	TGGT1_215460	ribosomalproteinRPS24	5|0|2	7	2.33	3	0|0|2|3|0|0|0|0|0|2|0|0|0|3|3|0	0.01	0.04	0.01	0.04	0.01	-11.65	0.85	0.63
BCC1	TGGT1_215590	flavoprotein subunit of succinate dehydrogenase	3|0|0	3	1	3	0|0|0|0|0|0|0|0|0|0|0|0|0|0|0|0	0.33	0.99	0.33	0.99	0.33	-1.11	10	0.38
BCC1	TGGT1_215980	TGGT1_215980	2|0|0	2	0.67	3	0|0|2|0|0|0|0|0|0|0|0|3|0|0|4|0	0	0	0	0	0	-9.45	0.3	0.65
BCC1	TGGT1_216000	IMC3	4|0|0	4	1.33	3	0|0|0|0|0|0|0|0|0|0|0|0|0|0|3|0	0.27	0.81	0.27	0.81	0.27	-3.7	1.78	0.45
BCC1	TGGT1_216260	eukaryoticinitiationfactor-2B,gammasubunit	3|0|0	3	1	3	0|0|0|0|0|0|0|0|0|0|0|0|0|0|0|0	0.33	0.99	0.33	0.99	0.33	-1.11	10	0.38
BCC1	TGGT1_216860	DEAD(Asp-Glu-Ala-Asp)boxpolypeptideDDX39	3|0|0	3	1	3	0|0|2|2|0|0|0|0|0|0|0|0|0|0|0|0	0.17	0.51	0.17	0.51	0.17	-4.11	1	0.59
BCC1	TGGT1_217890	alkylhydroperoxidereductase/Thiolspecificantioxidant/Malallergen	4|0|0	4	1.33	3	0|0|2|2|0|0|0|0|0|0|2|2|0|0|0|0	0.04	0.12	0.04	0.12	0.04	-8.34	0.67	0.62
BCC1	TGGT1_218560	acetyl-coAcarboxylaseACC2	119|49|47	215	71.67	3	120|93|123|108|99|6|66|92|11|41|47|43|45|110|95|29	0	0	0	0	0	-363.26	0.62	0.69
BCC1	TGGT1_218720	CDPK6	12|3|3	18	6	3	0|0|0|0|0|0|0|0|0|0|0|0|0|0|0|0	1	1	1	1	1	5.27	60	0
BCC1	TGGT1_218780	phospho serine amino transferase	4|0|2	6	2	3	0|0|0|0|0|0|0|0|0|0|0|0|0|0|0|0	0.66	1	0.66	1	0.66	-1.11	20	0.2
BCC1	TGGT1_219540	cytosolic tRNA-Ala synthetase	8|3|3	14	4.67	3	0|0|5|5|4|0|0|2|0|0|0|0|0|0|4|0	0	0.01	0	0.01	0	-12.29	1.04	0.65
BCC1	TGGT1_219750	cytochromec	2|0|0	2	0.67	3	0|0|0|0|0|0|0|0|0|0|0|0|0|0|0|0	0.32	0.97	0.32	0.97	0.32	-1.11	6.67	0.4
BCC1	TGGT1_219850	prolyl-tRNA synthetase (ProRS)	2|2|0	4	1.33	3	0|2|2|5|0|0|0|0|0|0|0|0|0|2|0|0	0	0	0	0	0	-11.65	0.48	0.66
BCC1	TGGT1_220400	actin depolymerizing factor ADF	8|0|0	8	2.67	3	2|6|3|4|0|0|0|5|0|0|4|0|0|0|4|0	0	0	0	0	0	-20.36	0.56	0.65
BCC1	TGGT1_221320	acetyl-CoA carboxylase ACC1	1913|1272|1876	5061	1687	3	2523|2815|2063|2179|2249|510|1435|2435|613|842|900|1197|1879|2902|2190|1143	0	0	0	0	0	#NAME?	0.63	0.69
BCC1	TGGT1_221390	TGGT1_221390	6|2|0	8	2.67	3	0|0|0|0|0|0|0|0|0|0|0|0|0|0|0|0	0.66	1	0.66	1	0.66	-1.11	26.67	0.2
BCC1	TGGT1_221500	dual specificity phosphatase, catalytic domain-containing protein	2|0|0	2	0.67	3	0|0|0|0|0|0|0|0|0|0|0|0|0|0|0|0	0.32	0.97	0.32	0.97	0.32	-1.11	6.67	0.4
BCC1	TGGT1_221620	b-tub 221620	12|0|0	12	4	3	0|0|12|10|8|0|0|0|0|4|6|7|2|4|13|7	0	0	0	0	0	-46.93	0.37	0.68
BCC1	TGGT1_224530	IMC5	4|3|7	14	4.67	3	0|0|0|0|3|0|0|0|0|0|0|0|0|0|0|0	0.82	0.95	0.82	0.95	0.82	0.87	6.22	0.01
BCC1	TGGT1_224900	adenylatekinase	2|0|0	2	0.67	3	0|0|2|0|0|0|0|0|0|0|0|2|0|0|0|0	0.07	0.22	0.07	0.22	0.07	-4.11	0.67	0.61
BCC1	TGGT1_225080	ribosomalproteinRPS18	3|0|0	3	1	3	0|0|0|4|0|0|0|0|0|0|0|3|0|0|0|0	0.03	0.1	0.03	0.1	0.03	-7.26	0.57	0.62
BCC1	TGGT1_225745	TGGT1_225745	2|0|0	2	0.67	3	0|0|0|0|0|0|0|0|0|0|0|0|0|0|0|0	0.32	0.97	0.32	0.97	0.32	-1.11	6.67	0.4
BCC1	TGGT1_226220	IMC9	2|0|0	2	0.67	3	0|0|0|0|0|0|0|0|0|0|0|0|0|0|0|0	0.32	0.97	0.32	0.97	0.32	-1.11	6.67	0.4
BCC1	TGGT1_226860	SAG-related sequence SRS67	2|0|0	2	0.67	3	0|0|0|0|0|0|0|0|0|0|0|3|0|0|0|0	0.17	0.51	0.17	0.51	0.17	-3.7	0.89	0.59
BCC1	TGGT1_226960	phosphofructokinasePFKII	19|4|13	36	12	3	3|5|11|17|11|2|7|5|0|4|5|7|6|16|13|0	0	0	0	0	0	-49.45	0.84	0.68
BCC1	TGGT1_227360	ribosomalproteinRPL3	4|3|0	7	2.33	3	2|3|0|3|0|0|0|0|0|0|2|3|0|0|0|0	0	0.01	0	0.01	0	-11.65	0.85	0.64
BCC1	TGGT1_228470	ribosomalproteinRPL15	6|0|2	8	2.67	3	0|0|0|3|2|0|0|0|0|4|3|3|2|4|5|0	0	0	0	0	0	-17.02	0.67	0.66
BCC1	TGGT1_230660	TGGT1_230660	5|0|0	5	1.67	3	0|4|0|3|0|0|0|0|0|0|0|5|0|0|0|0	0.01	0.02	0.01	0.02	0.01	-12.54	0.56	0.64
BCC1	TGGT1_231070	BCC2	45|24|18	87	29	3	0|0|0|0|33|15|4|9|0|4|0|0|0|0|110|39	0	0	0	0	0	-158.57	0.59	0.69
BCC1	TGGT1_231630	IMC4	9|4|3	16	5.33	3	0|0|4|4|5|0|4|6|0|6|2|10|0|9|10|0	0	0	0	0	0	-29.09	0.61	0.68
BCC1	TGGT1_231640	IMC1	16|3|5	24	8	3	0|0|7|7|12|0|3|3|0|3|6|5|2|5|2|2	0	0	0	0	0	-26	1	0.66
BCC1	TGGT1_231850	PP2C	5|0|0	5	1.67	3	0|0|2|0|0|0|0|2|0|0|0|2|0|2|0|0	0.11	0.34	0.11	0.34	0.11	-8.34	0.83	0.61
BCC1	TGGT1_232230	ribosomalproteinRPL30	3|0|0	3	1	3	0|0|0|2|0|0|0|2|0|0|0|4|0|2|0|0	0	0.01	0	0.01	0	-10.57	0.4	0.65
BCC1	TGGT1_232250	catalase	2|0|0	2	0.67	3	0|0|0|0|0|0|0|0|0|0|2|2|0|0|2|0	0.02	0.05	0.02	0.05	0.02	-6.35	0.44	0.63
BCC1	TGGT1_232350	lactatedehydrogenaseLDH1	11|4|7	22	7.33	3	4|4|9|16|8|0|3|10|0|8|13|32|5|19|11|3	0	0	0	0	0	-73.27	0.37	0.69
BCC1	TGGT1_232780	BCC1	57|32|22	111	37	3	8|9|0|0|0|0|0|2|0|0|0|0|0|0|0|0	0.98	1	0.98	1	0.98	3.09	7.79	0
BCC1	TGGT1_233460	SAG-related sequence SRS29B	16|11|13	40	13.33	3	7|11|11|18|15|0|6|8|2|6|32|32|13|28|11|7	0	0	0	0	0	-87.22	0.48	0.69
BCC1	TGGT1_235340	ISC1	2|0|0	2	0.67	3	0|0|0|0|6|0|0|0|0|0|0|0|0|0|4|0	0	0	0	0	0	-10.14	0.27	0.66
BCC1	TGGT1_235470	myosinA	13|3|3	19	6.33	3	0|6|8|12|13|0|4|10|0|5|4|7|4|14|9|0	0	0	0	0	0	-43.66	0.52	0.68
BCC1	TGGT1_236040	fructose-1,6-bisphosphatealdolase	5|0|0	5	1.67	3	0|0|3|4|2|0|0|2|0|2|2|4|2|0|0|0	0	0.01	0	0.01	0	-13.78	0.51	0.65
BCC1	TGGT1_238050	nucleaseandtudordomain-containingprotein	3|0|0	3	1	3	0|0|0|5|0|0|0|0|0|0|0|2|0|0|0|0	0.04	0.12	0.04	0.12	0.04	-7.19	0.57	0.62
BCC1	TGGT1_238400	endonuclease/exonuclease/phosphatasedomain-containingprotein	2|0|0	2	0.67	3	0|0|0|0|0|0|0|0|0|0|0|0|0|0|0|0	0.32	0.97	0.32	0.97	0.32	-1.11	6.67	0.4
BCC1	TGGT1_239260	histoneH4	8|2|0	10	3.33	3	0|0|4|11|0|0|0|4|0|0|10|11|0|2|0|0	0	0	0	0	0	-39.11	0.37	0.68
BCC1	TGGT1_239820	D-3-phosphoglyceratedehydrogenase	6|0|0	6	2	3	0|0|0|0|0|0|0|0|0|0|0|0|0|0|4|0	0.29	0.87	0.29	0.87	0.29	-3.56	2	0.45
BCC1	TGGT1_240600	chaperonincpn60	2|0|0	2	0.67	3	0|0|2|0|0|0|0|0|0|0|0|0|0|3|5|0	0	0	0	0	0	-10.44	0.27	0.66
BCC1	TGGT1_242330	ribosomalproteinRPS5	3|3|0	6	2	3	2|0|2|3|3|0|0|0|0|0|5|6|2|4|3|0	0	0	0	0	0	-19.25	0.44	0.67
BCC1	TGGT1_244560	putative heat shock protein 90	12|3|4	19	6.33	3	2|2|13|10|9|0|3|5|0|8|2|3|0|6|3|3	0	0	0	0	0	-34.23	0.63	0.68
BCC1	TGGT1_245460	ribosomalproteinRPS8	2|2|3	7	2.33	3	0|2|0|3|3|0|0|2|0|0|2|4|0|6|4|0	0	0	0	0	0	-13.12	0.55	0.67
BCC1	TGGT1_245670	pyruvatedehydrogenasecomplexsubunitPDH-E1Alpha	3|0|2	5	1.67	3	0|0|0|0|0|0|0|0|0|0|0|0|0|0|2|0	0.48	0.81	0.48	0.81	0.48	-2.65	3.33	0.32
BCC1	TGGT1_247510	fructose-bisphospataseII	2|0|0	2	0.67	3	0|0|0|0|0|0|0|0|0|0|0|0|0|0|0|0	0.32	0.97	0.32	0.97	0.32	-1.11	6.67	0.4
BCC1	TGGT1_247550	HSP60	3|0|0	3	1	3	0|0|0|0|0|0|0|0|0|0|2|3|0|2|0|0	0.03	0.08	0.03	0.08	0.03	-7.41	0.57	0.62
BCC1	TGGT1_248340	GTP-bindingnuclearproteinran/tc4	2|0|0	2	0.67	3	0|0|0|0|3|0|0|0|0|0|5|7|0|4|0|0	0	0	0	0	0	-20.36	0.14	0.68
BCC1	TGGT1_249390	glutamate/leucine/phenylalanine/valine dehydrogenase family protein	5|0|0	5	1.67	3	0|0|0|4|0|2|0|0|0|0|0|0|0|2|5|0	0	0.01	0	0.01	0	-13.78	0.51	0.65
BCC1	TGGT1_249900	adeninenucleotidetranslocator	3|0|3	6	2	3	0|0|2|0|0|0|0|0|0|2|2|2|0|5|2|0	0	0	0	0	0	-11.65	0.73	0.65
BCC1	TGGT1_251810	translationinitiationfactoreIF-5A	4|0|0	4	1.33	3	0|0|0|0|0|0|2|0|0|0|2|0|0|0|0|0	0.25	0.76	0.25	0.76	0.25	-4.11	1.33	0.46
BCC1	TGGT1_251870	histoneH2Bb	6|3|0	9	3	3	0|0|0|0|6|0|0|0|0|2|3|3|0|0|4|0	0	0	0	0	0	-17.02	0.75	0.65
BCC1	TGGT1_253430	asparaginesynthetase	3|0|0	3	1	3	0|0|0|2|2|0|0|0|0|0|0|0|0|0|2|0	0.05	0.16	0.05	0.16	0.05	-6.35	0.67	0.62
BCC1	TGGT1_255260	AMA1	2|2|0	4	1.33	3	0|0|0|2|2|0|0|0|0|0|0|3|0|0|0|0	0.01	0.02	0.01	0.02	0.01	-7.41	0.76	0.63
BCC1	TGGT1_256760	pyruvatekinasePyK1	8|0|0	8	2.67	3	0|0|0|4|2|0|0|0|0|0|0|2|2|2|2|0	0.27	0.81	0.27	0.81	0.27	-10.57	1.07	0.45
BCC1	TGGT1_256900	DEAD/DEAH box helicase 256900	2|0|0	2	0.67	3	0|0|0|0|0|0|0|0|0|0|0|0|0|0|0|0	0.32	0.97	0.32	0.97	0.32	-1.11	6.67	0.4
BCC1	TGGT1_257470	MyoJ	59|13|10	82	27.33	3	2|4|35|21|0|0|13|13|0|5|0|0|0|0|0|0	0	0	0	0	0	-60.53	1.33	0.65
BCC1	TGGT1_258580	ROP17	4|0|0	4	1.33	3	0|0|2|3|0|0|0|3|0|0|0|4|0|2|2|0	0	0	0	0	0	-12.65	0.44	0.65
BCC1	TGGT1_259240	ribosomalproteinRPS21	4|0|0	4	1.33	3	0|0|0|0|0|0|0|0|0|0|0|0|0|0|0|0	0.33	1	0.33	1	0.33	-1.11	13.33	0.37
BCC1	TGGT1_259550	dihydropteroate synthase	3|0|4	7	2.33	3	0|0|0|0|0|0|0|0|0|0|0|0|0|0|0|0	0.66	1	0.66	1	0.66	-1.11	23.33	0.19
BCC1	TGGT1_260260	ribosomalproteinRPP1	2|0|0	2	0.67	3	0|0|0|0|0|0|0|0|0|0|0|0|0|0|0|0	0.32	0.97	0.32	0.97	0.32	-1.11	6.67	0.4
BCC1	TGGT1_260500	COPIassociatedprotein	2|0|0	2	0.67	3	0|0|0|0|0|0|0|0|0|0|0|0|0|0|0|0	0.32	0.97	0.32	0.97	0.32	-1.11	6.67	0.4
BCC1	TGGT1_261250	histoneH2A1	2|0|0	2	0.67	3	0|7|0|5|0|0|0|0|0|2|2|2|0|2|2|0	0	0	0	0	0	-16.92	0.17	0.67
BCC1	TGGT1_261950	ATPsynthasebetasubunitATP-B	4|0|0	4	1.33	3	0|0|4|0|2|0|3|2|0|0|0|6|0|3|4|0	0	0	0	0	0	-18.14	0.31	0.67
BCC1	TGGT1_262620	RNArecognitionmotif-containingprotein	5|0|0	5	1.67	3	0|0|2|2|2|0|0|0|0|2|0|6|0|0|2|0	0.01	0.02	0.01	0.02	0.01	-12.61	0.56	0.64
BCC1	TGGT1_262670	ribosomalproteinRPL18A	2|0|2	4	1.33	3	0|0|0|6|3|0|0|0|0|0|3|7|0|3|0|0	0	0	0	0	0	-20.36	0.28	0.68
BCC1	TGGT1_262960	U1snRNP-associatedproteinUsp106	3|2|0	5	1.67	3	0|0|0|2|2|0|3|2|0|3|0|0|0|0|12|0	0	0	0	0	0	-20.77	0.33	0.68
BCC1	TGGT1_263090	14-3-3 protein	5|0|0	5	1.67	3	0|0|0|2|0|0|0|0|0|2|0|2|0|0|0|0	0.24	0.71	0.24	0.71	0.24	-6.35	1.11	0.58
BCC1	TGGT1_265330	GSK-kinase	3|2|0	5	1.67	3	0|0|0|2|0|0|0|0|0|0|0|0|0|0|0|0	0.48	0.81	0.48	0.81	0.48	-2.65	3.33	0.32
BCC1	TGGT1_266060	ribosomalproteinRPSA	2|0|0	2	0.67	3	0|0|0|2|2|0|0|0|0|2|2|6|0|0|0|0	0	0	0	0	0	-12.61	0.22	0.66
BCC1	TGGT1_266960	b-tub 266960	15|5|3	23	7.67	3	4|9|12|10|7|0|0|3|0|0|6|6|2|5|15|6	0	0	0	0	0	-40.51	0.67	0.68
BCC1	TGGT1_268200	RNArecognitionmotif-containingprotein	2|0|0	2	0.67	3	0|0|0|0|0|0|0|0|0|0|0|0|0|0|0|0	0.32	0.97	0.32	0.97	0.32	-1.11	6.67	0.4
BCC1	TGGT1_268850	enolase2	14|8|4	26	8.67	3	3|3|6|10|16|3|0|6|0|6|4|7|9|9|11|0	0	0	0	0	0	-38.04	0.75	0.68
BCC1	TGGT1_269190	glyceraldehyde-3-phosphate dehydrogenase GAPDH2	3|3|2	8	2.67	3	0|0|0|2|0|0|0|0|0|0|0|0|0|0|2|0	0.41	0.51	0.41	0.51	0.41	-1.25	2.67	0.34
BCC1	TGGT1_269460	BCC5	103|46|52	201	67	3	19|16|0|0|14|4|0|0|0|0|0|0|0|0|0|0	0.98	1	0.98	1	0.98	2.67	5.06	0
BCC1	TGGT1_269600	biotin enzyme	12|5|7	24	8	3	0|0|2|0|0|0|0|0|0|0|0|0|0|0|0|0	0.98	1	0.98	1	0.98	3.06	16	0
BCC1	TGGT1_270510	asparaginyl-tRNA synthetase (NOB+tRNA synthase)	3|0|0	3	1	3	0|0|4|8|6|0|0|3|0|0|3|3|0|4|4|0	0	0	0	0	0	-23.65	0.18	0.68
BCC1	TGGT1_271050	SAG-related sequence SRS34A	14|6|5	25	8.33	3	12|14|13|11|18|0|3|8|0|3|26|58|18|18|18|2	0	0	0	0	0	-112.63	0.28	0.69
BCC1	TGGT1_271970	GAPM3	2|0|0	2	0.67	3	0|0|0|0|0|0|0|0|0|0|0|0|0|0|0|0	0.32	0.97	0.32	0.97	0.32	-1.11	6.67	0.4
BCC1	TGGT1_272640	eukaryoticinitiationfactor-2B,epsilonsubunit	4|0|4	8	2.67	3	0|0|0|0|0|0|0|0|0|0|0|0|0|0|0|0	0.67	1	0.67	1	0.67	-1.11	26.67	0.19
BCC1	TGGT1_273050	BCC8	11|0|3	14	4.67	3	0|0|0|0|5|0|0|0|0|0|0|0|0|0|0|0	0.47	0.96	0.47	0.96	0.47	-4.69	3.73	0.33
BCC1	TGGT1_273090	celldivisionproteinCDC48CY	6|2|5	13	4.33	3	0|0|4|5|2|0|0|3|0|0|0|5|0|3|5|0	0	0	0	0	0	-15.12	0.91	0.67
BCC1	TGGT1_273760	HSP70	13|4|4	21	7	3	5|2|9|9|7|0|3|7|0|3|5|13|2|5|8|0	0	0	0	0	0	-30.91	0.72	0.68
BCC1	TGGT1_278130	BCC11	4|0|0	4	1.33	3	0|0|0|0|0|0|0|0|0|0|0|0|0|0|0|0	0.33	1	0.33	1	0.33	-1.11	13.33	0.37
BCC1	TGGT1_278830	glucose-6-phosphate1-dehydrogenase	4|0|0	4	1.33	3	0|0|0|0|0|0|0|0|0|0|0|0|0|0|0|0	0.33	1	0.33	1	0.33	-1.11	13.33	0.37
BCC1	TGGT1_278870	myosinF	3|0|0	3	1	3	0|0|3|0|2|0|0|0|0|0|0|0|0|0|3|0	0.01	0.03	0.01	0.03	0.01	-8.34	0.5	0.63
BCC1	TGGT1_278990	phosphate carrier	3|0|0	3	1	3	2|2|0|0|0|0|0|0|0|2|3|4|0|0|0|0	0	0	0	0	0	-11.65	0.36	0.65
BCC1	TGGT1_280370	TGGT1_280370	3|0|0	3	1	3	0|0|0|0|0|0|0|0|0|0|0|0|0|0|0|0	0.33	0.99	0.33	0.99	0.33	-1.11	10	0.38
BCC1	TGGT1_280600	histidyl-tRNAsynthetase(HisRS)	3|0|0	3	1	3	0|0|0|0|0|0|0|0|0|0|0|0|0|0|0|0	0.33	0.99	0.33	0.99	0.33	-1.11	10	0.38
BCC1	TGGT1_284190	pyruvatecarboxylase	821|457|970	2248	749.33	3	313|300|441|295|226|291|75|110|2|22|89|113|126|216|136|66	0	0	0	0	0	-542.34	2.22	0.69
BCC1	TGGT1_285980A	GPM1 285980A	2|0|0	2	0.67	3	0|0|0|0|0|0|0|0|0|0|0|0|0|0|0|0	0.32	0.97	0.32	0.97	0.32	-1.11	6.67	0.4
BCC1	TGGT1_286420A	EF-1-ALPHA 286420A	55|13|0	68	22.67	3	25|0|0|0|17|0|0|0|0|7|17|24|14|19|26|22	0	0	0	0	0	-107.26	0.93	0.67
BCC1	TGGT1_286580	IMC17	2|2|0	4	1.33	3	2|2|0|3|2|0|0|3|0|2|0|0|0|0|0|0	0	0	0	0	0	-10.57	0.53	0.65
BCC1	TGGT1_288360	tryptophanyl-tRNA synthetase (TrpRS2)	3|0|0	3	1	3	0|0|2|3|4|0|0|2|0|0|2|3|0|4|3|0	0	0	0	0	0	-14.89	0.29	0.67
BCC1	TGGT1_288380	HSP90	4|0|4	8	2.67	3	0|0|0|5|8|0|0|0|0|0|2|3|0|0|4|0	0	0	0	0	0	-21.41	0.53	0.67
BCC1	TGGT1_288650	GRA12	3|2|2	7	2.33	3	2|3|5|8|9|0|0|0|0|0|6|8|0|3|4|0	0	0	0	0	0	-27.38	0.3	0.69
BCC1	TGGT1_289300	methionyl-tRNAsynthetase	3|0|0	3	1	3	0|0|0|0|0|0|0|0|0|0|0|0|0|0|2|0	0.27	0.81	0.27	0.81	0.27	-2.65	2	0.46
BCC1	TGGT1_289600	HSP29	4|0|0	4	1.33	3	0|0|0|0|3|0|0|0|0|0|0|0|0|0|2|0	0.2	0.59	0.2	0.59	0.2	-5.12	1.07	0.59
BCC1	TGGT1_289650	PEP-carboxykinaseI	2|0|0	2	0.67	3	0|0|0|0|0|0|0|0|0|0|0|0|0|0|3|0	0.17	0.51	0.17	0.51	0.17	-3.7	0.89	0.59
BCC1	TGGT1_289690	glyceraldehyde-3-phosphatedehydrogenaseGAPDH1	10|5|3	18	6	3	6|5|5|14|9|0|5|6|0|2|10|11|2|9|9|2	0	0	0	0	0	-38.4	0.55	0.68
BCC1	TGGT1_289760	Biotin-synthetases-signal peptide	32|11|19	62	20.67	3	0|0|0|4|0|3|0|0|0|0|0|0|0|0|0|0	0.99	1	0.99	1	0.99	3.38	11.81	0
BCC1	TGGT1_290660	RNArecognitionmotif-containingprotein	3|0|0	3	1	3	0|4|3|4|3|0|0|2|0|0|0|0|0|2|0|0	0	0	0	0	0	-14.89	0.29	0.67
BCC1	TGGT1_290670	leucyl aminopeptidase LAP	6|0|2	8	2.67	3	2|0|8|4|2|0|0|3|0|0|0|7|2|3|7|0	0	0	0	0	0	-28.06	0.41	0.68
BCC1	TGGT1_291880	TGGT1_291880	5|0|0	5	1.67	3	6|4|6|5|8|0|4|2|0|0|0|0|0|0|0|0	0	0	0	0	0	-26.95	0.27	0.68
BCC1	TGGT1_291890	microneme protein MIC1	4|0|0	4	1.33	3	0|0|5|0|0|0|0|2|0|0|0|0|0|0|0|0	0.1	0.29	0.1	0.29	0.1	-7.19	0.76	0.61
BCC1	TGGT1_292080	leucyl-tRNAsynthetase	2|0|0	2	0.67	3	0|0|2|0|0|0|0|2|0|0|0|0|2|2|3|0	0	0	0	0	0	-9.47	0.3	0.65
BCC1	TGGT1_294350	DEAD/DEAH box helicase 294350	2|0|0	2	0.67	3	0|0|0|0|0|0|0|0|0|0|0|0|0|0|0|0	0.32	0.97	0.32	0.97	0.32	-1.11	6.67	0.4
BCC1	TGGT1_294860	TGGT1_294860	15|9|4	28	9.33	3	0|0|0|0|0|0|0|0|0|0|0|0|0|0|0|0	1	1	1	1	1	7.01	93.33	0
BCC1	TGGT1_297070	TGGT1_297070	2|0|0	2	0.67	3	0|0|0|0|0|0|0|0|0|0|0|2|0|0|0|0	0.21	0.63	0.21	0.63	0.21	-2.65	1.33	0.59
BCC1	TGGT1_300140	elongationfactor1-gamma	3|0|0	3	1	3	0|0|0|5|2|0|0|0|0|0|0|2|0|2|3|0	0	0	0	0	0	-12.65	0.33	0.66
BCC1	TGGT1_300260	threonyl-tRNAsynthetasefamilyprotein	3|0|0	3	1	3	0|0|3|3|0|0|0|0|0|0|0|0|0|0|4|0	0	0.01	0	0.01	0	-10.58	0.4	0.65
BCC1	TGGT1_304630	ATGCterminaldomain-containingprotein	2|0|0	2	0.67	3	0|0|0|0|0|0|0|0|0|0|3|2|0|2|0|0	0.01	0.02	0.01	0.02	0.01	-7.41	0.38	0.64
BCC1	TGGT1_305160	histoneH2Ba	6|3|0	9	3	3	0|0|0|0|6|0|0|0|0|2|3|3|0|0|4|0	0	0	0	0	0	-17.02	0.75	0.65
BCC1	TGGT1_305520	ribosomalproteinRPS2	4|0|0	4	1.33	3	0|0|4|4|4|0|0|0|0|2|4|4|3|5|4|0	0	0	0	0	0	-18.14	0.31	0.67
BCC1	TGGT1_308020	SAG-related sequence SRS57	2|2|0	4	1.33	3	2|0|2|0|2|0|0|0|0|0|0|3|0|0|0|0	0	0	0	0	0	-9.47	0.59	0.65
BCC1	TGGT1_308090	ROP5 308090	17|4|4	25	8.33	3	6|11|10|27|12|0|0|4|0|9|8|16|8|14|9|0	0	0	0	0	0	-61.72	0.48	0.69
BCC1	TGGT1_308860	Apical Cap3	2|0|0	2	0.67	3	0|0|0|2|2|0|0|0|0|2|0|2|0|0|3|0	0	0	0	0	0	-9.47	0.3	0.65
BCC1	TGGT1_309210	peroxi redoxin6	3|0|0	3	1	3	0|0|0|2|3|0|0|0|0|0|2|2|0|0|3|0	0	0.01	0	0.01	0	-10.57	0.4	0.65
BCC1	TGGT1_309980	dynein heavy chain 309980	4|0|0	4	1.33	3	0|0|0|0|0|0|0|0|0|0|0|0|0|0|0|0	0.33	1	0.33	1	0.33	-1.11	13.33	0.37
BCC1	TGGT1_310220	BCC10	26|11|13	50	16.67	3	0|0|0|0|2|4|0|0|0|0|0|0|0|0|0|0	0.99	1	0.99	1	0.99	3.76	11.11	0
BCC1	TGGT1_310440	MORN1	12|21|16	49	16.33	3	0|0|0|0|0|0|26|71|38|38|0|0|0|0|0|0	0	0	0	0	0	-149.37	0.38	0.69
BCC1	TGGT1_310670	glycogenphosphorylase1	3|0|0	3	1	3	0|0|0|0|2|0|0|0|0|0|0|0|0|0|0|0	0.27	0.81	0.27	0.81	0.27	-2.65	2	0.46
BCC1	TGGT1_311230	BCC7	68|34|28	130	43.33	3	3|2|0|2|35|14|72|75|11|26|0|0|2|0|44|10	0	0	0	0	0	-166.42	0.77	0.69
BCC1	TGGT1_311310	proteinphosphatase2Bcatalyticsubunit,calcineurinfamilyphosphatsesuperfamilyprotein	3|0|0	3	1	3	0|0|0|0|2|0|0|0|0|0|0|0|0|0|0|0	0.27	0.81	0.27	0.81	0.27	-2.65	2	0.46
BCC1	TGGT1_311720	chaperonin protein BiP	10|4|3	17	5.67	3	5|0|12|12|8|0|3|7|0|12|5|9|2|7|11|3	0	0	0	0	0	-41.56	0.48	0.69
BCC1	TGGT1_312600	HSP21	2|0|0	2	0.67	3	0|0|0|0|4|0|0|0|0|0|0|0|0|0|0|0	0.12	0.35	0.12	0.35	0.12	-3.56	0.67	0.6
BCC1	TGGT1_312630	anonymousantigen-1	7|0|0	7	2.33	3	0|0|4|4|0|0|0|0|0|0|0|0|0|2|5|2	0.01	0.02	0.01	0.02	0.01	-15.98	0.62	0.64
BCC1	TGGT1_313410	proteasome26Sregulatorysubunit	2|0|0	2	0.67	3	0|0|0|0|0|0|0|0|0|0|0|0|0|0|0|0	0.32	0.97	0.32	0.97	0.32	-1.11	6.67	0.4
BCC1	TGGT1_315320	SAG-related sequence SRS52A	3|0|0	3	1	3	0|0|2|0|2|0|0|2|0|2|2|3|0|0|0|0	0	0.01	0	0.01	0	-9.47	0.44	0.64
BCC1	TGGT1_316400B	alphatubulinTUBA1	7|2|0	9	3	3	2|0|3|6|4|2|0|0|0|0|4|4|0|3|6|0	0	0	0	0	0	-21.41	0.6	0.66
BCC1	TGGT1_318230	phosphoglyceratekinasePGKI	2|0|0	2	0.67	3	0|0|3|2|3|0|0|4|0|0|4|8|0|0|3|0	0	0	0	0	0	-20.42	0.14	0.68
BCC1	TGGT1_320050	ribosomalproteinRPL5	3|0|0	3	1	3	0|0|3|4|3|0|0|0|0|0|2|5|0|4|2|0	0	0	0	0	0	-17.02	0.25	0.67
BCC1	TGGT1_321620	dynamin-relatedproteinDRPB	2|0|0	2	0.67	3	0|0|0|0|0|0|0|0|0|0|0|0|0|0|0|0	0.32	0.97	0.32	0.97	0.32	-1.11	6.67	0.4
BCC1	TGGT1_324600	HSP	2|0|0	2	0.67	3	0|0|0|2|0|0|0|0|0|3|4|4|0|2|0|0	0	0	0	0	0	-13.78	0.21	0.67
BCC1	TGGT1_363030	ROP8 363030	4|0|0	4	1.33	3	0|0|2|4|2|0|0|0|0|2|3|0|0|2|0|2	0	0.01	0	0.01	0	-11.65	0.48	0.64
BCC1	TGGT1_411430	ROP5	11|3|0	14	4.67	3	0|7|0|16|4|0|4|0|0|6|5|12|2|9|0|0	0	0	0	0	0	-47.96	0.42	0.68
BCC1	TGGT1_411590	Ntphosphatase 411590	4|2|0	6	2	3	0|0|0|0|0|0|0|0|0|0|0|0|0|0|0|0	0.66	1	0.66	1	0.66	-1.11	20	0.2
BCC1	TGGT1_229670	ribosomalproteinRPS23	0|2|0	2	0.67	3	0|2|3|0|0|0|0|2|0|4|0|3|0|0|2|0	0	0	0	0	0	-12.65	0.22	0.66
BCC1	TGGT1_244840	Zn 244840	0|2|0	2	0.67	3	0|0|0|0|0|0|0|0|0|0|0|0|0|4|0|0	0.12	0.35	0.12	0.35	0.12	-3.56	0.67	0.6
BCC1	TGGT1_250770	eukaryoticinitiationfactor-4A	0|2|2	4	1.33	3	0|0|0|3|0|0|0|2|0|0|3|5|0|2|0|0	0	0	0	0	0	-13.78	0.41	0.67
BCC1	TGGT1_277270	NTPaseII	0|2|0	2	0.67	3	0|0|0|0|7|0|0|5|0|4|0|5|0|3|7|2	0	0	0	0	0	-25.82	0.11	0.69
BCC1	TGGT1_292130	ribosomalproteinRPL13A	0|2|0	2	0.67	3	0|0|3|5|3|0|3|2|0|3|4|6|0|5|0|0	0	0	0	0	0	-21.41	0.13	0.69
BCC1	TGGT1_205558	NACdomain-containingprotein	0|0|2	2	0.67	3	0|0|0|0|0|0|0|0|0|0|0|0|0|0|0|0	0.32	0.97	0.32	0.97	0.32	-1.11	6.67	0.4
BCC1	TGGT1_212880	surface antigen repeat-containing protein	0|0|2	2	0.67	3	0|0|0|0|0|0|0|0|0|0|0|0|0|0|0|0	0.32	0.97	0.32	0.97	0.32	-1.11	6.67	0.4
BCC1	TGGT1_216880	guaninenucleotide-bindingprotein	0|0|2	2	0.67	3	0|0|4|0|3|0|0|0|0|0|3|6|3|4|0|0	0	0	0	0	0	-18.14	0.16	0.68
BCC1	TGGT1_225050	adenosylhomocysteinase	0|0|2	2	0.67	3	0|0|0|0|0|0|0|0|0|0|0|0|0|0|0|0	0.32	0.97	0.32	0.97	0.32	-1.11	6.67	0.4
BCC1	TGGT1_227280	GRA3	0|0|2	2	0.67	3	0|0|0|13|0|0|0|2|0|0|4|2|0|2|0|0	0	0	0	0	0	-21.84	0.13	0.68
BCC1	TGGT1_230160	TGGT1_230160	0|0|2	2	0.67	3	0|0|0|3|0|0|0|0|0|0|3|2|0|0|2|0	0	0	0	0	0	-10.57	0.27	0.66
BCC1	TGGT1_247280	TGGT1_247280	0|0|2	2	0.67	3	0|0|0|0|0|0|0|0|0|0|0|0|0|0|0|0	0.32	0.97	0.32	0.97	0.32	-1.11	6.67	0.4
BCC1	TGGT1_263300	eukaryoticporinprotein	0|0|2	2	0.67	3	0|0|0|2|0|0|0|0|0|0|0|2|0|2|0|0	0.02	0.05	0.02	0.05	0.02	-6.35	0.44	0.63
BCC1	TGGT1_266010	phosphatidylinositol 3- and 4-kinase	0|0|4	4	1.33	3	0|0|0|0|0|0|0|0|0|0|0|0|0|0|0|0	0.33	1	0.33	1	0.33	-1.11	13.33	0.37
BCC1	TGGT1_280660	HECT(ubiquitin-transferase) 280660	0|0|2	2	0.67	3	0|0|0|0|0|0|0|0|0|0|0|0|0|0|0|0	0.32	0.97	0.32	0.97	0.32	-1.11	6.67	0.4
BCC1	TGGT1_288720	ribosomalproteinRPL10	0|0|2	2	0.67	3	0|2|0|0|0|0|2|0|0|0|0|0|0|0|0|0	0.07	0.22	0.07	0.22	0.07	-4.11	0.67	0.61
BCC1	TGGT1_293690	profilinPRF	0|0|2	2	0.67	3	0|0|0|0|0|0|0|0|0|0|0|0|0|0|3|0	0.17	0.51	0.17	0.51	0.17	-3.7	0.89	0.59
BCC1	TGGT1_297430	TGGT1_297430	0|0|2	2	0.67	3	0|0|0|0|0|0|0|0|0|0|0|0|0|0|0|0	0.32	0.97	0.32	0.97	0.32	-1.11	6.67	0.4
BCC1	TGGT1_307850	6-phosphogluconatedehydrogenase	0|0|4	4	1.33	3	0|0|6|6|7|0|0|12|0|0|0|3|0|9|0|0	0	0	0	0	0	-36.92	0.16	0.69
BCC1	TGGT1_308890	transcriptionelongationfactorSPT6	0|0|2	2	0.67	3	0|0|0|0|0|0|0|0|0|0|0|0|0|0|0|0	0.32	0.97	0.32	0.97	0.32	-1.11	6.67	0.4
BCC1	TGGT1_309120	ribosomalproteinRPL4	0|0|2	2	0.67	3	0|2|2|4|0|0|0|0|0|0|2|0|0|3|3|0	0	0	0	0	0	-12.65	0.22	0.66
BCC1	TGGT1_309590	ROP1	0|0|3	3	1	3	0|0|0|3|0|0|0|0|0|0|0|0|0|0|0|0	0.23	0.7	0.23	0.7	0.23	-3.7	1.33	0.58
BCC1	TGGT1_311280	TGGT1_311280	0|0|2	2	0.67	3	0|0|0|0|0|0|0|0|0|0|0|0|0|0|0|0	0.32	0.97	0.32	0.97	0.32	-1.11	6.67	0.4
BCC1	TGGT1_319560	microneme protein MIC3	0|0|2	2	0.67	3	0|0|2|0|0|0|0|0|0|0|0|2|0|0|0|0	0.07	0.22	0.07	0.22	0.07	-4.11	0.67	0.61
IMC8	BioID2	BioID2	171|181|222	574	191.33	3	16|5|11|7|21|30|55|46|24|45|15|18|8|33|14|0	1	1	1	1	1	36.27	4.28	0
IMC8	TGGT1_200320	HXGPRT	24|26|28	78	26	3	4|2|0|3|3|0|6|13|0|9|0|0|0|0|4|0	0.89	0.99	0.89	0.99	0.89	1.04	3.25	0.01
IMC8	TGGT1_202070	TGGT1_202070	2|0|0	2	0.67	3	0|2|0|2|0|0|0|0|0|0|0|0|0|0|0|0	0.07	0.22	0.07	0.22	0.07	-4.11	0.67	0.61
IMC8	TGGT1_202370	T-complexprotein1,epsilonsubunit(TCP-1-epsilon)	8|27|25	60	20	3	0|0|0|0|2|0|0|0|0|0|0|0|2|3|0|0	0.99	1	0.99	1	0.99	3.62	11.43	0
IMC8	TGGT1_202550	BCC6	12|16|15	43	14.33	3	0|0|0|0|0|0|11|16|0|13|0|0|0|0|9|0	0	0	0	0	0	-26.44	1.17	0.68
IMC8	TGGT1_204050	SUB1	4|6|7	17	5.67	3	0|0|0|4|4|0|0|0|0|0|0|4|0|2|0|0	0.02	0.05	0.02	0.05	0.02	-7.2	1.62	0.63
IMC8	TGGT1_205470	translationelongationfactor2familyprotein	5|19|36	60	20	3	6|6|9|11|10|3|7|6|0|0|3|10|3|8|9|0	0.33	1	0.33	1	0.33	-29.78	2	0.36
IMC8	TGGT1_205570	TGGT1_205570	2|0|0	2	0.67	3	0|0|0|0|0|0|0|0|0|0|0|0|0|0|0|0	0.32	0.97	0.32	0.97	0.32	-1.11	6.67	0.4
IMC8	TGGT1_205700	cyclophilinprecursor	7|6|4	17	5.67	3	0|4|0|4|2|0|0|2|0|0|6|4|3|5|3|0	0	0	0	0	0	-11.63	1.19	0.66
IMC8	TGGT1_209030	ACT1	33|42|23	98	32.67	3	13|7|14|20|8|0|5|10|0|7|20|27|12|12|9|0	0	0	0	0	0	-38.65	1.61	0.68
IMC8	TGGT1_211670	S1RNAbindingdomain-containingprotein	11|0|0	11	3.67	3	0|0|2|2|0|0|0|0|0|0|0|0|0|0|0|0	0.33	1	0.33	1	0.33	-4.11	3.67	0.37
IMC8	TGGT1_213067	TGGT1_213067	2|0|0	2	0.67	3	0|0|0|0|0|0|0|0|0|0|0|0|0|0|0|0	0.32	0.97	0.32	0.97	0.32	-1.11	6.67	0.4
IMC8	TGGT1_213388	TGGT1_213388	2|0|0	2	0.67	3	0|0|0|0|0|0|0|0|0|0|0|0|0|0|0|0	0.32	0.97	0.32	0.97	0.32	-1.11	6.67	0.4
IMC8	TGGT1_215470	ribosomalproteinRPL10A	2|0|0	2	0.67	3	0|0|2|2|3|0|0|0|0|0|0|0|0|0|0|0	0.01	0.02	0.01	0.02	0.01	-7.41	0.38	0.64
IMC8	TGGT1_216000	IMC3	23|6|14	43	14.33	3	0|0|0|0|0|0|0|0|0|0|0|0|0|0|3|0	0.97	1	0.97	1	0.97	2.54	19.11	0
IMC8	TGGT1_216335	TGGT1_216335	2|0|0	2	0.67	3	0|0|0|0|0|0|0|0|0|0|0|0|0|0|0|0	0.32	0.97	0.32	0.97	0.32	-1.11	6.67	0.4
IMC8	TGGT1_217510	IMC19	15|19|17	51	17	3	0|0|0|0|0|0|0|0|0|0|0|0|0|0|0|0	1	1	1	1	1	24.2	170	0
IMC8	TGGT1_218560	acetyl-coAcarboxylaseACC2	113|112|125	350	116.67	3	120|93|123|108|99|6|66|92|11|41|47|43|45|110|95|29	0	0	0	0	0	-244.43	1.01	0.69
IMC8	TGGT1_219660	TGGT1_219660	2|2|0	4	1.33	3	0|0|0|0|0|0|0|0|0|0|0|0|0|0|0|0	0.65	0.97	0.65	0.97	0.65	-1.11	13.33	0.21
IMC8	TGGT1_220400	actin depolymerizing factor ADF	19|0|6	25	8.33	3	2|6|3|4|0|0|0|5|0|0|4|0|0|0|4|0	0.33	1	0.33	1	0.33	-20.36	1.75	0.37
IMC8	TGGT1_221280	TGGT1_221280	2|0|0	2	0.67	3	0|0|0|0|0|0|0|0|0|0|0|0|0|0|0|0	0.32	0.97	0.32	0.97	0.32	-1.11	6.67	0.4
IMC8	TGGT1_221320	acetyl-CoA carboxylase ACC1	3489|2956|1967	8412	2804	3	2523|2815|2063|2179|2249|510|1435|2435|613|842|900|1197|1879|2902|2190|1143	0	0	0	0	0	#NAME?	1.05	0.69
IMC8	TGGT1_221660	DEAD/DEAH box helicase 221660	2|0|0	2	0.67	3	0|0|0|0|0|0|0|0|0|0|0|0|0|0|0|0	0.32	0.97	0.32	0.97	0.32	-1.11	6.67	0.4
IMC8	TGGT1_224520	IMC8	0|0|0	0	0	3	0|0|0|0|0|0|0|0|0|0|0|0|0|0|0|0	0	0	0	0	0	-1.11	0	0.69
IMC8	TGGT1_224530	IMC5	38|33|33	104	34.67	3	0|0|0|0|3|0|0|0|0|0|0|0|0|0|0|0	1	1	1	1	1	12.56	46.22	0
IMC8	TGGT1_225080	ribosomalproteinRPS18	9|2|5	16	5.33	3	0|0|0|4|0|0|0|0|0|0|0|3|0|0|0|0	0.48	0.92	0.48	0.92	0.48	-3.56	3.05	0.32
IMC8	TGGT1_226220	IMC9	16|34|18	68	22.67	3	0|0|0|0|0|0|0|0|0|0|0|0|0|0|0|0	1	1	1	1	1	25.69	226.67	0
IMC8	TGGT1_226755	3'5'-cyclic nucleotide phosphodiesterase domain-containing protein	2|0|0	2	0.67	3	0|0|0|0|0|0|0|0|0|0|0|0|0|0|0|0	0.32	0.97	0.32	0.97	0.32	-1.11	6.67	0.4
IMC8	TGGT1_226960	phosphofructokinasePFKII	7|23|23	53	17.67	3	3|5|11|17|11|2|7|5|0|4|5|7|6|16|13|0	0	0	0	0	0	-42.56	1.24	0.68
IMC8	TGGT1_227360	ribosomalproteinRPL3	2|3|5	10	3.33	3	2|3|0|3|0|0|0|0|0|0|2|3|0|0|0|0	0.01	0.04	0.01	0.04	0.01	-7.5	1.21	0.63
IMC8	TGGT1_230210	IMC10	6|18|5	29	9.67	3	0|0|0|0|0|0|0|0|0|0|0|0|0|0|0|0	1	1	1	1	1	8.69	96.67	0
IMC8	TGGT1_230340	AAP4	24|46|42	112	37.33	3	0|0|0|0|0|0|0|0|0|0|0|4|7|15|0|0	0.93	1	0.93	1	0.93	1.32	5.74	0.01
IMC8	TGGT1_230850	TSC3	3|13|17	33	11	3	0|0|0|0|0|0|0|0|0|0|0|0|0|0|0|0	1	1	1	1	1	5.27	110	0
IMC8	TGGT1_231070	BCC2	281|372|149	802	267.33	3	0|0|0|0|33|15|4|9|0|4|0|0|0|0|110|39	0.67	1	0.67	1	0.67	-15.7	5.43	0.19
IMC8	TGGT1_231630	IMC4	86|52|69	207	69	3	0|0|4|4|5|0|4|6|0|6|2|10|0|9|10|0	1	1	1	1	1	32.6	7.89	0
IMC8	TGGT1_231640	IMC1	62|64|86	212	70.67	3	0|0|7|7|12|0|3|3|0|3|6|5|2|5|2|2	1	1	1	1	1	46.36	8.83	0
IMC8	TGGT1_231850	PP2C	3|4|7	14	4.67	3	0|0|2|0|0|0|0|2|0|0|0|2|0|2|0|0	0.34	0.86	0.34	0.86	0.34	-3.37	2.33	0.36
IMC8	TGGT1_232080	TGGT1_232080	4|0|2	6	2	3	0|0|0|3|0|0|0|0|0|0|0|0|0|0|0|0	0.44	0.81	0.44	0.81	0.44	-3.7	2.67	0.33
IMC8	TGGT1_232350	lactatedehydrogenaseLDH1	17|16|10	43	14.33	3	4|4|9|16|8|0|3|10|0|8|13|32|5|19|11|3	0	0	0	0	0	-58.71	0.72	0.69
IMC8	TGGT1_232370	CW-typeZincFingerprotein	2|2|0	4	1.33	3	0|0|0|0|0|0|0|0|0|0|0|0|0|0|0|0	0.65	0.97	0.65	0.97	0.65	-1.11	13.33	0.21
IMC8	TGGT1_232710	ribosomalproteinRPS3A	6|4|4	14	4.67	3	0|2|0|6|3|0|0|2|0|0|4|0|0|3|0|0	0	0	0	0	0	-8.97	1.17	0.65
IMC8	TGGT1_232780	BCC1	4|10|21	35	11.67	3	8|9|0|0|0|0|0|2|0|0|0|0|0|0|0|0	0.32	0.94	0.32	0.94	0.32	-11.13	2.46	0.4
IMC8	TGGT1_233460	SAG-related sequence SRS29B	46|47|27	120	40	3	7|11|11|18|15|0|6|8|2|6|32|32|13|28|11|7	0	0	0	0	0	-58.31	1.45	0.69
IMC8	TGGT1_235340	ISC1	60|84|59	203	67.67	3	0|0|0|0|6|0|0|0|0|0|0|0|0|0|4|0	1	1	1	1	1	14.7	27.07	0
IMC8	TGGT1_235470	myosinA	6|24|19	49	16.33	3	0|6|8|12|13|0|4|10|0|5|4|7|4|14|9|0	0	0	0	0	0	-36.67	1.33	0.67
IMC8	TGGT1_237290	TGGT1_237290	3|0|0	3	1	3	0|0|0|0|0|0|0|0|0|0|0|0|0|0|0|0	0.33	0.99	0.33	0.99	0.33	-1.11	10	0.38
IMC8	TGGT1_239260	histoneH4	14|7|4	25	8.33	3	0|0|4|11|0|0|0|4|0|0|10|11|0|2|0|0	0	0	0	0	0	-27.86	0.93	0.68
IMC8	TGGT1_240380	TGGT1_240380	2|0|0	2	0.67	3	0|0|0|0|0|0|0|0|0|0|0|0|0|0|0|0	0.32	0.97	0.32	0.97	0.32	-1.11	6.67	0.4
IMC8	TGGT1_242625	ATPase family associated with various cellular activities (AAA) subfamily protein	2|0|0	2	0.67	3	0|0|0|0|0|0|0|0|0|0|0|0|0|0|0|0	0.32	0.97	0.32	0.97	0.32	-1.11	6.67	0.4
IMC8	TGGT1_244560	putative heat shock protein 90	7|18|16	41	13.67	3	2|2|13|10|9|0|3|5|0|8|2|3|0|6|3|3	0	0	0	0	0	-26.06	1.37	0.67
IMC8	TGGT1_246190	TGGT1_246190	2|2|0	4	1.33	3	0|0|0|0|0|0|0|0|0|0|0|2|0|0|0|0	0.42	0.63	0.42	0.63	0.42	-2.65	2.67	0.33
IMC8	TGGT1_248510	TGGT1_248510	4|3|3	10	3.33	3	0|0|0|0|0|0|0|0|0|2|0|0|0|0|0|0	0.84	0.91	0.84	0.91	0.84	1.46	6.67	0.01
IMC8	TGGT1_249850	GAP40	11|4|0	15	5	3	2|0|0|0|0|0|0|0|0|0|0|0|0|0|0|0	0.64	1	0.64	1	0.64	-2.65	10	0.21
IMC8	TGGT1_249900	adeninenucleotidetranslocator	2|9|3	14	4.67	3	0|0|2|0|0|0|0|0|0|2|2|2|0|5|2|0	0.29	0.87	0.29	0.87	0.29	-7.5	1.7	0.45
IMC8	TGGT1_256760	pyruvatekinasePyK1	2|8|8	18	6	3	0|0|0|4|2|0|0|0|0|0|0|2|2|2|2|0	0.54	0.81	0.54	0.81	0.54	-6.6	2.4	0.23
IMC8	TGGT1_257720	putative proton ATPase	6|0|0	6	2	3	0|0|0|0|0|0|0|0|0|0|0|0|0|0|0|0	0.33	1	0.33	1	0.33	-1.11	20	0.37
IMC8	TGGT1_259240	ribosomalproteinRPS21	4|2|2	8	2.67	3	0|0|0|0|0|0|0|0|0|0|0|0|0|0|0|0	0.98	1	0.98	1	0.98	3.42	26.67	0
IMC8	TGGT1_260500	COPIassociatedprotein	4|0|6	10	3.33	3	0|0|0|0|0|0|0|0|0|0|0|0|0|0|0|0	0.67	1	0.67	1	0.67	-1.11	33.33	0.19
IMC8	TGGT1_260540	IMC14	64|49|37	150	50	3	0|0|0|0|8|0|0|0|0|0|0|0|0|2|12|0	1	1	1	1	1	4.85	9.09	0
IMC8	TGGT1_261580	histoneH2AX	4|5|0	9	3	3	0|0|0|0|0|0|0|0|0|2|0|4|0|0|0|0	0.36	0.64	0.36	0.64	0.36	-6.14	2	0.36
IMC8	TGGT1_263520	SPM1	5|0|2	7	2.33	3	0|0|0|0|0|0|0|0|0|0|0|0|0|0|0|0	0.66	1	0.66	1	0.66	-1.11	23.33	0.2
IMC8	TGGT1_264752	HEAT 264752	3|0|0	3	1	3	0|0|0|0|0|0|0|0|0|0|0|0|0|0|0|0	0.33	0.99	0.33	0.99	0.33	-1.11	10	0.38
IMC8	TGGT1_266640	Acetyl-coenzymeAsynthetase2	5|10|5	20	6.67	3	0|0|0|2|0|0|0|0|0|0|0|0|0|6|3|0	0.3	0.82	0.3	0.82	0.3	-3.01	2.42	0.45
IMC8	TGGT1_266960	b-tub 266960	20|26|17	63	21	3	4|9|12|10|7|0|0|3|0|0|6|6|2|5|15|6	0	0.01	0	0.01	0	-16.71	1.83	0.64
IMC8	TGGT1_268850	enolase2	8|18|18	44	14.67	3	3|3|6|10|16|3|0|6|0|6|4|7|9|9|11|0	0	0	0	0	0	-30	1.28	0.68
IMC8	TGGT1_268870	tetratricopeptide 268870	8|23|27	58	19.33	3	0|0|0|0|0|0|0|0|0|0|0|0|0|0|0|0	1	1	1	1	1	13.51	193.33	0
IMC8	TGGT1_269460	BCC5	168|146|116	430	143.33	3	19|16|0|0|14|4|0|0|0|0|0|0|0|0|0|0	1	1	1	1	1	23.44	10.82	0
IMC8	TGGT1_270510	asparaginyl-tRNA synthetase (NOB+tRNA synthase)	3|6|7	16	5.33	3	0|0|4|8|6|0|0|3|0|0|3|3|0|4|4|0	0	0	0	0	0	-16.09	0.97	0.67
IMC8	TGGT1_271050	SAG-related sequence SRS34A	37|26|14	77	25.67	3	12|14|13|11|18|0|3|8|0|3|26|58|18|18|18|2	0	0	0	0	0	-89.67	0.86	0.69
[truncated: 546 more rows]

## Sheet: SAINTanalyses_with YFP 
Bait	Prey	PreyGene	Spec	SpecSum	AvgSpec	NumReplicates	ctrlCounts	AvgP	MaxP	TopoAvgP	TopoMaxP	SaintScore	logOddsScore	FoldChange	BFDR
MORN1	BioID2	BioID2	378|0|288|237	903	225.75	4	16|5|11|7|21|30|531|489|55|46|24|45|15|18|8|33|14|0	0	0	0	0	0	#NAME?	0.81	0.89
MORN1	TGGT1_200320	HXGPRT	33|0|81|77	191	47.75	4	4|2|0|3|3|0|0|0|6|13|0|9|0|0|0|0|4|0	0.75	1	0.75	1	0.75	-35.8	5.97	0.09
MORN1	TGGT1_201680	eukaryoticinitiationfactor-3subunit10	7|0|17|9	33	8.25	4	0|0|0|0|0|0|54|60|0|0|0|0|0|0|2|4|0|0	0	0	0	0	0	-132.73	0.28	0.88
MORN1	TGGT1_202370	T-complexprotein1,epsilonsubunit(TCP-1-epsilon)	8|0|22|11	41	10.25	4	0|0|0|0|2|0|30|23|0|0|0|0|0|0|2|3|0|0	0	0	0	0	0	-63.81	0.71	0.86
MORN1	TGGT1_202550	BCC6	146|0|251|175	572	143	4	0|0|0|0|0|0|16|19|11|16|0|13|0|0|0|0|9|0	0.75	1	0.75	1	0.75	-71.68	8.94	0.02
MORN1	TGGT1_203390	CRAL/TRIO 203390	5|0|8|0	13	3.25	4	0|0|0|0|0|0|40|35|0|0|0|0|0|0|0|0|0|0	0	0	0	0	0	-82.52	0.17	0.88
MORN1	TGGT1_203630	ribosomalproteinRPL44	2|0|3|0	5	1.25	4	0|0|0|2|0|0|0|0|0|0|0|0|0|0|0|0|0|0	0.21	0.53	0.21	0.53	0.21	-3.99	2.5	0.65
MORN1	TGGT1_204050	SUB1	2|0|8|2	12	3	4	0|0|0|4|4|0|7|11|0|0|0|0|0|4|0|2|0|0	0	0	0	0	0	-29.26	0.46	0.84
MORN1	TGGT1_205250	ROP18	4|0|0|0	4	1	4	0|0|2|4|0|0|0|0|0|2|0|0|0|0|0|0|2|0	0	0.01	0	0.01	0	-11.91	0.4	0.77
MORN1	TGGT1_205360	TGGT1_205360	2|0|0|0	2	0.5	4	0|0|0|0|0|0|0|0|0|0|0|0|0|0|0|0|0|0	0.22	0.89	0.22	0.89	0.22	-2.45	5	0.57
MORN1	TGGT1_205380	fructose-bisphospataseI	2|0|4|3	9	2.25	4	0|0|0|0|0|0|19|21|0|0|0|0|0|0|0|0|0|0	0	0	0	0	0	-43.72	0.23	0.87
MORN1	TGGT1_205470	translationelongationfactor2familyprotein	15|0|53|14	82	20.5	4	6|6|9|11|10|3|50|55|7|6|0|0|3|10|3|8|9|0	0	0	0	0	0	-139.75	0.65	0.88
MORN1	TGGT1_206590	CDPK2A	2|0|5|2	9	2.25	4	0|0|0|0|0|0|5|6|0|0|0|0|0|0|0|0|0|0	0	0.02	0	0.02	0	-12.61	0.82	0.76
MORN1	TGGT1_207440	RPS4	2|0|7|0	9	2.25	4	0|0|0|2|0|0|4|4|0|0|0|0|2|0|0|0|2|0	0.02	0.06	0.02	0.06	0.02	-13.99	0.75	0.73
MORN1	TGGT1_207620	pyridine nucleotide-disulfide oxidoreductase domain-containing protein	2|0|0|0	2	0.5	4	0|0|0|0|0|0|0|0|0|0|0|0|0|0|0|0|0|0	0.22	0.89	0.22	0.89	0.22	-2.45	5	0.57
MORN1	TGGT1_207640	isoleucyl-tRNAsynthetasefamilyprotein	3|0|4|2	9	2.25	4	0|0|0|0|0|0|5|10|0|0|0|0|0|0|0|0|0|0	0	0	0	0	0	-16.68	0.6	0.81
MORN1	TGGT1_209030	ACT1	24|0|39|16	79	19.75	4	13|7|14|20|8|0|28|42|5|10|0|7|20|27|12|12|9|0	0	0	0	0	0	-130.58	0.68	0.88
MORN1	TGGT1_209160	myristoylCoA:proteinN-myristoyltransferase	4|0|8|0	12	3	4	0|0|0|0|0|0|32|33|0|0|0|0|0|0|0|0|0|0	0	0	0	0	0	-71.38	0.18	0.88
MORN1	TGGT1_209200	TGGT1_209200	7|0|13|10	30	7.5	4	0|0|0|0|0|0|0|0|0|0|0|0|0|0|0|0|0|0	0.75	1	0.75	1	0.75	-2.45	75	0.07
MORN1	TGGT1_209880	glutamicacid-richprotein	2|0|12|6	20	5	4	0|0|0|0|0|0|0|0|0|0|0|0|0|0|0|0|0|0	0.72	1	0.72	1	0.72	-2.45	50	0.12
MORN1	TGGT1_210690	RPS6	6|0|2|0	8	2	4	0|0|0|4|0|0|4|9|0|0|0|0|0|5|0|2|0|0	0	0	0	0	0	-25.06	0.36	0.84
MORN1	TGGT1_210800	activatorofhsp90ATPase	4|0|4|5	13	3.25	4	0|0|0|0|0|0|23|14|0|0|0|0|0|0|0|0|0|0	0	0	0	0	0	-40.4	0.35	0.87
MORN1	TGGT1_211290	ROP15	3|0|0|2	5	1.25	4	0|0|0|2|0|0|2|0|0|0|0|0|0|0|0|0|0|0	0.07	0.21	0.07	0.21	0.07	-5.45	1.25	0.69
MORN1	TGGT1_211680	TGGT1_211680	6|0|15|7	28	7	4	2|2|2|3|3|0|24|18|0|3|0|3|2|5|0|5|2|3	0	0	0	0	0	-57.41	0.54	0.87
MORN1	TGGT1_211690	AAA family protein	3|0|2|2	7	1.75	4	0|0|0|0|0|0|28|40|0|0|0|0|0|0|0|0|0|0	0	0	0	0	0	-74.66	0.1	0.89
MORN1	TGGT1_212260	Sjogren'ssyndrome/sclerodermaautoantigen1(Autoantigenp27)protein	11|0|24|8	43	10.75	4	0|0|0|0|0|0|25|33|0|0|0|0|0|0|0|0|0|0	0	0	0	0	0	-63.62	0.74	0.86
MORN1	TGGT1_213040	CENP-C	99|0|123|57	279	69.75	4	0|0|0|0|0|0|0|0|5|7|0|4|0|0|0|0|0|0	0.75	1	0.75	1	0.75	-18.07	17.44	0.04
MORN1	TGGT1_213350	ribosomalproteinRPS15	4|0|4|2	10	2.5	4	0|0|2|3|0|0|11|10|2|0|0|2|0|3|0|0|2|0	0	0	0	0	0	-30.15	0.37	0.86
MORN1	TGGT1_214300	TGGT1_214300	2|0|0|0	2	0.5	4	0|0|0|0|0|0|0|0|0|0|0|0|0|0|0|0|0|0	0.22	0.89	0.22	0.89	0.22	-2.45	5	0.57
MORN1	TGGT1_214350	GTP-binding protein	3|0|2|0	5	1.25	4	0|0|0|0|0|0|3|3|0|0|0|0|0|0|0|0|0|0	0.02	0.06	0.02	0.06	0.02	-7.55	0.83	0.73
MORN1	TGGT1_215460	ribosomalproteinRPS24	2|0|7|3	12	3	4	0|0|2|3|0|0|4|3|0|0|0|2|0|0|0|3|3|0	0.01	0.03	0.01	0.03	0.01	-15.11	0.92	0.75
MORN1	TGGT1_216000	IMC3	3|0|7|4	14	3.5	4	0|0|0|0|0|0|9|14|0|0|0|0|0|0|0|0|3|0	0	0	0	0	0	-28.66	0.54	0.84
MORN1	TGGT1_216860	DEAD(Asp-Glu-Ala-Asp)boxpolypeptideDDX39	3|0|6|2	11	2.75	4	0|0|2|2|0|0|5|5|0|0|0|0|0|0|0|0|0|0	0	0	0	0	0	-16.22	0.79	0.78
MORN1	TGGT1_216900	cytokineinducedapoptosisinhibitor1familyprotein	4|0|9|8	21	5.25	4	0|0|0|0|0|0|19|16|0|0|0|0|0|0|0|0|0|0	0	0	0	0	0	-38.32	0.6	0.86
MORN1	TGGT1_217460	glutaminyl-tRNA synthetase (GlnRS)	2|0|5|0	7	1.75	4	0|0|2|3|0|0|6|9|0|0|0|0|0|0|0|0|2|0	0	0	0	0	0	-22.5	0.35	0.84
MORN1	TGGT1_217510	IMC19	6|0|14|2	22	5.5	4	0|0|0|0|0|0|11|21|0|0|0|0|0|0|0|0|0|0	0	0	0	0	0	-34.85	0.69	0.82
MORN1	TGGT1_217590	putative 50S ribosomal protein L17	2|0|0|0	2	0.5	4	0|0|0|0|0|0|0|0|0|0|0|0|0|0|0|0|0|0	0.22	0.89	0.22	0.89	0.22	-2.45	5	0.57
MORN1	TGGT1_217890	alkylhydroperoxidereductase/Thiolspecificantioxidant/Malallergen	5|0|11|11	27	6.75	4	0|0|2|2|0|0|35|45|0|0|0|0|2|2|0|0|0|0	0	0	0	0	0	-92.56	0.32	0.88
MORN1	TGGT1_218560	acetyl-coAcarboxylaseACC2	44|0|58|14	116	29	4	120|93|123|108|99|6|26|32|66|92|11|41|47|43|45|110|95|29	0	0	0	0	0	-517.32	0.25	0.89
MORN1	TGGT1_218720	CDPK6	3|0|10|2	15	3.75	4	0|0|0|0|0|0|0|0|0|0|0|0|0|0|0|0|0|0	0.72	1	0.72	1	0.72	-2.45	37.5	0.13
MORN1	TGGT1_219540	cytosolic tRNA-Ala synthetase	10|0|28|11	49	12.25	4	0|0|5|5|4|0|15|30|0|2|0|0|0|0|0|0|4|0	0	0	0	0	0	-60.64	0.89	0.84
MORN1	TGGT1_219750	cytochromec	3|0|5|3	11	2.75	4	0|0|0|0|0|0|4|0|0|0|0|0|0|0|0|0|0|0	0.27	0.54	0.27	0.54	0.27	-4.9	2.75	0.5
MORN1	TGGT1_220100	phosphoribosylpyrophosphatesynthetase	2|0|0|0	2	0.5	4	0|0|0|0|0|0|0|0|0|0|0|0|0|0|0|0|2|0	0.08	0.31	0.08	0.31	0.08	-3.99	1	0.68
MORN1	TGGT1_220400	actin depolymerizing factor ADF	10|0|5|0	15	3.75	4	2|6|3|4|0|0|2|6|0|5|0|0|4|0|0|0|4|0	0	0	0	0	0	-23.87	0.71	0.79
MORN1	TGGT1_221320	acetyl-CoA carboxylase ACC1	1358|0|1328|991	3677	919.25	4	2523|2815|2063|2179|2249|510|767|721|1435|2435|613|842|900|1197|1879|2902|2190|1143	0	0	0	0	0	#NAME?	0.34	0.89
MORN1	TGGT1_221620	b-tub 221620	11|0|29|12	52	13	4	0|0|12|10|8|0|28|28|0|0|0|4|6|7|2|4|13|7	0	0	0	0	0	-90.11	0.64	0.87
MORN1	TGGT1_222300	TGGT1_222300	2|0|0|0	2	0.5	4	0|0|0|0|0|0|0|0|0|0|0|0|0|0|0|0|0|0	0.22	0.89	0.22	0.89	0.22	-2.45	5	0.57
MORN1	TGGT1_224530	IMC5	2|0|7|0	9	2.25	4	0|0|0|0|3|0|0|0|0|0|0|0|0|0|0|0|0|0	0.26	0.84	0.26	0.84	0.26	-5.03	3	0.5
MORN1	TGGT1_224850	polyadenylatebindingprotein	2|0|9|2	13	3.25	4	0|0|0|0|0|0|20|23|0|0|0|0|0|2|0|0|0|0	0	0	0	0	0	-49.34	0.29	0.87
MORN1	TGGT1_224900	adenylatekinase	2|0|0|0	2	0.5	4	0|0|2|0|0|0|4|4|0|0|0|0|0|2|0|0|0|0	0	0	0	0	0	-13.99	0.17	0.82
MORN1	TGGT1_225080	ribosomalproteinRPS18	3|0|6|3	12	3	4	0|0|0|4|0|0|4|0|0|0|0|0|0|3|0|0|0|0	0.01	0.04	0.01	0.04	0.01	-12.97	1.09	0.74
MORN1	TGGT1_225270	TGGT1_225270	27|0|37|11	75	18.75	4	0|0|0|0|0|0|0|0|0|0|0|0|0|0|0|0|0|0	0.75	1	0.75	1	0.75	-2.45	187.5	0.05
MORN1	TGGT1_225980	TGGT1_225980	2|0|0|0	2	0.5	4	0|0|0|0|0|0|0|0|0|0|0|0|0|0|0|0|0|0	0.22	0.89	0.22	0.89	0.22	-2.45	5	0.57
MORN1	TGGT1_226220	IMC9	14|0|26|16	56	14	4	0|0|0|0|0|0|0|0|0|0|0|0|0|0|0|0|0|0	0.75	1	0.75	1	0.75	-2.45	140	0.03
MORN1	TGGT1_226660	TGGT1_226660	2|0|0|0	2	0.5	4	0|0|0|0|0|0|0|0|0|0|0|0|0|0|0|0|0|0	0.22	0.89	0.22	0.89	0.22	-2.45	5	0.57
MORN1	TGGT1_226730	aconitate hydratase ACN/IRP	4|0|16|4	24	6	4	0|0|2|0|0|0|0|6|0|0|0|0|0|0|0|0|0|0	0.26	0.92	0.26	0.92	0.26	-9.09	3	0.51
MORN1	TGGT1_226830	DnaK family protein	2|0|2|0	4	1	4	0|0|0|0|0|0|0|0|0|0|0|0|0|0|0|0|0|0	0.44	0.89	0.44	0.89	0.44	-2.45	10	0.29
MORN1	TGGT1_226960	phosphofructokinasePFKII	20|0|51|20	91	22.75	4	3|5|11|17|11|2|65|98|7|5|0|4|5|7|6|16|13|0	0	0	0	0	0	-217.99	0.46	0.88
MORN1	TGGT1_226970	ribosomalproteinRPS11	2|0|0|0	2	0.5	4	0|0|0|2|0|0|3|3|0|0|0|2|2|0|0|2|0|0	0	0	0	0	0	-11.91	0.2	0.81
MORN1	TGGT1_227360	ribosomalproteinRPL3	4|0|13|4	21	5.25	4	2|3|0|3|0|0|7|7|0|0|0|0|2|3|0|0|0|0	0.07	0.27	0.07	0.27	0.07	-22.82	1.05	0.69
MORN1	TGGT1_227600	ribosomalproteinRPL34	3|0|2|0	5	1.25	4	0|0|0|0|0|0|0|0|0|0|0|0|0|0|0|0|0|0	0.47	0.98	0.47	0.98	0.47	-2.45	12.5	0.26
MORN1	TGGT1_228150	TGGT1_228150	3|0|4|0	7	1.75	4	0|0|0|0|0|0|39|36|0|0|0|0|0|0|0|0|0|0	0	0	0	0	0	-82.52	0.09	0.89
MORN1	TGGT1_228470	ribosomalproteinRPL15	2|0|6|11	19	4.75	4	0|0|0|3|2|0|6|6|0|0|0|4|3|3|2|4|5|0	0	0.01	0	0.01	0	-23.87	0.9	0.77
MORN1	TGGT1_229260	BCC4	16|0|24|6	46	11.5	4	0|0|0|0|0|0|0|0|0|0|0|0|0|0|0|0|0|0	0.75	1	0.75	1	0.75	-2.45	115	0.08
MORN1	TGGT1_229930	p25-alphafamilyprotein	4|0|7|3	14	3.5	4	0|0|0|0|0|0|11|12|0|0|0|0|0|0|0|0|0|0	0	0	0	0	0	-25.29	0.61	0.83
MORN1	TGGT1_230160	TGGT1_230160	3|0|5|0	8	2	4	0|0|0|3|0|0|6|4|0|0|0|0|3|2|0|0|2|0	0	0	0	0	0	-18.35	0.5	0.81
MORN1	TGGT1_230210	IMC10	2|0|12|3	17	4.25	4	0|0|0|0|0|0|25|15|0|0|0|0|0|0|0|0|0|0	0	0	0	0	0	-43.66	0.42	0.86
MORN1	TGGT1_230340	AAP4	2|0|11|0	13	3.25	4	0|0|0|0|0|0|24|20|0|0|0|0|0|4|7|15|0|0	0	0	0	0	0	-73.45	0.2	0.88
MORN1	TGGT1_230850	TSC3	3|0|6|4	13	3.25	4	0|0|0|0|0|0|2|5|0|0|0|0|0|0|0|0|0|0	0.12	0.35	0.12	0.35	0.12	-8.53	1.86	0.67
MORN1	TGGT1_230940	TGGT1_230940	10|0|13|3	26	6.5	4	0|0|0|0|0|0|51|50|0|0|0|0|0|0|0|0|0|0	0	0	0	0	0	-111.43	0.26	0.88
MORN1	TGGT1_231070	BCC2	111|0|173|92	376	94	4	0|0|0|0|33|15|35|32|4|9|0|4|0|0|0|0|110|39	0	0	0	0	0	-241.68	1.73	0.85
MORN1	TGGT1_231630	IMC4	23|0|40|25	88	22	4	0|0|4|4|5|0|59|93|4|6|0|6|2|10|0|9|10|0	0	0	0	0	0	-190.97	0.51	0.88
MORN1	TGGT1_231640	IMC1	45|0|54|28	127	31.75	4	0|0|7|7|12|0|136|172|3|3|0|3|6|5|2|5|2|2	0	0	0	0	0	-364.62	0.39	0.89
MORN1	TGGT1_231850	PP2C	4|0|14|4	22	5.5	4	0|0|2|0|0|0|17|23|0|2|0|0|0|2|0|2|0|0	0	0	0	0	0	-48.3	0.5	0.86
MORN1	TGGT1_231970	pre-mRNAprocessingsplicingfactorPRP8	4|0|5|2	11	2.75	4	0|0|0|0|0|0|23|29|0|0|0|0|0|0|0|0|0|0	0	0	0	0	0	-56.94	0.21	0.88
MORN1	TGGT1_232250	catalase	10|0|13|4	27	6.75	4	0|0|0|0|0|0|37|50|0|0|0|0|2|2|0|0|2|0	0	0	0	0	0	-100.39	0.3	0.88
MORN1	TGGT1_232340	PP2C 232340	2|0|10|2	14	3.5	4	0|0|0|0|0|0|84|80|0|0|0|0|0|0|0|0|0|0	0	0	0	0	0	-181.81	0.09	0.88
MORN1	TGGT1_232350	lactatedehydrogenaseLDH1	5|0|26|13	44	11	4	4|4|9|16|8|0|24|37|3|10|0|8|13|32|5|19|11|3	0	0	0	0	0	-125.08	0.39	0.88
MORN1	TGGT1_232410	PDIfamilyprotein	5|0|5|0	10	2.5	4	0|0|0|0|0|0|5|6|0|0|0|0|0|0|0|0|0|0	0.01	0.02	0.01	0.02	0.01	-12.61	0.91	0.75
MORN1	TGGT1_232780	BCC1	38|0|51|33	122	30.5	4	8|9|0|0|0|0|0|0|0|2|0|0|0|0|0|0|0|0	0.75	1	0.75	1	0.75	-21.19	6.42	0.11
MORN1	TGGT1_233460	SAG-related sequence SRS29B	14|0|40|17	71	17.75	4	7|11|11|18|15|0|45|58|6|8|2|6|32|32|13|28|11|7	0	0	0	0	0	-186.54	0.43	0.88
MORN1	TGGT1_233710	inorganic anion transporter, sulfate permease (SulP) family protein	2|0|0|0	2	0.5	4	0|0|0|0|0|0|0|0|0|0|0|0|0|0|0|0|0|0	0.22	0.89	0.22	0.89	0.22	-2.45	5	0.57
MORN1	TGGT1_234270	TGGT1_234270	16|0|28|8	52	13	4	0|0|0|0|0|0|0|0|0|0|0|0|0|0|0|0|0|0	0.75	1	0.75	1	0.75	-2.45	130	0.06
MORN1	TGGT1_234640	TGGT1_234640	3|0|0|0	3	0.75	4	0|0|2|0|0|0|0|0|0|0|0|0|0|0|0|0|0|0	0.13	0.53	0.13	0.53	0.13	-3.99	1.5	0.66
MORN1	TGGT1_234900	TGGT1_234900	2|0|0|0	2	0.5	4	0|0|0|0|0|0|0|0|0|0|0|0|0|0|0|0|0|0	0.22	0.89	0.22	0.89	0.22	-2.45	5	0.57
MORN1	TGGT1_235340	ISC1	4|0|12|7	23	5.75	4	0|0|0|0|6|0|56|55|0|0|0|0|0|0|0|0|4|0	0	0	0	0	0	-133.93	0.19	0.88
MORN1	TGGT1_235470	myosinA	13|0|29|11	53	13.25	4	0|6|8|12|13|0|44|52|4|10|0|5|4|7|4|14|9|0	0	0	0	0	0	-136.57	0.43	0.88
MORN1	TGGT1_235930	domainK-typeRNAbindingproteinsfamilyprotein	2|0|7|0	9	2.25	4	0|0|0|4|0|0|0|3|0|0|0|0|0|2|0|2|0|0	0.03	0.13	0.03	0.13	0.03	-12.99	0.82	0.71
MORN1	TGGT1_236040	fructose-1,6-bisphosphatealdolase	4|0|15|8	27	6.75	4	0|0|3|4|2|0|20|26|0|2|0|2|2|4|2|0|0|0	0	0	0	0	0	-59.54	0.5	0.87
MORN1	TGGT1_236560	TGGT1_236560	6|0|16|3	25	6.25	4	0|0|0|0|0|0|21|11|0|0|0|0|0|0|0|0|0|0	0	0	0	0	0	-34.85	0.78	0.81
MORN1	TGGT1_236850	TGGT1_236850	2|0|0|0	2	0.5	4	0|0|0|0|0|0|0|0|0|0|0|0|0|0|0|0|0|0	0.22	0.89	0.22	0.89	0.22	-2.45	5	0.57
MORN1	TGGT1_237290	TGGT1_237290	2|0|2|0	4	1	4	0|0|0|0|0|0|16|14|0|0|0|0|0|0|0|0|0|0	0	0	0	0	0	-32.83	0.13	0.87
MORN1	TGGT1_239100	ribosomalproteinRPS7	3|0|5|4	12	3	4	0|0|2|0|2|0|3|7|0|5|0|2|2|2|0|2|5|0	0	0	0	0	0	-22.75	0.6	0.84
MORN1	TGGT1_239260	histoneH4	6|0|0|3	9	2.25	4	0|0|4|11|0|0|14|12|0|4|0|0|10|11|0|2|0|0	0	0	0	0	0	-53.82	0.19	0.88
MORN1	TGGT1_239400	TGGT1_239400	2|0|3|0	5	1.25	4	0|0|0|0|0|0|0|0|0|0|0|0|0|0|0|0|0|0	0.47	0.98	0.47	0.98	0.47	-2.45	12.5	0.26
MORN1	TGGT1_239820	D-3-phosphoglyceratedehydrogenase	3|0|14|3	20	5	4	0|0|0|0|0|0|0|0|0|0|0|0|0|0|0|0|4|0	0.38	0.96	0.38	0.96	0.38	-4.9	5	0.32
MORN1	TGGT1_240600	chaperonincpn60	4|0|4|0	8	2	4	0|0|2|0|0|0|0|2|0|0|0|0|0|0|0|3|5|0	0	0	0	0	0	-13.99	0.67	0.78
MORN1	TGGT1_242070	PKA regulatory unit	2|0|9|0	11	2.75	4	0|0|0|0|0|0|15|20|0|0|0|0|0|0|0|0|0|0	0	0	0	0	0	-38.31	0.31	0.86
MORN1	TGGT1_242330	ribosomalproteinRPS5	3|0|4|0	7	1.75	4	2|0|2|3|3|0|3|5|0|0|0|0|5|6|2|4|3|0	0	0	0	0	0	-22.75	0.35	0.84
MORN1	TGGT1_243200	IMC29	2|0|2|0	4	1	4	0|0|0|0|0|0|0|0|0|0|0|0|0|0|0|0|0|0	0.44	0.89	0.44	0.89	0.44	-2.45	10	0.29
MORN1	TGGT1_244560	putative heat shock protein 90	10|0|28|7	45	11.25	4	2|2|13|10|9|0|18|12|3|5|0|8|2|3|0|6|3|3	0	0	0	0	0	-59.4	0.85	0.82
MORN1	TGGT1_245460	ribosomalproteinRPS8	3|0|6|0	9	2.25	4	0|2|0|3|3|0|8|5|0|2|0|0|2|4|0|6|4|0	0	0	0	0	0	-26.09	0.39	0.84
MORN1	TGGT1_245640	TGGT1_245640	2|0|6|0	8	2	4	0|0|0|0|0|0|3|0|0|0|0|0|0|0|0|0|0|0	0.25	0.77	0.25	0.77	0.25	-5.03	2.67	0.53
MORN1	TGGT1_245670	pyruvatedehydrogenasecomplexsubunitPDH-E1Alpha	2|0|4|0	6	1.5	4	0|0|0|0|0|0|0|0|0|0|0|0|0|0|0|0|2|0	0.26	0.72	0.26	0.72	0.26	-3.99	3	0.51
MORN1	TGGT1_246540	cytochromec1,hemeprotein	2|0|2|0	4	1	4	0|0|0|2|0|0|0|0|0|0|0|0|0|0|0|0|0|0	0.16	0.31	0.16	0.31	0.16	-3.99	2	0.66
MORN1	TGGT1_247550	HSP60	2|0|10|5	17	4.25	4	0|0|0|0|0|0|6|3|0|0|0|0|2|3|0|2|0|0	0.09	0.37	0.09	0.37	0.09	-16.22	1.21	0.68
MORN1	TGGT1_248180	TGGT1_248180	2|0|0|0	2	0.5	4	0|0|0|0|0|0|0|0|0|0|0|0|0|0|0|0|0|0	0.22	0.89	0.22	0.89	0.22	-2.45	5	0.57
MORN1	TGGT1_248340	GTP-bindingnuclearproteinran/tc4	4|0|6|6	16	4	4	0|0|0|0|3|0|9|12|0|0|0|0|5|7|0|4|0|0	0	0	0	0	0	-37.21	0.48	0.86
MORN1	TGGT1_248510	TGGT1_248510	3|0|2|0	5	1.25	4	0|0|0|0|0|0|0|0|0|0|0|2|0|0|0|0|0|0	0.21	0.53	0.21	0.53	0.21	-3.99	2.5	0.65
MORN1	TGGT1_248640	RCC1 248640	5|0|17|2	24	6	4	0|0|0|0|0|0|12|16|0|0|0|0|0|0|0|0|0|0	0	0.01	0	0.01	0	-30.55	0.86	0.77
MORN1	TGGT1_249390	glutamate/leucine/phenylalanine/valine dehydrogenase family protein	11|0|18|9	38	9.5	4	0|0|0|4|0|2|107|116|0|0|0|0|0|0|0|2|5|0	0	0	0	0	0	-258.05	0.16	0.89
MORN1	TGGT1_250770	eukaryoticinitiationfactor-4A	2|0|6|2	10	2.5	4	0|0|0|3|0|0|12|11|0|2|0|0|3|5|0|2|0|0	0	0	0	0	0	-34.62	0.32	0.86
MORN1	TGGT1_250790	TGGT1_250790	2|0|14|2	18	4.5	4	0|0|0|0|0|0|12|9|0|0|0|0|0|0|0|0|0|0	0.01	0.05	0.01	0.05	0.01	-23.01	0.86	0.74
MORN1	TGGT1_250820	Apical Cap2	4|0|10|3	17	4.25	4	0|0|0|0|0|0|26|30|0|0|0|0|0|0|0|0|0|0	0	0	0	0	0	-61.38	0.3	0.87
MORN1	TGGT1_251810	translationinitiationfactoreIF-5A	6|0|10|14	30	7.5	4	0|0|0|0|0|0|23|29|2|0|0|0|2|0|0|0|0|0	0	0	0	0	0	-61.52	0.54	0.87
MORN1	TGGT1_253430	asparaginesynthetase	4|0|9|6	19	4.75	4	0|0|0|2|2|0|4|5|0|0|0|0|0|0|0|0|2|0	0.07	0.27	0.07	0.27	0.07	-15.11	1.46	0.69
MORN1	TGGT1_253470	IMC13	5|0|7|5	17	4.25	4	0|0|0|0|0|0|0|0|0|0|0|0|0|0|0|0|0|0	0.75	1	0.75	1	0.75	-2.45	42.5	0.09
MORN1	TGGT1_253600	TGGT1_253600	18|0|19|9	46	11.5	4	0|0|0|0|0|0|0|0|2|4|0|2|0|0|0|0|0|0	0.73	1	0.73	1	0.73	-9.64	5.75	0.12
MORN1	TGGT1_254720	GRA8	2|0|0|0	2	0.5	4	0|0|0|0|0|0|0|0|0|0|0|0|0|0|0|0|0|0	0.22	0.89	0.22	0.89	0.22	-2.45	5	0.57
MORN1	TGGT1_255300	TGGT1_255300	2|0|0|0	2	0.5	4	0|0|0|0|0|0|6|6|0|0|0|0|0|0|0|0|0|0	0	0	0	0	0	-13.4	0.17	0.82
MORN1	TGGT1_256760	pyruvate kinase PyK1	10|0|16|2	28	7	4	0|0|0|4|2|0|23|31|0|0|0|0|0|2|2|2|2|0	0	0	0	0	0	-66.01	0.47	0.87
MORN1	TGGT1_257470	MyoJ	79|0|103|61	243	60.75	4	2|4|35|21|0|0|0|0|13|13|0|5|0|0|0|0|0|0	0.48	1	0.48	1	0.48	-91.1	2.96	0.24
MORN1	TGGT1_258450	TGGT1_258450	8|0|14|5	27	6.75	4	0|0|0|0|0|0|0|0|0|0|0|0|0|0|0|0|0|0	0.75	1	0.75	1	0.75	-2.45	67.5	0.09
MORN1	TGGT1_258580	ROP17	4|0|7|0	11	2.75	4	0|0|2|3|0|0|6|5|0|3|0|0|0|4|0|2|2|0	0	0	0	0	0	-20.59	0.61	0.8
MORN1	TGGT1_259240	ribosomalproteinRPS21	2|0|5|0	7	1.75	4	0|0|0|0|0|0|6|4|0|0|0|0|0|0|0|0|0|0	0.01	0.03	0.01	0.03	0.01	-11.48	0.7	0.74
MORN1	TGGT1_260540	IMC14	17|0|32|13	62	15.5	4	0|0|0|0|8|0|19|26|0|0|0|0|0|0|0|2|12|0	0	0	0	0	0	-72.24	0.95	0.85
MORN1	TGGT1_261730	TGGT1_261730	2|0|0|0	2	0.5	4	0|0|0|0|0|0|0|0|0|0|0|0|0|0|0|0|0|0	0.22	0.89	0.22	0.89	0.22	-2.45	5	0.57
MORN1	TGGT1_261950	ATPsynthasebetasubunitATP-B	3|0|10|2	15	3.75	4	0|0|4|0|2|0|5|7|3|2|0|0|0|6|0|3|4|0	0	0	0	0	0	-24.99	0.68	0.8
MORN1	TGGT1_262620	RNArecognitionmotif-containingprotein	3|0|4|0	7	1.75	4	0|0|2|2|2|0|4|5|0|0|0|2|0|6|0|0|2|0	0	0	0	0	0	-19.48	0.41	0.83
MORN1	TGGT1_262670	ribosomalproteinRPL18A	2|0|5|0	7	1.75	4	0|0|0|6|3|0|3|2|0|0|0|0|3|7|0|3|0|0	0	0	0	0	0	-21.69	0.37	0.83
MORN1	TGGT1_262690	ribosomal protein RPL27	2|0|0|0	2	0.5	4	0|0|0|2|0|0|0|0|0|0|0|0|0|0|0|0|0|0	0.08	0.31	0.08	0.31	0.08	-3.99	1	0.68
MORN1	TGGT1_262825	peptidase family c50 protein	2|0|0|0	2	0.5	4	0|0|0|0|0|0|0|0|0|0|0|0|0|0|0|0|0|0	0.22	0.89	0.22	0.89	0.22	-2.45	5	0.57
MORN1	TGGT1_263090	14-3-3 protein	4|0|9|8	21	5.25	4	0|0|0|2|0|0|14|9|0|0|0|2|0|2|0|0|0|0	0	0	0	0	0	-29.88	0.78	0.84
MORN1	TGGT1_263520	SPM1	8|0|8|5	21	5.25	4	0|0|0|0|0|0|20|24|0|0|0|0|0|0|0|0|0|0	0	0	0	0	0	-48.12	0.48	0.87
MORN1	TGGT1_264140	TGGT1_264140	2|0|0|0	2	0.5	4	0|0|0|0|0|0|0|0|0|0|0|0|0|0|0|0|0|0	0.22	0.89	0.22	0.89	0.22	-2.45	5	0.57
MORN1	TGGT1_264890	TGGT1_264890	2|0|0|0	2	0.5	4	0|0|0|0|0|0|5|10|0|0|0|0|0|0|0|0|0|0	0	0	0	0	0	-16.68	0.13	0.83
MORN1	TGGT1_265330	GSK-kinase	2|0|5|3	10	2.5	4	0|0|0|2|0|0|3|3|0|0|0|0|0|0|0|0|0|0	0.03	0.12	0.03	0.12	0.03	-9.68	1.25	0.72
MORN1	TGGT1_265770	TGGT1_265770	28|0|56|28	112	28	4	0|0|0|0|0|0|0|0|0|2|0|0|0|0|0|0|0|0	0.75	1	0.75	1	0.75	-3.99	56	0.06
MORN1	TGGT1_266060	ribosomalproteinRPSA	3|0|5|2	10	2.5	4	0|0|0|2|2|0|3|5|0|0|0|2|2|6|0|0|0|0	0	0	0	0	0	-18.35	0.62	0.81
MORN1	TGGT1_266070	ribosomalproteinRPL31	4|0|6|0	10	2.5	4	0|2|0|0|0|0|2|3|2|0|0|0|3|3|0|0|0|0	0.01	0.04	0.01	0.04	0.01	-12.99	0.91	0.74
MORN1	TGGT1_267500	TgCBAP	2|0|5|0	7	1.75	4	0|0|0|0|0|0|0|3|0|0|0|0|0|0|0|0|0|0	0.22	0.67	0.22	0.67	0.22	-5.03	2.33	0.65
MORN1	TGGT1_267690	TGGT1_267690	2|0|0|0	2	0.5	4	0|0|0|0|0|0|0|0|0|0|0|0|0|0|0|0|0|0	0.22	0.89	0.22	0.89	0.22	-2.45	5	0.57
MORN1	TGGT1_268200	RNArecognitionmotif-containingprotein	5|0|9|2	16	4	4	0|0|0|0|0|0|11|18|0|0|0|0|0|0|0|0|0|0	0	0	0	0	0	-31.65	0.55	0.84
MORN1	TGGT1_268850	enolase2	16|0|28|17	61	15.25	4	3|3|6|10|16|3|9|23|0|6|0|6|4|7|9|9|11|0	0	0	0	0	0	-66.88	1.02	0.85
MORN1	TGGT1_269180	MIF4G 269180	3|0|5|0	8	2	4	0|0|0|0|0|0|24|34|0|0|0|0|0|0|0|0|0|0	0	0	0	0	0	-63.61	0.14	0.88
MORN1	TGGT1_269460	BCC5	36|0|62|34	132	33	4	19|16|0|0|14|4|0|0|0|0|0|0|0|0|0|0|0|0	0.25	1	0.25	1	0.25	-58.94	2.49	0.51
MORN1	TGGT1_269650	FFD and TFG box motifs protein	2|0|3|0	5	1.25	4	0|0|0|0|0|0|6|7|0|0|0|0|0|0|0|0|0|0	0	0	0	0	0	-14.52	0.38	0.81
MORN1	TGGT1_270510	asparaginyl-tRNA synthetase (NOB+tRNA synthase)	4|0|16|3	23	5.75	4	0|0|4|8|6|0|16|15|0|3|0|0|3|3|0|4|4|0	0	0	0	0	0	-50.2	0.51	0.86
MORN1	TGGT1_270810	TGGT1_270810	2|0|10|6	18	4.5	4	0|0|0|0|0|0|0|0|0|0|0|0|0|0|0|0|0|0	0.72	1	0.72	1	0.72	-2.45	45	0.12
MORN1	TGGT1_271050	SAG-related sequence SRS34A	12|0|16|12	40	10	4	12|14|13|11|18|0|41|26|3|8|0|3|26|58|18|18|18|2	0	0	0	0	0	-168.34	0.26	0.89
MORN1	TGGT1_271810	lanp	3|0|2|0	5	1.25	4	0|0|0|0|0|0|5|7|0|0|0|0|0|0|0|0|0|0	0	0	0	0	0	-13.38	0.42	0.8
MORN1	TGGT1_271880	B-boxzincfingerdomain-containingprotein	6|0|7|3	16	4	4	0|0|0|0|0|0|6|8|0|0|0|0|0|0|0|0|0|0	0.01	0.02	0.01	0.02	0.01	-15.63	1.14	0.75
MORN1	TGGT1_271930	IMC20	4|0|7|0	11	2.75	4	0|0|0|0|0|0|9|11|0|0|0|0|0|0|0|0|0|0	0	0	0	0	0	-21.89	0.55	0.81
MORN1	TGGT1_272520	TSC4	3|0|9|3	15	3.75	4	0|0|0|0|2|0|0|0|0|0|0|0|0|0|0|0|0|0	0.51	0.99	0.51	0.99	0.51	-3.99	7.5	0.22
MORN1	TGGT1_273050	BCC8	3|0|13|4	20	5	4	0|0|0|0|5|0|0|0|0|0|0|0|0|0|0|0|0|0	0.35	0.91	0.35	0.91	0.35	-6.02	4	0.33
MORN1	TGGT1_273090	celldivisionproteinCDC48CY	3|0|17|2	22	5.5	4	0|0|4|5|2|0|14|17|0|3|0|0|0|5|0|3|5|0	0	0	0	0	0	-45.49	0.54	0.84
MORN1	TGGT1_273760	HSP70	11|0|29|18	58	14.5	4	5|2|9|9|7|0|32|38|3|7|0|3|5|13|2|5|8|0	0	0	0	0	0	-102.02	0.63	0.88
MORN1	TGGT1_276140	ADPribosylationfactorARF1	2|0|6|2	10	2.5	4	0|0|0|0|0|0|8|10|0|0|0|0|0|2|0|0|2|0	0	0	0	0	0	-24.57	0.45	0.84
MORN1	TGGT1_276960	tetratricopeptide 276960	2|0|0|0	2	0.5	4	0|0|0|0|0|0|0|0|0|0|0|0|0|0|0|0|0|0	0.22	0.89	0.22	0.89	0.22	-2.45	5	0.57
MORN1	TGGT1_277270	NTPaseII	5|0|23|6	34	8.5	4	0|0|0|0|7|0|14|16|0|5|0|4|0|5|0|3|7|2	0	0	0	0	0	-49.12	0.77	0.82
MORN1	TGGT1_277710	TGGT1_277710	6|0|12|3	21	5.25	4	0|0|0|0|0|0|0|0|0|0|0|0|0|0|0|0|0|0	0.75	1	0.75	1	0.75	-2.45	52.5	0.11
MORN1	TGGT1_277940	TGGT1_277940	3|0|3|0	6	1.5	4	0|0|0|0|0|0|0|0|0|0|0|0|0|0|0|0|0|0	0.49	0.98	0.49	0.98	0.49	-2.45	15	0.23
MORN1	TGGT1_278830	glucose-6-phosphate1-dehydrogenase	2|0|7|2	11	2.75	4	0|0|0|0|0|0|12|15|0|0|0|0|0|0|0|0|0|0	0	0	0	0	0	-29.6	0.41	0.85
MORN1	TGGT1_278990	phosphate carrier	2|0|5|0	7	1.75	4	2|2|0|0|0|0|4|7|0|0|0|2|3|4|0|0|0|0	0	0	0	0	0	-20.59	0.39	0.83
MORN1	TGGT1_279320	TGGT1_279320	2|0|2|0	4	1	4	0|0|0|0|0|0|0|0|0|0|0|0|0|0|0|0|0|0	0.44	0.89	0.44	0.89	0.44	-2.45	10	0.29
MORN1	TGGT1_280370	TGGT1_280370	5|0|11|4	20	5	4	0|0|0|0|0|0|21|22|0|0|0|0|0|0|0|0|0|0	0	0	0	0	0	-47.11	0.47	0.87
MORN1	TGGT1_280660	HECT(ubiquitin-transferase) 280660	2|0|0|0	2	0.5	4	0|0|0|0|0|0|0|0|0|0|0|0|0|0|0|0|0|0	0.22	0.89	0.22	0.89	0.22	-2.45	5	0.57
MORN1	TGGT1_284190	pyruvatecarboxylase	583|0|752|444	1779	444.75	4	313|300|441|295|226|291|540|488|75|110|2|22|89|113|126|216|136|66	0	0	0	0	0	#NAME?	1	0.89
MORN1	TGGT1_286270	TGGT1_286270	5|0|0|0	5	1.25	4	0|0|0|0|0|0|0|0|0|0|0|0|0|0|0|0|0|0	0.25	1	0.25	1	0.25	-2.45	12.5	0.52
MORN1	TGGT1_286580	IMC17	7|0|12|6	25	6.25	4	2|2|0|3|2|0|38|49|0|3|0|2|0|0|0|0|0|0	0	0	0	0	0	-102.64	0.27	0.88
MORN1	TGGT1_286600	TGGT1_286600	2|0|6|0	8	2	4	0|0|0|0|0|0|0|0|0|0|0|0|0|0|0|0|0|0	0.47	1	0.47	1	0.47	-2.45	20	0.24
MORN1	TGGT1_286932	ATPase family associated with various cellular activities (AAA) domain-containing protein	2|0|0|0	2	0.5	4	0|0|0|0|0|0|0|0|0|0|0|0|0|0|0|0|0|0	0.22	0.89	0.22	0.89	0.22	-2.45	5	0.57
MORN1	TGGT1_287220	TGGT1_287220	6|0|10|3	19	4.75	4	0|0|0|0|0|0|0|0|0|0|0|0|0|0|0|0|0|0	0.75	1	0.75	1	0.75	-2.45	47.5	0.11
MORN1	TGGT1_288190	TGGT1_288190	2|0|0|0	2	0.5	4	0|0|0|0|0|0|0|0|0|0|0|0|0|0|0|0|0|0	0.22	0.89	0.22	0.89	0.22	-2.45	5	0.57
MORN1	TGGT1_288360	tryptophanyl-tRNA synthetase (TrpRS2)	5|0|11|7	23	5.75	4	0|0|2|3|4|0|16|22|0|2|0|0|2|3|0|4|3|0	0	0	0	0	0	-50.77	0.5	0.87
MORN1	TGGT1_288380	HSP90	3|0|19|6	28	7	4	0|0|0|5|8|0|55|48|0|0|0|0|2|3|0|0|4|0	0	0	0	0	0	-128.41	0.24	0.88
MORN1	TGGT1_288500	FAD Malate-dehydrogenase (MDH-FAD)	3|0|0|2	5	1.25	4	0|0|0|0|0|0|0|0|0|0|0|0|0|0|0|0|0|0	0.47	0.98	0.47	0.98	0.47	-2.45	12.5	0.26
MORN1	TGGT1_288650	GRA12	4|0|10|0	14	3.5	4	2|3|5|8|9|0|10|13|0|0|0|0|6|8|0|3|4|0	0	0	0	0	0	-44.91	0.35	0.87
MORN1	TGGT1_288720	ribosomalproteinRPL10	4|0|7|0	11	2.75	4	0|2|0|0|0|0|3|7|2|0|0|0|0|0|0|0|0|0	0	0.01	0	0.01	0	-16.11	0.79	0.76
MORN1	TGGT1_288800	TGGT1_288800	16|0|36|19	71	17.75	4	0|0|0|0|0|0|80|97|0|0|0|0|0|0|0|0|0|0	0	0	0	0	0	-196.36	0.4	0.88
MORN1	TGGT1_289050	FIKK	20|0|44|22	86	21.5	4	0|0|0|0|0|0|0|0|0|0|0|0|0|0|0|0|0|0	0.75	1	0.75	1	0.75	-2.45	215	0.03
MORN1	TGGT1_289330	TGGT1_ 289330	2|0|6|4	12	3	4	0|0|0|2|0|0|7|17|0|0|0|0|0|0|0|0|0|0	0	0	0	0	0	-28.47	0.46	0.85
MORN1	TGGT1_289530	ribosomalproteinRPL19	2|0|5|0	7	1.75	4	0|0|0|3|0|0|0|2|0|0|0|2|0|0|0|0|0|0	0.06	0.23	0.06	0.23	0.06	-8.75	1	0.7
MORN1	TGGT1_289570	phosphatidylinositol transfer protein	2|0|0|0	2	0.5	4	0|0|0|0|0|0|0|0|0|0|0|0|0|0|0|0|0|0	0.22	0.89	0.22	0.89	0.22	-2.45	5	0.57
MORN1	TGGT1_289690	glyceraldehyde-3-phosphatedehydrogenaseGAPDH1	6|0|26|13	45	11.25	4	6|5|5|14|9|0|25|29|5|6|0|2|10|11|2|9|9|2	0	0	0	0	0	-87.92	0.57	0.87
MORN1	TGGT1_289760	Biotin-synthetases-signal peptide	16|0|27|15	58	14.5	4	0|0|0|4|0|3|0|3|0|0|0|0|0|0|0|0|0|0	0.75	1	0.75	1	0.75	-11.92	5.8	0.08
MORN1	TGGT1_290200	NAD/NADP octopine/nopaline dehydrogenase, alpha-helical domain-containing protein	2|0|2|2	6	1.5	4	0|0|0|0|0|0|7|6|0|0|0|0|0|0|0|2|0|0	0	0	0	0	0	-16.99	0.4	0.83
MORN1	TGGT1_290290	ubiquitin-activatingenzymeE1familyprotein	3|0|8|0	11	2.75	4	0|0|0|0|0|0|6|9|0|0|0|0|0|0|0|0|4|0	0	0	0	0	0	-21.33	0.58	0.8
MORN1	TGGT1_290670	leucyl aminopeptidase LAP	2|0|22|7	31	7.75	4	2|0|8|4|2|0|11|10|0|3|0|0|0|7|2|3|7|0	0.01	0.05	0.01	0.05	0.01	-40.46	0.86	0.74
MORN1	TGGT1_290678	TGGT1_290678	2|0|0|0	2	0.5	4	0|0|0|0|0|0|0|0|0|0|0|0|0|0|0|0|0|0	0.22	0.89	0.22	0.89	0.22	-2.45	5	0.57
MORN1	TGGT1_290920	oxidoreductase,2OG-Fe(II)oxygenasefamilyprotein	2|0|8|4	14	3.5	4	0|0|0|0|0|0|0|0|0|0|0|0|0|0|0|0|0|0	0.72	1	0.72	1	0.72	-2.45	35	0.13
MORN1	TGGT1_290950	clathrinheavychain	6|0|12|0	18	4.5	4	0|0|3|2|0|0|5|12|0|0|0|0|0|0|0|4|2|0	0	0	0	0	0	-26.75	0.75	0.79
MORN1	TGGT1_291020	myosin head (motor domain) domain-containing protein	2|0|0|0	2	0.5	4	0|0|0|0|0|0|0|0|0|0|0|0|0|0|0|0|0|0	0.22	0.89	0.22	0.89	0.22	-2.45	5	0.57
MORN1	TGGT1_291180	TGGT1_291180	2|0|8|0	10	2.5	4	0|0|0|2|0|0|67|78|0|0|0|0|0|0|0|0|0|0	0	0	0	0	0	-162.85	0.07	0.89
MORN1	TGGT1_291890	microneme protein MIC1	3|0|3|0	6	1.5	4	0|0|5|0|0|0|9|9|0|2|0|0|0|0|0|0|0|0	0	0	0	0	0	-28.09	0.24	0.86
MORN1	TGGT1_292080	leucyl-tRNAsynthetase	4|0|16|5	25	6.25	4	0|0|2|0|0|0|21|22|0|2|0|0|0|0|2|2|3|0	0	0	0	0	0	-52.77	0.52	0.86
MORN1	TGGT1_292130	ribosomalproteinRPL13A	2|0|8|8	18	4.5	4	0|0|3|5|3|0|6|6|3|2|0|3|4|6|0|5|0|0	0	0	0	0	0	-26.09	0.78	0.82
MORN1	TGGT1_292950	TGGT1_292950	2|0|4|0	6	1.5	4	0|0|0|0|0|0|22|27|0|0|0|0|0|0|0|0|0|0	0	0	0	0	0	-53.66	0.12	0.88
MORN1	TGGT1_294350	DEAD/DEAH box helicase 294350	2|0|4|0	6	1.5	4	0|0|0|0|0|0|0|0|0|0|0|0|0|0|0|0|0|0	0.47	1	0.47	1	0.47	-2.45	15	0.25
MORN1	TGGT1_294620	eukaryoticinitiationfactor-3,subunit8	4|0|6|2	12	3	4	0|0|2|0|0|0|13|12|0|0|0|0|0|0|0|2|0|0	0	0	0	0	0	-32.02	0.41	0.86
MORN1	TGGT1_294860	BCC0	43|0|94|58	195	48.75	4	0|0|0|0|0|0|53|49|0|0|0|0|0|0|0|0|0|0	0.02	0.08	0.02	0.08	0.02	-112.56	1.91	0.72
MORN1	TGGT1_295350	nucleosidediphosphatekinase	2|0|2|3	7	1.75	4	0|0|0|0|0|0|0|0|0|0|0|0|0|0|0|0|0|0	0.69	0.98	0.69	0.98	0.69	-2.45	17.5	0.15
MORN1	TGGT1_295360	IMC18	5|0|15|0	20	5	4	0|0|0|0|0|0|14|23|0|0|0|0|0|0|0|0|0|0	0	0	0	0	0	-40.4	0.54	0.84
MORN1	TGGT1_297720	trehalose-phosphatase	6|0|13|4	23	5.75	4	0|0|0|0|0|0|55|49|0|0|0|0|0|0|0|0|0|0	0	0	0	0	0	-114.76	0.22	0.88
MORN1	TGGT1_298610	TGGT1_298610	2|0|13|0	15	3.75	4	0|0|0|0|0|0|33|30|0|0|0|0|0|0|0|0|0|0	0	0	0	0	0	-69.2	0.24	0.88
MORN1	TGGT1_300000	ribosomalproteinRPL18	2|0|3|0	5	1.25	4	0|0|0|2|2|0|0|0|0|0|0|2|2|0|0|3|0|0	0	0	0	0	0	-10.8	0.56	0.78
MORN1	TGGT1_300140	elongationfactor1-gamma	4|0|11|4	19	4.75	4	0|0|0|5|2|0|3|4|0|0|0|0|0|2|0|2|3|0	0.12	0.48	0.12	0.48	0.12	-17.32	1.27	0.67
MORN1	TGGT1_300260	threonyl-tRNAsynthetasefamilyprotein	2|0|17|0	19	4.75	4	0|0|3|3|0|0|14|14|0|0|0|0|0|0|0|0|4|0	0	0	0	0	0	-38.81	0.54	0.82
MORN1	TGGT1_305520	ribosomalproteinRPS2	5|0|11|2	18	4.5	4	0|0|4|4|4|0|7|12|0|0|0|2|4|4|3|5|4|0	0	0	0	0	0	-31.39	0.64	0.83
MORN1	TGGT1_306060	RON8	2|0|4|2	8	2	4	0|0|0|0|0|0|0|0|0|0|0|0|0|0|0|0|0|0	0.69	1	0.69	1	0.69	-2.45	20	0.15
MORN1	TGGT1_308090	ROP5	18|0|56|20	94	23.5	4	6|11|10|27|12|0|26|43|0|4|0|9|8|16|8|14|9|0	0	0	0	0	0	-124.76	0.84	0.87
MORN1	TGGT1_309120	ribosomalproteinRPL4	2|0|9|2	13	3.25	4	0|2|2|4|0|0|6|5|0|0|0|0|2|0|0|3|3|0	0	0.01	0	0.01	0	-20.59	0.72	0.77
MORN1	TGGT1_309210	peroxi redoxin6	2|0|7|2	11	2.75	4	0|0|0|2|3|0|5|10|0|0|0|0|2|2|0|0|3|0	0	0	0	0	0	-23.62	0.52	0.82
MORN1	TGGT1_309590	ROP1	2|0|2|0	4	1	4	0|0|0|3|0|0|0|0|0|0|0|0|0|0|0|0|0|0	0.11	0.21	0.11	0.21	0.11	-5.03	1.33	0.67
MORN1	TGGT1_310220	BCC10	5|0|8|0	13	3.25	4	0|0|0|0|2|4|0|0|0|0|0|0|0|0|0|0|0|0	0.26	0.72	0.26	0.72	0.26	-7.48	2.17	0.51
MORN1	TGGT1_310440	MORN1	0|0|0|0	0	0	4	0|0|0|0|0|0|7|2|26|71|38|38|0|0|0|0|0|0	0	0	0	0	0	-192.84	0	0.89
MORN1	TGGT1_310530	SNF2 family N-terminal domain-containing protein	2|0|0|0	2	0.5	4	0|0|0|0|0|0|0|0|0|0|0|0|0|0|0|0|0|0	0.22	0.89	0.22	0.89	0.22	-2.45	5	0.57
MORN1	TGGT1_310900	AP2XI-2	2|0|4|0	6	1.5	4	0|0|0|0|0|0|68|61|0|0|0|0|0|0|0|0|0|0	0	0	0	0	0	-142.69	0.05	0.89
MORN1	TGGT1_311230	BCC7	793|0|1315|762	2870	717.5	4	3|2|0|2|35|14|160|129|72|75|11|26|0|0|2|0|44|10	0.75	1	0.75	1	0.75	-487.91	6.58	0.05
MORN1	TGGT1_311240	DnaJ chaperone	3|0|7|3	13	3.25	4	0|0|0|2|0|0|4|6|0|0|0|0|0|2|0|0|0|0	0	0.01	0	0.01	0	-16.29	0.93	0.76
MORN1	TGGT1_311310	proteinphosphatase2Bcatalyticsubunit,calcineurinfamilyphosphatsesuperfamilyprotein	7|0|11|11	29	7.25	4	0|0|0|0|2|0|6|11|0|0|0|0|0|0|0|0|0|0	0.01	0.02	0.01	0.02	0.01	-21.11	1.53	0.74
MORN1	TGGT1_311720	chaperonin protein BiP	17|0|29|20	66	16.5	4	5|0|12|12|8|0|23|24|3|7|0|12|5|9|2|7|11|3	0	0	0	0	0	-79.18	0.93	0.87
MORN1	TGGT1_311770	BCC3	7|0|14|5	26	6.5	4	0|0|0|0|0|0|0|0|0|0|0|0|0|0|0|0|0|0	0.75	1	0.75	1	0.75	-2.45	65	0.09
MORN1	TGGT1_312090	ribosomalproteinRPL23	2|0|2|0	4	1	4	0|0|0|0|2|0|0|2|0|0|0|0|0|0|0|0|0|0	0.03	0.07	0.03	0.07	0.03	-5.45	1	0.71
MORN1	TGGT1_312600	HSP21	4|0|7|0	11	2.75	4	0|0|0|0|4|0|3|11|0|0|0|0|0|0|0|0|0|0	0	0	0	0	0	-19.98	0.61	0.8
MORN1	TGGT1_312630	anonymousantigen-1	2|0|35|7	44	11	4	0|0|4|4|0|0|11|14|0|0|0|0|0|0|0|2|5|2	0.25	0.98	0.25	0.98	0.25	-37.89	1.29	0.53
MORN1	TGGT1_313370	TGGT1_313370	7|0|22|3	32	8	4	0|0|0|0|0|0|45|41|0|0|0|0|0|0|0|0|0|0	0	0	0	0	0	-94.74	0.37	0.88
MORN1	TGGT1_315280	TGGT1_315280	2|0|2|0	4	1	4	0|0|0|0|0|0|0|0|0|0|0|0|0|0|0|0|0|0	0.44	0.89	0.44	0.89	0.44	-2.45	10	0.29
MORN1	TGGT1_315320	SAG-related sequence SRS52A	2|0|6|0	8	2	4	0|0|2|0|2|0|5|8|0|2|0|2|2|3|0|0|0|0	0	0	0	0	0	-20.49	0.44	0.82
MORN1	TGGT1_316400B	alphatubulinTUBA1	7|0|16|13	36	9	4	2|0|3|6|4|2|7|15|0|0|0|0|4|4|0|3|6|0	0	0	0	0	0	-37.98	1.06	0.82
MORN1	TGGT1_316680	RNApseudouridinesynthasesuperfamilyprotein	2|0|2|0	4	1	4	0|0|0|0|0|0|0|0|0|0|0|0|0|0|0|0|0|0	0.44	0.89	0.44	0.89	0.44	-2.45	10	0.29
MORN1	TGGT1_317720	eukaryotictranslationinitiationfactor3subunit7	3|0|2|0	5	1.25	4	0|0|0|0|0|0|0|3|0|0|0|0|0|0|0|0|0|0	0.15	0.38	0.15	0.38	0.15	-5.03	1.67	0.66
MORN1	TGGT1_318230	phosphoglyceratekinasePGKI	4|0|9|7	20	5	4	0|0|3|2|3|0|10|13|0|4|0|0|4|8|0|0|3|0	0	0	0	0	0	-39.25	0.57	0.86
MORN1	TGGT1_318440	helicase (ha2) 318440	2|0|15|4	21	5.25	4	0|0|0|0|0|0|20|11|0|0|0|0|0|0|0|0|0|0	0	0	0	0	0	-33.89	0.68	0.81
MORN1	TGGT1_319560	microneme protein MIC3	2|0|6|0	8	2	4	0|0|2|0|0|0|5|4|0|0|0|0|0|2|0|0|0|0	0	0.01	0	0.01	0	-15.11	0.62	0.77
MORN1	TGGT1_319710	kinesin 319710	19|0|31|11	61	15.25	4	0|0|0|0|0|0|0|0|0|0|0|0|0|0|0|0|0|0	0.75	1	0.75	1	0.75	-2.45	152.5	0.05
MORN1	TGGT1_321340	putative membrane protein	2|0|0|0	2	0.5	4	0|0|0|0|0|0|0|0|0|0|0|0|0|0|0|0|0|0	0.22	0.89	0.22	0.89	0.22	-2.45	5	0.57
MORN1	TGGT1_321560	Zn 321560	2|0|11|0	13	3.25	4	0|0|0|0|0|0|29|13|0|0|0|0|0|0|0|0|0|0	0	0	0	0	0	-45.85	0.31	0.86
MORN1	TGGT1_321620	dynamin-relatedproteinDRPB	2|0|7|0	9	2.25	4	0|0|0|0|0|0|37|39|0|0|0|0|0|0|0|0|0|0	0	0	0	0	0	-83.58	0.12	0.88
MORN1	TGGT1_324600	HSP	3|0|9|0	12	3	4	0|0|0|2|0|0|5|8|0|0|0|3|4|4|0|2|0|0	0	0	0	0	0	-23.87	0.57	0.8
MORN1	TGGT1_363030	ROP8 363030	4|0|18|7	29	7.25	4	0|0|2|4|2|0|13|14|0|0|0|2|3|0|0|2|0|2	0	0	0	0	0	-37.71	0.85	0.8
MORN1	TGGT1_411430	ROP5	12|0|31|11	54	13.5	4	0|7|0|16|4|0|15|31|4|0|0|6|5|12|2|9|0|0	0	0	0	0	0	-82.3	0.73	0.87
MORN1	TGGT1_201380	chorismatesynthase	0|0|4|0	4	1	4	0|0|0|0|0|0|5|5|0|0|0|0|0|0|0|0|0|0	0	0.01	0	0.01	0	-11.51	0.4	0.76
MORN1	TGGT1_201780	MIC2	0|0|5|0	5	1.25	4	0|0|0|3|0|0|5|5|0|0|0|0|0|0|0|0|0|0	0	0	0	0	0	-14.96	0.38	0.79
MORN1	TGGT1_201820	TGGT1_201820	0|0|2|0	2	0.5	4	0|0|0|0|0|0|0|0|0|0|0|0|0|0|0|0|0|0	0.22	0.89	0.22	0.89	0.22	-2.45	5	0.57
MORN1	TGGT1_202200	TGGT1_202200	0|0|4|0	4	1	4	0|0|0|0|0|0|0|0|0|0|0|0|0|0|0|0|0|0	0.25	1	0.25	1	0.25	-2.45	10	0.52
MORN1	TGGT1_202530	aspartate-tRNAligase	0|0|2|0	2	0.5	4	0|0|0|0|0|0|0|0|0|0|0|0|0|0|0|0|0|0	0.22	0.89	0.22	0.89	0.22	-2.45	5	0.57
MORN1	TGGT1_202680	putative peptidase M16, alpha subunit	0|0|2|0	2	0.5	4	0|0|0|0|0|0|0|0|0|0|0|0|0|0|0|0|0|0	0.22	0.89	0.22	0.89	0.22	-2.45	5	0.57
MORN1	TGGT1_202690	DNA-directedRNApolymeraseIIRPB9	0|0|2|0	2	0.5	4	0|0|0|0|0|0|0|0|0|0|0|0|0|0|0|0|0|0	0.22	0.89	0.22	0.89	0.22	-2.45	5	0.57
MORN1	TGGT1_203220	DEAD/DEAH box helicase 203220	0|0|3|0	3	0.75	4	0|0|0|0|0|0|0|0|0|0|0|0|0|0|0|0|0|0	0.25	0.98	0.25	0.98	0.25	-2.45	7.5	0.53
MORN1	TGGT1_203780	TGGT1_203780	0|0|4|2	6	1.5	4	0|0|0|0|0|0|32|37|0|0|0|0|0|0|0|0|0|0	0	0	0	0	0	-75.81	0.09	0.88
MORN1	TGGT1_203980	TGGT1_203980	0|0|6|0	6	1.5	4	0|0|0|0|0|0|13|8|0|0|0|0|0|0|0|0|0|0	0	0	0	0	0	-22.98	0.29	0.83
MORN1	TGGT1_204020	RPL8	0|0|2|0	2	0.5	4	0|2|0|0|0|0|2|0|0|0|0|0|0|0|0|0|0|0	0.02	0.07	0.02	0.07	0.02	-5.45	0.5	0.73
MORN1	TGGT1_204160	GYF domain-containing protein	0|0|3|0	3	0.75	4	0|0|0|0|0|0|10|16|0|0|0|0|0|0|0|0|0|0	0	0	0	0	0	-28.43	0.12	0.86
MORN1	TGGT1_204400	putative ATPase synthase subunit alpha	0|0|2|0	2	0.5	4	0|0|0|0|0|0|0|0|0|0|0|0|0|0|0|0|0|0	0.22	0.89	0.22	0.89	0.22	-2.45	5	0.57
MORN1	TGGT1_205120	TGGT1_205120	0|0|2|0	2	0.5	4	0|0|0|0|0|0|0|0|0|0|0|0|0|0|0|0|0|0	0.22	0.89	0.22	0.89	0.22	-2.45	5	0.57
MORN1	TGGT1_205320	TGGT1_205320	0|0|7|0	7	1.75	4	0|0|0|0|0|0|13|15|0|0|0|0|0|0|0|0|0|0	0	0	0	0	0	-30.57	0.25	0.85
MORN1	TGGT1_205350	integralmembraneprotein,GNS1/SUR4familyprotein	0|0|2|0	2	0.5	4	0|0|0|0|0|0|0|0|0|0|0|0|0|0|0|0|0|0	0.22	0.89	0.22	0.89	0.22	-2.45	5	0.57
MORN1	TGGT1_205440	CCTchaperoningammasubunit	0|0|2|0	2	0.5	4	0|0|0|0|0|0|7|6|0|0|0|0|0|0|0|0|0|0	0	0	0	0	0	-14.52	0.15	0.82
MORN1	TGGT1_205558	NACdomain-containingprotein	0|0|8|0	8	2	4	0|0|0|0|0|0|9|10|0|0|0|0|0|0|0|0|0|0	0	0	0	0	0	-21	0.42	0.79
MORN1	TGGT1_205700	cyclophilinprecursor	0|0|11|0	11	2.75	4	0|4|0|4|2|0|5|7|0|2|0|0|6|4|3|5|3|0	0	0	0	0	0	-26.09	0.48	0.79
MORN1	TGGT1_205710	lysine-tRNA ligase	0|0|4|0	4	1	4	0|0|0|0|0|0|4|9|0|0|0|0|0|0|0|0|0|0	0	0	0	0	0	-14.4	0.31	0.8
MORN1	TGGT1_206470	pyruvatedehydrogenasecomplexsubunitPDH-E3II	0|0|3|0	3	0.75	4	0|0|0|0|0|0|0|0|0|0|0|0|0|0|0|0|0|0	0.25	0.98	0.25	0.98	0.25	-2.45	7.5	0.53
MORN1	TGGT1_207370	TGGT1_207370	0|0|3|0	3	0.75	4	0|0|0|0|0|0|8|16|0|0|0|0|0|0|0|0|0|0	0	0	0	0	0	-26.12	0.12	0.86
MORN1	TGGT1_208030	microneme protein MIC4	0|0|5|2	7	1.75	4	0|0|0|0|0|0|4|2|0|0|0|0|0|0|0|0|0|0	0.08	0.32	0.08	0.32	0.08	-7.48	1.17	0.68
MORN1	TGGT1_208050	ABC transporter	0|0|2|0	2	0.5	4	0|0|0|0|0|0|0|0|0|0|0|0|0|0|0|0|0|0	0.22	0.89	0.22	0.89	0.22	-2.45	5	0.57
MORN1	TGGT1_209000	HECT(ubiquitin-transferase) 209000	0|0|2|0	2	0.5	4	0|0|0|0|0|0|3|2|0|0|0|0|0|0|0|0|0|0	0.01	0.04	0.01	0.04	0.01	-6.46	0.4	0.74
MORN1	TGGT1_209210	TGGT1_209210	0|0|3|0	3	0.75	4	0|0|0|0|0|0|0|0|0|0|0|0|0|0|0|0|0|0	0.25	0.98	0.25	0.98	0.25	-2.45	7.5	0.53
MORN1	TGGT1_209520	WD 209520	0|0|2|0	2	0.5	4	0|0|0|2|0|0|0|0|0|0|0|0|0|0|0|0|0|0	0.08	0.31	0.08	0.31	0.08	-3.99	1	0.68
MORN1	TGGT1_209600	TGGT1_209600	0|0|7|5	12	3	4	0|0|0|0|0|0|40|32|0|0|0|0|0|0|0|2|0|0	0	0	0	0	0	-81.43	0.16	0.88
MORN1	TGGT1_210300	TGGT1_210300	0|0|2|0	2	0.5	4	0|0|0|0|0|0|0|0|0|0|0|0|0|0|0|0|0|0	0.22	0.89	0.22	0.89	0.22	-2.45	5	0.57
MORN1	TGGT1_211890	RAP 211890	0|0|2|0	2	0.5	4	0|0|0|0|0|0|0|0|0|0|0|0|0|0|0|0|0|0	0.22	0.89	0.22	0.89	0.22	-2.45	5	0.57
MORN1	TGGT1_212800	TGGT1_212800	0|0|2|2	4	1	4	0|0|0|0|0|0|0|0|0|0|0|0|0|0|0|0|0|0	0.44	0.89	0.44	0.89	0.44	-2.45	10	0.29
MORN1	TGGT1_213790	TGGT1_213790	0|0|2|0	2	0.5	4	0|0|0|0|0|0|0|0|0|0|0|0|0|0|0|0|0|0	0.22	0.89	0.22	0.89	0.22	-2.45	5	0.57
MORN1	TGGT1_214090	signalpeptidase	0|0|4|0	4	1	4	0|0|0|0|0|0|34|20|0|0|0|0|0|0|0|0|0|0	0	0	0	0	0	-59.15	0.07	0.88
MORN1	TGGT1_214270	translationinitiationfactorIF-2	0|0|5|0	5	1.25	4	0|0|0|0|0|0|19|10|0|0|0|0|0|0|0|0|0|0	0	0	0	0	0	-31.61	0.17	0.86
MORN1	TGGT1_214490	peptidaseM16inactivedomain-containingprotein	0|0|3|0	3	0.75	4	0|0|0|0|0|0|0|0|0|0|0|0|0|0|0|0|0|0	0.25	0.98	0.25	0.98	0.25	-2.45	7.5	0.53
MORN1	TGGT1_214600	TGGT1_214600	0|0|2|0	2	0.5	4	0|0|0|0|0|0|0|0|0|0|0|0|0|0|0|0|0|0	0.22	0.89	0.22	0.89	0.22	-2.45	5	0.57
MORN1	TGGT1_214990	TGGT1_214990	0|0|2|0	2	0.5	4	2|0|0|0|0|0|0|0|0|0|0|0|0|0|0|0|0|0	0.08	0.31	0.08	0.31	0.08	-3.99	1	0.68
MORN1	TGGT1_215040	HEAT 215040	0|0|3|0	3	0.75	4	0|0|0|0|0|0|0|0|0|0|0|0|0|0|0|0|0|0	0.25	0.98	0.25	0.98	0.25	-2.45	7.5	0.53
MORN1	TGGT1_215260	carbamoylphosphatesynthetase	0|0|2|0	2	0.5	4	0|0|0|0|0|0|0|0|0|0|0|0|0|0|0|0|0|0	0.22	0.89	0.22	0.89	0.22	-2.45	5	0.57
MORN1	TGGT1_215470	ribosomalproteinRPL10A	0|0|4|3	7	1.75	4	0|0|2|2|3|0|0|2|0|0|0|0|0|0|0|0|0|0	0	0.02	0	0.02	0	-10.8	0.78	0.75
MORN1	TGGT1_215590	flavoprotein subunit of succinate dehydrogenase	0|0|6|0	6	1.5	4	0|0|0|0|0|0|0|6|0|0|0|0|0|0|0|0|0|0	0.12	0.49	0.12	0.49	0.12	-7.15	1	0.67
MORN1	TGGT1_215980	TGGT1_215980	0|0|4|0	4	1	4	0|0|2|0|0|0|0|3|0|0|0|0|0|3|0|0|4|0	0	0	0	0	0	-13.99	0.33	0.79
MORN1	TGGT1_216080	AC methyl transferase	0|0|2|0	2	0.5	4	0|0|0|0|0|0|0|0|0|0|0|0|0|0|0|0|0|0	0.22	0.89	0.22	0.89	0.22	-2.45	5	0.57
MORN1	TGGT1_216590	HEAT 216590	0|0|6|0	6	1.5	4	0|0|0|0|0|0|0|0|0|0|0|0|0|0|0|0|0|0	0.25	1	0.25	1	0.25	-2.45	15	0.51
MORN1	TGGT1_216650	S15sporozoite-expressedprotein	0|0|7|4	11	2.75	4	0|0|0|0|0|0|3|4|0|0|0|0|0|4|0|0|0|0	0.03	0.12	0.03	0.12	0.03	-12.97	1	0.72
MORN1	TGGT1_216670	FUSE-bindingprotein2/KH-typesplicingregulatoryprotein	0|0|4|0	4	1	4	0|0|0|0|0|0|3|5|0|0|0|0|0|0|0|0|0|0	0.01	0.05	0.01	0.05	0.01	-9.24	0.5	0.74
MORN1	TGGT1_216790	ATP-bindingcassettesub-familyEmember1	0|0|2|0	2	0.5	4	0|0|0|0|0|0|9|6|0|0|0|0|0|0|0|0|0|0	0	0	0	0	0	-16.73	0.13	0.84
MORN1	TGGT1_216880	guaninenucleotide-bindingprotein	0|0|7|2	9	2.25	4	0|0|4|0|3|0|5|11|0|0|0|0|3|6|3|4|0|0	0	0	0	0	0	-29.31	0.35	0.85
MORN1	TGGT1_217600	CDPK9	0|0|2|2	4	1	4	0|0|0|0|0|0|0|0|0|0|0|0|0|0|0|0|0|0	0.44	0.89	0.44	0.89	0.44	-2.45	10	0.29
MORN1	TGGT1_218300	zincfinger(CCCHtype)motif-containingprotein	0|0|2|0	2	0.5	4	0|0|0|0|0|0|4|4|0|0|0|0|0|0|0|0|0|0	0	0	0	0	0	-9.29	0.25	0.78
MORN1	TGGT1_218410	ribosomalproteinRPP0	0|0|2|0	2	0.5	4	0|0|0|0|0|0|2|3|0|0|0|0|3|0|0|0|0|0	0	0	0	0	0	-9.68	0.25	0.79
MORN1	TGGT1_218780	phospho serine amino transferase	0|0|2|0	2	0.5	4	0|0|0|0|0|0|5|12|0|0|0|0|0|0|0|0|0|0	0	0	0	0	0	-18.61	0.12	0.84
MORN1	TGGT1_219270	TGGT1_219270	0|0|2|0	2	0.5	4	0|0|0|0|0|0|0|0|0|0|0|0|0|0|0|0|0|0	0.22	0.89	0.22	0.89	0.22	-2.45	5	0.57
MORN1	TGGT1_219310	DnaKfamilyprotein	0|0|4|0	4	1	4	0|0|0|0|0|0|0|5|0|0|0|0|0|0|0|0|2|0	0.02	0.1	0.02	0.1	0.02	-8.53	0.57	0.72
MORN1	TGGT1_219320	GAP50	0|0|5|0	5	1.25	4	0|0|2|2|2|0|7|6|0|0|0|2|2|5|0|4|0|0	0	0	0	0	0	-24.99	0.23	0.85
MORN1	TGGT1_219710	TGGT1_219710	0|0|3|0	3	0.75	4	0|0|0|0|0|0|13|16|0|0|0|0|0|0|0|0|0|0	0	0	0	0	0	-31.69	0.1	0.87
MORN1	TGGT1_219800	vacuolarATPsynthasesubunitb	0|0|2|0	2	0.5	4	0|0|0|0|0|0|0|0|0|0|0|0|0|0|0|0|0|0	0.22	0.89	0.22	0.89	0.22	-2.45	5	0.57
MORN1	TGGT1_219820	polyubiquitinUbC	0|0|6|2	8	2	4	0|0|0|0|3|0|8|11|0|0|0|2|3|3|0|2|0|0	0	0	0	0	0	-27.94	0.32	0.85
MORN1	TGGT1_219850	prolyl-tRNA synthetase (ProRS)	0|0|18|9	27	6.75	4	0|2|2|5|0|0|19|25|0|0|0|0|0|0|0|2|0|0	0	0	0	0	0	-56.21	0.53	0.86
MORN1	TGGT1_220470	TGGT1_220470	0|0|2|0	2	0.5	4	0|0|0|0|0|0|0|0|0|0|0|0|0|0|0|0|0|0	0.22	0.89	0.22	0.89	0.22	-2.45	5	0.57
MORN1	TGGT1_220950	TGGT1_220950	0|0|3|0	3	0.75	4	0|0|0|3|0|0|2|0|0|0|0|0|0|0|0|0|0|0	0.03	0.12	0.03	0.12	0.03	-6.46	0.6	0.72
MORN1	TGGT1_221390	TGGT1_221390	0|0|2|0	2	0.5	4	0|0|0|0|0|0|0|0|0|0|0|0|0|0|0|0|0|0	0.22	0.89	0.22	0.89	0.22	-2.45	5	0.57
MORN1	TGGT1_221470	TGGT1_221470	0|0|6|3	9	2.25	4	0|0|0|2|0|0|4|9|0|0|0|0|0|2|0|0|0|0	0	0	0	0	0	-19.13	0.53	0.81
MORN1	TGGT1_221522	adaptorcomplexesmediumsubunitfamilyprotein	0|0|2|0	2	0.5	4	0|0|0|0|0|0|0|4|0|0|0|0|0|0|0|0|0|0	0.03	0.12	0.03	0.12	0.03	-4.9	0.5	0.72
MORN1	TGGT1_221610	ubiquitinhydroxalase 221610	0|0|2|0	2	0.5	4	0|0|0|0|0|0|8|10|0|0|0|0|0|0|0|0|0|0	0	0	0	0	0	-19.86	0.11	0.85
MORN1	TGGT1_222220	IMC7	0|0|8|0	8	2	4	0|0|0|0|0|0|21|24|0|0|0|0|0|0|0|0|0|0	0	0	0	0	0	-49.25	0.18	0.87
MORN1	TGGT1_222380	importin-betaN-terminaldomain	0|0|4|0	4	1	4	0|0|0|0|0|0|0|0|0|0|0|0|0|0|0|0|0|0	0.25	1	0.25	1	0.25	-2.45	10	0.52
MORN1	TGGT1_222860	etranslationiF 222860	0|0|7|0	7	1.75	4	0|0|0|0|0|0|4|6|0|0|0|0|0|0|0|0|0|0	0.04	0.17	0.04	0.17	0.04	-11.48	0.7	0.71
MORN1	TGGT1_223050	ribosomalproteinRPS20	0|0|3|3	6	1.5	4	0|2|0|0|0|0|5|9|0|0|0|0|0|0|0|0|0|0	0	0	0	0	0	-17.79	0.38	0.83
MORN1	TGGT1_223140	tRNA binding domain-containing protein	0|0|3|0	3	0.75	4	0|0|0|0|0|0|3|6|0|0|0|0|0|0|0|0|0|0	0	0.01	0	0.01	0	-10.31	0.33	0.77
MORN1	TGGT1_223390	activatingsignalcointegrator1complexsubunit3family1ASCC3L1	0|0|5|0	5	1.25	4	0|0|0|0|0|0|28|24|0|0|0|0|0|0|0|0|0|0	0	0	0	0	0	-56.95	0.1	0.88
MORN1	TGGT1_223725	TGGT1_223725	0|0|2|0	2	0.5	4	0|0|0|0|0|0|0|0|0|0|0|0|0|0|0|0|0|0	0.22	0.89	0.22	0.89	0.22	-2.45	5	0.57
MORN1	TGGT1_223790	TGGT1_223790	0|0|2|0	2	0.5	4	0|0|0|0|0|0|0|0|0|0|0|0|0|0|0|0|0|0	0.22	0.89	0.22	0.89	0.22	-2.45	5	0.57
MORN1	TGGT1_223920	RON3	0|0|4|0	4	1	4	0|0|0|0|0|0|0|0|0|0|0|0|0|0|0|0|0|0	0.25	1	0.25	1	0.25	-2.45	10	0.52
MORN1	TGGT1_223940	GAP45	0|0|2|0	2	0.5	4	0|0|0|0|0|0|0|0|0|0|0|0|0|0|0|0|0|0	0.22	0.89	0.22	0.89	0.22	-2.45	5	0.57
MORN1	TGGT1_224090	enoyl-CoA hydratase/isomerase family protein	0|0|3|0	3	0.75	4	0|0|0|0|0|0|0|0|0|0|0|0|0|0|0|0|0|0	0.25	0.98	0.25	0.98	0.25	-2.45	7.5	0.53
MORN1	TGGT1_224230	AP2X-3	0|0|2|0	2	0.5	4	0|0|0|0|0|0|0|0|0|0|0|0|0|0|0|0|0|0	0.22	0.89	0.22	0.89	0.22	-2.45	5	0.57
MORN1	TGGT1_224280	CPSF A subunit region protein	0|0|2|0	2	0.5	4	0|0|0|0|0|0|15|14|0|0|0|0|0|0|0|0|0|0	0	0	0	0	0	-31.7	0.07	0.87
MORN1	TGGT1_224870	TGGT1_224870	0|0|2|0	2	0.5	4	2|0|0|0|0|0|0|0|2|2|0|0|0|0|0|0|0|0	0	0.01	0	0.01	0	-7.69	0.33	0.76
MORN1	TGGT1_225050	adenosylhomocysteinase	0|0|3|0	3	0.75	4	0|0|0|0|0|0|3|6|0|0|0|0|0|0|0|0|0|0	0	0.01	0	0.01	0	-10.31	0.33	0.77
MORN1	TGGT1_225125	pre-rRNAprocessingprotein	0|0|2|0	2	0.5	4	0|0|0|0|0|0|0|0|0|0|0|0|0|0|0|0|0|0	0.22	0.89	0.22	0.89	0.22	-2.45	5	0.57
MORN1	TGGT1_226250	DEAD(Asp-Glu-Ala-Asp)boxpolypeptideDDX3X	0|0|6|0	6	1.5	4	0|0|0|2|0|0|4|3|0|0|0|0|0|0|0|0|3|0	0	0.02	0	0.02	0	-13.99	0.5	0.75
MORN1	TGGT1_227450	hydrolase,NUDIXfamilyprotein	0|0|2|0	2	0.5	4	0|0|0|0|0|0|7|7|0|0|0|0|0|0|0|0|0|0	0	0	0	0	0	-15.65	0.14	0.83
MORN1	TGGT1_227780	TGGT1_227780	0|0|3|0	3	0.75	4	0|0|0|0|0|0|0|0|0|0|0|0|0|0|0|0|0|0	0.25	0.98	0.25	0.98	0.25	-2.45	7.5	0.53
MORN1	TGGT1_228170	IMC2A	0|0|3|0	3	0.75	4	0|0|0|0|0|0|0|0|0|0|0|0|0|0|0|0|0|0	0.25	0.98	0.25	0.98	0.25	-2.45	7.5	0.53
MORN1	TGGT1_228490	TGGT1_228490	0|0|3|0	3	0.75	4	0|0|0|0|0|0|18|18|0|0|0|0|0|0|0|0|0|0	0	0	0	0	0	-39.32	0.08	0.87
MORN1	TGGT1_229000	kelchrepeat-containingprotein	0|0|2|0	2	0.5	4	0|0|0|0|0|0|12|14|0|0|0|0|0|0|0|0|0|0	0	0	0	0	0	-28.48	0.08	0.87
MORN1	TGGT1_229010	RON4	0|0|2|0	2	0.5	4	0|0|0|0|0|0|0|0|0|0|0|0|0|0|0|0|0|0	0.22	0.89	0.22	0.89	0.22	-2.45	5	0.57
MORN1	TGGT1_229020	CDK 229020	0|0|2|0	2	0.5	4	0|0|0|0|0|0|0|0|0|0|0|0|0|0|0|0|0|0	0.22	0.89	0.22	0.89	0.22	-2.45	5	0.57
MORN1	TGGT1_229180	HEAT 229180	0|0|6|0	6	1.5	4	0|0|0|0|0|0|0|0|0|0|0|0|0|0|0|0|0|0	0.25	1	0.25	1	0.25	-2.45	15	0.51
MORN1	TGGT1_229640	TGGT1_229640	0|0|2|0	2	0.5	4	0|0|0|0|0|0|24|17|0|0|0|0|0|0|0|0|0|0	0	0	0	0	0	-44.82	0.05	0.89
MORN1	TGGT1_229670	ribosomalproteinRPS23	0|0|5|0	5	1.25	4	0|2|3|0|0|0|0|0|0|2|0|4|0|3|0|0|2|0	0	0	0	0	0	-13.99	0.42	0.78
MORN1	TGGT1_229940	cyclophilin 229940	0|0|2|0	2	0.5	4	0|0|0|0|0|0|11|12|0|0|0|0|0|0|0|0|0|0	0	0	0	0	0	-25.29	0.09	0.86
MORN1	TGGT1_230140	vacuolarsortingprotein9(vps9)domain-containingprotein	0|0|14|0	14	3.5	4	0|0|0|0|0|0|108|107|0|0|0|0|0|0|0|0|0|0	0	0	0	0	0	-238.94	0.07	0.89
MORN1	TGGT1_230380	protein translocation complex, SEC61 gamma subunit	0|0|2|0	2	0.5	4	0|0|0|0|0|0|0|0|0|0|0|0|0|0|0|0|0|0	0.22	0.89	0.22	0.89	0.22	-2.45	5	0.57
MORN1	TGGT1_230420	sarco/endoplasmicreticulumCa2+-ATPase	0|0|3|0	3	0.75	4	0|0|0|0|0|0|5|8|0|0|0|0|0|0|0|0|0|0	0	0	0	0	0	-14.48	0.23	0.81
MORN1	TGGT1_230450	bifunctionalGMPsynthase/glutamineamidotransferaseprotein	0|0|3|0	3	0.75	4	0|0|0|0|0|0|0|0|0|0|0|0|0|0|0|0|0|0	0.25	0.98	0.25	0.98	0.25	-2.45	7.5	0.53
MORN1	TGGT1_230830	ATPasefamilyassociatedwithvariouscellularactivities(AAA)domain-containingprotein	0|0|2|0	2	0.5	4	0|0|0|0|0|0|0|0|0|0|0|0|0|0|0|0|0|0	0.22	0.89	0.22	0.89	0.22	-2.45	5	0.57
MORN1	TGGT1_230960	splicingfactor3b,subunit3	0|0|5|0	5	1.25	4	0|0|0|0|0|0|0|0|0|0|0|0|0|0|0|0|0|0	0.25	1	0.25	1	0.25	-2.45	12.5	0.52
MORN1	TGGT1_231210	sarcalumenin/eps15familyprotein	0|0|3|0	3	0.75	4	0|0|0|0|0|0|49|34|0|0|0|0|0|0|0|2|0|0	0	0	0	0	0	-93.62	0.04	0.89
MORN1	TGGT1_231440	LsmADdomain-containingprotein	0|0|4|3	7	1.75	4	0|0|0|0|0|0|13|6|0|0|0|0|0|0|0|0|0|0	0	0	0	0	0	-20.89	0.37	0.84
MORN1	TGGT1_231480	GCN1	0|0|2|0	2	0.5	4	0|0|0|0|0|0|0|0|0|0|0|0|0|0|0|0|0|0	0.22	0.89	0.22	0.89	0.22	-2.45	5	0.57
MORN1	TGGT1_231600	HEAT 231600	0|0|4|0	4	1	4	0|0|0|0|0|0|0|0|0|0|0|0|0|0|0|0|0|0	0.25	1	0.25	1	0.25	-2.45	10	0.52
MORN1	TGGT1_231770	alpha-tubulinI	0|0|3|0	3	0.75	4	0|0|0|0|0|0|0|0|0|0|0|0|0|0|0|0|0|0	0.25	0.98	0.25	0.98	0.25	-2.45	7.5	0.53
MORN1	TGGT1_231920	TGGT1_231920	0|0|2|0	2	0.5	4	0|0|0|0|0|0|0|3|0|0|0|0|0|0|0|0|0|0	0.05	0.21	0.05	0.21	0.05	-5.03	0.67	0.7
MORN1	TGGT1_232010	PP2C 232010	0|0|3|0	3	0.75	4	0|0|3|0|0|0|0|0|0|2|0|0|0|0|0|0|0|0	0.03	0.12	0.03	0.12	0.03	-6.46	0.6	0.72
MORN1	TGGT1_232050	DnaJ 232050	0|0|2|0	2	0.5	4	0|0|0|0|0|0|0|0|0|0|0|0|0|0|0|0|0|0	0.22	0.89	0.22	0.89	0.22	-2.45	5	0.57
MORN1	TGGT1_232120	TGGT1_232120	0|0|2|0	2	0.5	4	0|0|0|0|0|0|0|0|0|0|0|0|0|0|0|0|0|0	0.22	0.89	0.22	0.89	0.22	-2.45	5	0.57
MORN1	TGGT1_232130	TGGT1_232130	0|0|2|0	2	0.5	4	0|0|0|0|0|0|0|0|0|0|0|0|0|2|0|0|0|0	0.08	0.31	0.08	0.31	0.08	-3.99	1	0.68
MORN1	TGGT1_232230	ribosomalproteinRPL30	0|0|2|0	2	0.5	4	0|0|0|2|0|0|2|2|0|2|0|0|0|4|0|2|0|0	0	0	0	0	0	-11.91	0.2	0.81
MORN1	TGGT1_232300	ribosomal protein RPS3	0|0|5|0	5	1.25	4	0|0|0|2|2|0|0|7|0|0|0|0|0|4|0|0|0|0	0	0	0	0	0	-17.25	0.33	0.8
MORN1	TGGT1_232370	CW-typeZincFingerprotein	0|0|2|0	2	0.5	4	0|0|0|0|0|0|28|18|0|0|0|0|0|0|0|0|0|0	0	0	0	0	0	-50.34	0.04	0.89
MORN1	TGGT1_232440	Brf1pfamilycoiledcoilprotein	0|0|3|0	3	0.75	4	0|0|0|0|0|0|10|11|0|0|0|0|0|0|0|0|0|0	0	0	0	0	0	-23.03	0.14	0.85
MORN1	TGGT1_232710	ribosomalproteinRPS3A	0|0|6|0	6	1.5	4	0|2|0|6|3|0|10|9|0|2|0|0|4|0|0|3|0|0	0	0	0	0	0	-32.79	0.21	0.86
MORN1	TGGT1_233110	IMPdehydrogenasa	0|0|4|0	4	1	4	0|0|0|0|0|0|4|4|0|0|0|0|0|0|0|0|0|0	0.01	0.04	0.01	0.04	0.01	-9.29	0.5	0.74
MORN1	TGGT1_233120	AP2VIII-2	0|0|4|0	4	1	4	0|0|0|0|0|0|26|22|0|0|0|0|0|0|0|0|0|0	0	0	0	0	0	-52.53	0.08	0.88
MORN1	TGGT1_233140	deoxyuridine5'-triphosphatenucleotidohydrolase	0|0|2|0	2	0.5	4	0|0|0|0|0|0|0|0|0|0|0|0|0|0|0|0|0|0	0.22	0.89	0.22	0.89	0.22	-2.45	5	0.57
MORN1	TGGT1_233160	TGGT1_233160	0|0|2|0	2	0.5	4	0|0|0|0|0|0|0|0|0|0|0|0|0|0|0|0|0|0	0.22	0.89	0.22	0.89	0.22	-2.45	5	0.57
MORN1	TGGT1_233190	SKIP/SNWdomain-containingprotein	0|0|3|0	3	0.75	4	0|0|0|0|0|0|0|0|0|0|0|0|0|0|0|0|0|0	0.25	0.98	0.25	0.98	0.25	-2.45	7.5	0.53
MORN1	TGGT1_233220	TGGT1_233220	0|0|2|0	2	0.5	4	0|0|0|0|0|0|16|10|0|0|0|0|0|0|0|0|0|0	0	0	0	0	0	-28.43	0.08	0.87
MORN1	TGGT1_233480	SAG-related sequence SRS29C	0|0|4|0	4	1	4	0|0|0|2|0|0|0|2|0|0|0|0|2|2|0|0|0|0	0.01	0.03	0.01	0.03	0.01	-9.68	0.5	0.74
MORN1	TGGT1_233820	DNApolymeraseepsilonsubunitBprotein	0|0|2|0	2	0.5	4	0|0|0|0|0|0|0|0|0|0|0|0|0|0|0|0|0|0	0.22	0.89	0.22	0.89	0.22	-2.45	5	0.57
MORN1	TGGT1_234450	ribosomalproteinRPS15A	0|0|2|0	2	0.5	4	0|0|0|3|0|0|0|0|0|0|0|0|0|0|0|0|0|0	0.05	0.21	0.05	0.21	0.05	-5.03	0.67	0.7
MORN1	TGGT1_235160	TGGT1_235160	0|0|2|0	2	0.5	4	0|0|0|0|0|0|0|0|0|0|0|0|0|0|0|0|0|0	0.22	0.89	0.22	0.89	0.22	-2.45	5	0.57
MORN1	TGGT1_235170	ATPase,AAAfamilyprotein	0|0|3|0	3	0.75	4	0|0|0|0|0|0|11|14|0|0|0|0|0|0|0|0|0|0	0	0	0	0	0	-27.34	0.12	0.86
MORN1	TGGT1_235970	eukaryoticinitiationfactor-2gamma	0|0|8|3	11	2.75	4	0|0|0|2|0|0|0|0|0|0|0|0|0|0|0|0|0|0	0.38	0.98	0.38	0.98	0.38	-3.99	5.5	0.32
MORN1	TGGT1_236070	pyrroline-5-carboxylate reductase	0|0|4|0	4	1	4	0|0|0|0|0|0|0|0|0|0|0|0|0|0|0|0|0|0	0.25	1	0.25	1	0.25	-2.45	10	0.52
MORN1	TGGT1_236570	lysinedecarboxylasefamilyprotein	0|0|4|0	4	1	4	0|0|0|0|0|0|6|3|0|0|0|0|0|0|0|0|0|0	0.01	0.02	0.01	0.02	0.01	-10.31	0.44	0.75
MORN1	TGGT1_238050	nucleaseandtudordomain-containingprotein	0|0|16|2	18	4.5	4	0|0|0|5|0|0|3|11|0|0|0|0|0|2|0|0|0|0	0.05	0.21	0.05	0.21	0.05	-23.43	0.86	0.7
MORN1	TGGT1_239620	5'-nucleotidase,C-terminaldomain-containingprotein	0|0|3|0	3	0.75	4	0|0|0|0|0|0|10|9|0|0|0|0|0|0|0|0|0|0	0	0	0	0	0	-21	0.16	0.84
MORN1	TGGT1_239760	ribosomalproteinRPL22	0|0|2|0	2	0.5	4	0|0|0|0|0|0|2|2|0|0|0|0|0|0|0|0|0|0	0.02	0.07	0.02	0.07	0.02	-5.45	0.5	0.73
MORN1	TGGT1_240650	coatomerproteincomplex,subunitalpha	0|0|3|0	3	0.75	4	0|0|0|0|2|0|0|0|0|0|0|0|0|0|0|0|0|0	0.13	0.53	0.13	0.53	0.13	-3.99	1.5	0.66
MORN1	TGGT1_240840	histonelysinedemethylaseJmjCNO66	0|0|6|0	6	1.5	4	0|0|0|0|0|0|0|0|0|0|0|0|0|0|0|0|0|0	0.25	1	0.25	1	0.25	-2.45	15	0.51
MORN1	TGGT1_240860	acyltransferase domain-containing protein	0|0|2|0	2	0.5	4	0|0|0|0|0|0|0|0|0|0|0|0|0|0|0|0|0|0	0.22	0.89	0.22	0.89	0.22	-2.45	5	0.57
MORN1	TGGT1_241170	TGGT1_241170	0|0|5|0	5	1.25	4	0|0|0|0|0|0|10|8|0|0|0|2|0|2|0|3|5|0	0	0	0	0	0	-29.31	0.19	0.86
MORN1	TGGT1_242660	vacuolarsortingprotein35	0|0|2|0	2	0.5	4	0|0|0|0|0|0|0|0|0|0|0|0|0|0|0|0|0|0	0.22	0.89	0.22	0.89	0.22	-2.45	5	0.57
MORN1	TGGT1_242830	XRN5'-3'exonuclease	0|0|3|0	3	0.75	4	0|0|0|0|0|0|8|5|0|0|0|0|0|0|0|0|0|0	0	0	0	0	0	-14.48	0.23	0.81
MORN1	TGGT1_243460	TGGT1_243460	0|0|2|0	2	0.5	4	0|0|0|0|0|0|0|0|0|0|0|0|0|0|0|0|0|0	0.22	0.89	0.22	0.89	0.22	-2.45	5	0.57
MORN1	TGGT1_243580	putative Hit family protein involved in cell-cycle regulation	0|0|3|0	3	0.75	4	0|0|0|0|0|0|3|2|0|0|0|0|0|0|0|0|0|0	0.03	0.12	0.03	0.12	0.03	-6.46	0.6	0.72
MORN1	TGGT1_243710	t-complexproteinbetasubunit	0|0|2|0	2	0.5	4	0|0|0|0|0|0|6|3|0|0|0|0|0|0|0|0|0|0	0	0	0	0	0	-10.31	0.22	0.79
MORN1	TGGT1_243730	ROP9	0|0|2|0	2	0.5	4	0|0|0|2|2|0|0|5|0|0|0|0|0|0|0|0|0|0	0	0	0	0	0	-10.61	0.22	0.8
MORN1	TGGT1_243800	long-chainfattyacidCoAligase	0|0|4|0	4	1	4	0|0|0|0|0|0|7|7|0|0|0|0|0|0|0|0|0|0	0	0	0	0	0	-15.65	0.29	0.8
MORN1	TGGT1_244110	nucleosomeassemblyprotein(nap)protein	0|0|5|0	5	1.25	4	0|0|0|0|0|0|13|19|0|0|0|0|0|0|0|0|0|0	0	0	0	0	0	-34.9	0.16	0.86
MORN1	TGGT1_244200	putative 2-oxoglutarate dehydrogenase e1 component, mitochondrial precursor	0|0|4|0	4	1	4	0|0|0|0|0|0|0|0|0|0|0|0|0|0|0|0|0|0	0.25	1	0.25	1	0.25	-2.45	10	0.52
MORN1	TGGT1_244840	Zn 244840	0|0|2|0	2	0.5	4	0|0|0|0|0|0|0|0|0|0|0|0|0|0|0|4|0|0	0.03	0.12	0.03	0.12	0.03	-4.9	0.5	0.72
MORN1	TGGT1_244910	MIZ/SP-RINGzincfingerdomain-containingprotein	0|0|5|0	5	1.25	4	0|0|0|0|0|0|0|0|0|0|0|0|0|0|0|0|0|0	0.25	1	0.25	1	0.25	-2.45	12.5	0.52
MORN1	TGGT1_245500	dipeptidylpeptidaseiv(dppiv)n-terminalregiondomain-containingprotein	0|0|2|0	2	0.5	4	0|0|0|0|0|0|0|0|0|0|0|0|0|0|0|0|0|0	0.22	0.89	0.22	0.89	0.22	-2.45	5	0.57
MORN1	TGGT1_245680	ribosomalproteinRPL21	0|0|4|0	4	1	4	0|0|0|0|0|0|0|0|0|0|0|0|0|0|0|0|0|0	0.25	1	0.25	1	0.25	-2.45	10	0.52
MORN1	TGGT1_246500	surpmoduledomain-containingprotein	0|0|7|0	7	1.75	4	0|0|0|0|0|0|11|12|0|0|0|0|0|0|0|0|0|0	0	0	0	0	0	-25.29	0.3	0.83
MORN1	TGGT1_246510	proteinphosphatase2aregulatorybsubunit(b56family)protein	0|0|2|0	2	0.5	4	0|0|0|0|0|0|0|0|0|0|0|0|0|0|0|0|0|0	0.22	0.89	0.22	0.89	0.22	-2.45	5	0.57
MORN1	TGGT1_247300	TGGT1_247300	0|0|2|0	2	0.5	4	0|0|0|0|0|0|0|0|0|0|0|0|0|0|0|0|0|0	0.22	0.89	0.22	0.89	0.22	-2.45	5	0.57
MORN1	TGGT1_247450	TGGT1_247450	0|0|2|0	2	0.5	4	0|0|0|0|0|0|5|3|0|0|0|0|0|0|0|0|0|0	0	0	0	0	0	-9.24	0.25	0.78
MORN1	TGGT1_247470	nucleolarprotein	0|0|2|0	2	0.5	4	0|0|0|0|0|0|0|0|0|0|0|0|0|0|0|0|0|0	0.22	0.89	0.22	0.89	0.22	-2.45	5	0.57
MORN1	TGGT1_247510	fructose-bisphospataseII	0|0|6|0	6	1.5	4	0|0|0|0|0|0|3|6|0|0|0|0|0|0|0|0|0|0	0.04	0.15	0.04	0.15	0.04	-10.31	0.67	0.71
MORN1	TGGT1_247760	TGGT1_247760	0|0|2|0	2	0.5	4	0|0|0|0|0|0|0|0|0|0|0|0|0|0|0|0|0|0	0.22	0.89	0.22	0.89	0.22	-2.45	5	0.57
MORN1	TGGT1_248120	TGGT1_248120	0|0|2|0	2	0.5	4	0|0|0|0|0|0|0|0|0|0|0|0|0|0|0|0|0|0	0.22	0.89	0.22	0.89	0.22	-2.45	5	0.57
MORN1	TGGT1_248400	glyoxalaseI	0|0|2|0	2	0.5	4	0|0|0|0|0|0|0|0|0|0|0|0|0|0|0|0|0|0	0.22	0.89	0.22	0.89	0.22	-2.45	5	0.57
MORN1	TGGT1_248700	IMC12	0|0|2|0	2	0.5	4	0|0|0|0|0|0|0|0|0|0|0|0|0|0|0|0|0|0	0.22	0.89	0.22	0.89	0.22	-2.45	5	0.57
MORN1	TGGT1_248740	TGGT1_248740	0|0|2|0	2	0.5	4	0|0|0|0|0|0|5|8|0|0|0|0|0|0|0|0|0|0	0	0	0	0	0	-14.48	0.15	0.82
MORN1	TGGT1_248810	nuclearfactorNF7	0|0|3|0	3	0.75	4	0|0|0|0|0|0|0|0|0|0|0|0|0|0|0|0|0|0	0.25	0.98	0.25	0.98	0.25	-2.45	7.5	0.53
MORN1	TGGT1_248880	GTPaseRAB7	0|0|3|0	3	0.75	4	0|0|0|0|0|0|0|0|0|0|0|0|0|0|0|0|0|0	0.25	0.98	0.25	0.98	0.25	-2.45	7.5	0.53
MORN1	TGGT1_249180	bifunctionaldihydrofolatereductase-thymidylatesynthase	0|0|5|0	5	1.25	4	0|0|0|0|0|0|5|4|0|0|0|0|0|0|0|0|0|0	0.02	0.06	0.02	0.06	0.02	-10.39	0.56	0.73
MORN1	TGGT1_249250	ribosomalproteinRPL35A	0|0|3|0	3	0.75	4	0|0|0|2|0|0|0|0|0|0|0|0|0|0|0|0|0|0	0.13	0.53	0.13	0.53	0.13	-3.99	1.5	0.66
MORN1	TGGT1_249270	putative protein disulfide isomerase-related protein (provisional)	0|0|3|0	3	0.75	4	0|0|0|0|0|0|3|0|0|0|0|0|2|2|0|0|0|0	0.01	0.02	0.01	0.02	0.01	-8.75	0.43	0.75
MORN1	TGGT1_249530	exportin1	0|0|3|2	5	1.25	4	0|0|0|0|0|0|0|0|0|0|0|0|0|0|0|0|0|0	0.47	0.98	0.47	0.98	0.47	-2.45	12.5	0.26
MORN1	TGGT1_249610	TGGT1_249610	0|0|2|0	2	0.5	4	0|0|0|0|0|0|0|0|0|0|0|0|0|0|0|0|0|0	0.22	0.89	0.22	0.89	0.22	-2.45	5	0.57
MORN1	TGGT1_249850	GAP40	0|0|5|0	5	1.25	4	2|0|0|0|0|0|0|0|0|0|0|0|0|0|0|0|0|0	0.21	0.85	0.21	0.85	0.21	-3.99	2.5	0.65
MORN1	TGGT1_249900	adeninenucleotidetranslocator	0|0|5|3	8	2	4	0|0|2|0|0|0|3|4|0|0|0|2|2|2|0|5|2|0	0	0	0	0	0	-16.22	0.57	0.8
MORN1	TGGT1_250700	TGGT1_250700	0|0|9|0	9	2.25	4	0|0|0|0|0|0|42|32|0|0|0|0|0|0|0|0|0|0	0	0	0	0	0	-81.37	0.12	0.88
MORN1	TGGT1_251500	putative eukaryotic initiation factor-3, subunit 3	0|0|2|0	2	0.5	4	0|0|0|0|0|0|7|9|0|0|0|0|0|0|0|0|0|0	0	0	0	0	0	-17.61	0.12	0.84
MORN1	TGGT1_251690	seryl-tRNAsynthetase,cytoplasmic	0|0|5|4	9	2.25	4	0|0|0|0|0|0|9|9|0|0|0|0|0|0|0|0|0|0	0	0	0	0	0	-19.88	0.5	0.82
MORN1	TGGT1_251780	heat shock protein	0|0|4|2	6	1.5	4	0|0|2|0|3|0|2|0|0|0|0|0|0|0|0|0|0|0	0.02	0.08	0.02	0.08	0.02	-8.75	0.86	0.72
MORN1	TGGT1_251870	histoneH2Bb	0|0|8|4	12	3	4	0|0|0|0|6|0|4|6|0|0|0|2|3|3|0|0|4|0	0	0	0	0	0	-22.75	0.6	0.81
MORN1	TGGT1_252290	importinalpha	0|0|6|0	6	1.5	4	0|0|0|0|0|0|2|2|0|0|0|0|0|0|0|0|0|0	0.22	0.87	0.22	0.87	0.22	-5.45	1.5	0.65
MORN1	TGGT1_253290	valyl-tRNAsynthetase	0|0|8|0	8	2	4	0|0|0|0|0|0|0|0|0|0|0|0|0|0|0|0|0|0	0.25	1	0.25	1	0.25	-2.45	20	0.51
MORN1	TGGT1_253440	putative cell-cycle-associated protein kinase SRPK	0|0|4|2	6	1.5	4	0|0|0|0|0|0|5|12|0|0|0|0|0|0|0|0|0|0	0	0	0	0	0	-18.61	0.35	0.82
MORN1	TGGT1_253810	TGGT1_253810	0|0|2|0	2	0.5	4	0|0|0|0|0|0|0|0|0|0|0|0|0|0|0|0|0|0	0.22	0.89	0.22	0.89	0.22	-2.45	5	0.57
MORN1	TGGT1_254440	ribosomalproteinRPL12	0|0|2|0	2	0.5	4	0|0|0|0|0|0|0|0|0|0|0|0|0|0|0|0|0|0	0.22	0.89	0.22	0.89	0.22	-2.45	5	0.57
MORN1	TGGT1_254690	phospholipase/carboxylesterase	0|0|3|0	3	0.75	4	0|0|0|0|0|0|0|0|0|0|0|0|0|0|0|0|0|0	0.25	0.98	0.25	0.98	0.25	-2.45	7.5	0.53
MORN1	TGGT1_254940	MIF4G 254940	0|0|3|0	3	0.75	4	0|0|0|0|0|0|16|22|0|0|0|0|0|0|0|0|0|0	0	0	0	0	0	-41.56	0.08	0.87
MORN1	TGGT1_255260	AMA1	0|0|3|0	3	0.75	4	0|0|0|2|2|0|2|3|0|0|0|0|0|3|0|0|0|0	0	0	0	0	0	-11.91	0.3	0.79
MORN1	TGGT1_256770	eukaryotictranslationinitiationfactor4A,isoform3	0|0|2|0	2	0.5	4	0|0|0|0|0|0|0|0|0|0|0|0|0|0|0|0|0|0	0.22	0.89	0.22	0.89	0.22	-2.45	5	0.57
MORN1	TGGT1_256970	vacuolarATPsynthasesubunitA	0|0|3|0	3	0.75	4	0|0|0|0|0|0|2|5|0|0|0|0|0|0|0|0|0|0	0.01	0.03	0.01	0.03	0.01	-8.53	0.43	0.74
MORN1	TGGT1_256980	glycerol-3-phosphate-acyltransferase	0|0|3|0	3	0.75	4	0|0|0|0|0|0|0|0|0|0|0|0|0|0|0|0|0|0	0.25	0.98	0.25	0.98	0.25	-2.45	7.5	0.53
MORN1	TGGT1_256990	glycyl-tRNAsynthetase	0|0|3|0	3	0.75	4	0|0|0|0|0|0|0|0|0|0|0|0|0|0|0|0|0|0	0.25	0.98	0.25	0.98	0.25	-2.45	7.5	0.53
MORN1	TGGT1_257350	etranslationiF 257350	0|0|8|0	8	2	4	0|0|0|0|0|0|19|11|0|0|0|0|0|0|0|0|0|0	0	0	0	0	0	-32.77	0.27	0.85
MORN1	TGGT1_257680	MLC1	0|0|4|2	6	1.5	4	0|0|0|0|2|0|11|7|0|0|0|0|0|0|0|0|0|0	0	0	0	0	0	-22.05	0.3	0.84
MORN1	TGGT1_257990	HSP101	0|0|4|2	6	1.5	4	0|0|0|0|0|0|22|22|0|0|0|0|0|0|0|0|0|0	0	0	0	0	0	-48.12	0.14	0.88
MORN1	TGGT1_258070	TGGT1_258070	0|0|3|0	3	0.75	4	0|0|0|0|0|0|0|0|0|0|0|0|0|0|0|0|0|0	0.25	0.98	0.25	0.98	0.25	-2.45	7.5	0.53
MORN1	TGGT1_258410	PHIL1	0|0|2|0	2	0.5	4	0|0|0|0|0|0|0|0|0|0|0|0|0|0|0|0|0|0	0.22	0.89	0.22	0.89	0.22	-2.45	5	0.57
MORN1	TGGT1_258420	TGGT1_258420	0|0|2|0	2	0.5	4	0|0|0|0|0|0|0|0|0|0|0|0|0|0|0|0|0|0	0.22	0.89	0.22	0.89	0.22	-2.45	5	0.57
MORN1	TGGT1_258470	IMC24	0|0|3|0	3	0.75	4	0|0|0|0|0|0|5|8|0|0|0|0|0|0|0|0|0|0	0	0	0	0	0	-14.48	0.23	0.81
MORN1	TGGT1_258740	eukaryoticinitiationfactor-2A	0|0|2|0	2	0.5	4	0|0|0|0|0|0|6|10|0|0|0|0|0|0|0|0|0|0	0	0	0	0	0	-17.56	0.12	0.84
MORN1	TGGT1_258970	TGGT1_258970	0|0|2|0	2	0.5	4	0|0|0|0|0|0|0|0|0|0|0|0|0|0|0|0|0|0	0.22	0.89	0.22	0.89	0.22	-2.45	5	0.57
MORN1	TGGT1_259550	dihydropteroate synthase	0|0|6|0	6	1.5	4	0|0|0|0|0|0|10|18|0|0|0|0|0|0|0|0|0|0	0	0	0	0	0	-30.5	0.21	0.85
MORN1	TGGT1_260260	ribosomalproteinRPP1	0|0|3|2	5	1.25	4	0|0|0|0|0|0|4|0|0|0|0|0|0|0|0|0|0|0	0.1	0.28	0.1	0.28	0.1	-4.9	1.25	0.67
MORN1	TGGT1_260320	Noc2pfamilyprotein	0|0|2|0	2	0.5	4	0|0|0|0|0|0|0|0|0|0|0|0|0|0|0|0|0|0	0.22	0.89	0.22	0.89	0.22	-2.45	5	0.57
MORN1	TGGT1_260380	TGGT1_260380	0|0|3|0	3	0.75	4	0|0|0|0|0|0|0|0|0|0|0|0|0|0|0|0|0|0	0.25	0.98	0.25	0.98	0.25	-2.45	7.5	0.53
MORN1	TGGT1_260440	nuclearfactorNF3	0|0|3|0	3	0.75	4	0|0|0|0|0|0|5|10|2|0|0|0|0|0|0|0|0|0	0	0	0	0	0	-18.87	0.18	0.84
MORN1	TGGT1_260820	ISP1	0|0|2|0	2	0.5	4	0|0|0|0|0|0|0|0|0|0|0|0|0|0|0|0|0|0	0.22	0.89	0.22	0.89	0.22	-2.45	5	0.57
MORN1	TGGT1_261240	histoneH3	0|0|2|0	2	0.5	4	0|0|0|2|0|0|0|0|0|0|0|0|0|0|0|0|0|0	0.08	0.31	0.08	0.31	0.08	-3.99	1	0.68
MORN1	TGGT1_261250	histoneH2A1	0|0|2|2	4	1	4	0|7|0|5|0|0|3|0|0|0|0|2|2|2|0|2|2|0	0	0	0	0	0	-19.51	0.24	0.84
MORN1	TGGT1_261570	ribosomalproteinRPL7A	0|0|3|0	3	0.75	4	0|0|0|2|0|0|5|7|0|0|0|0|0|3|0|3|0|0	0	0	0	0	0	-20.59	0.17	0.84
MORN1	TGGT1_261620	TGGT1_261620	0|0|2|0	2	0.5	4	0|0|0|0|0|0|0|0|0|0|0|0|0|0|0|0|0|0	0.22	0.89	0.22	0.89	0.22	-2.45	5	0.57
MORN1	TGGT1_262040	SAC3/GANPfamilyprotein	0|0|3|0	3	0.75	4	0|0|0|0|0|0|0|0|0|0|0|0|0|0|0|0|0|0	0.25	0.98	0.25	0.98	0.25	-2.45	7.5	0.53
MORN1	TGGT1_262050	ROP39	0|0|4|0	4	1	4	0|0|0|0|0|0|0|0|0|0|0|0|0|0|0|0|0|0	0.25	1	0.25	1	0.25	-2.45	10	0.52
MORN1	TGGT1_262150	kelchrepeatandK+channeltetramerisationdomaincontainingprotein	0|0|2|0	2	0.5	4	0|0|0|0|0|0|0|0|0|0|0|0|0|0|0|0|0|0	0.22	0.89	0.22	0.89	0.22	-2.45	5	0.57
MORN1	TGGT1_262960	U1snRNP-associatedproteinUsp106	0|0|6|3	9	2.25	4	0|0|0|2|2|0|0|0|3|2|0|3|0|0|0|0|12|0	0	0	0	0	0	-22.11	0.45	0.82
MORN1	TGGT1_263040	ribosomalproteinRPS16	0|0|2|0	2	0.5	4	2|0|0|4|0|0|3|3|0|0|0|0|2|8|0|2|0|0	0	0	0	0	0	-20.58	0.11	0.85
MORN1	TGGT1_263070	CMGCkinase,CK2family	0|0|7|0	7	1.75	4	0|0|0|2|2|0|3|6|0|0|0|0|0|0|0|0|0|0	0.01	0.03	0.01	0.03	0.01	-15.17	0.54	0.75
MORN1	TGGT1_263180	myosinD	0|0|7|2	9	2.25	4	0|0|2|0|0|0|12|9|0|0|0|0|0|0|0|3|0|0	0	0	0	0	0	-28.91	0.35	0.85
MORN1	TGGT1_263300	eukaryoticporinprotein	0|0|4|0	4	1	4	0|0|0|2|0|0|3|6|0|0|0|0|0|2|0|2|0|0	0	0	0	0	0	-15.17	0.31	0.8
MORN1	TGGT1_263320	TGGT1_263320	0|0|2|2	4	1	4	0|0|0|0|0|0|0|0|0|0|0|0|0|0|0|0|0|0	0.44	0.89	0.44	0.89	0.44	-2.45	10	0.29
MORN1	TGGT1_263530	chaperonin	0|0|2|0	2	0.5	4	0|0|0|0|0|0|0|0|0|0|0|0|0|0|0|0|0|0	0.22	0.89	0.22	0.89	0.22	-2.45	5	0.57
MORN1	TGGT1_263850	TGGT1_263850	0|0|5|0	5	1.25	4	0|0|0|0|0|0|7|9|0|0|0|0|0|0|0|0|0|0	0	0	0	0	0	-17.61	0.31	0.81
MORN1	TGGT1_263870	glutamate-tRNAligase	0|0|2|2	4	1	4	0|0|0|0|0|0|6|5|0|0|0|0|0|0|0|0|0|0	0	0	0	0	0	-12.61	0.36	0.8
MORN1	TGGT1_265250	RNArecognitionmotif-containingprotein	0|0|3|0	3	0.75	4	0|0|0|0|0|0|19|16|0|0|0|0|0|0|0|0|0|0	0	0	0	0	0	-38.32	0.09	0.87
MORN1	TGGT1_265450	hexokinase	0|0|4|0	4	1	4	0|0|0|0|0|0|0|0|0|0|0|0|0|0|0|0|3|0	0.13	0.54	0.13	0.54	0.13	-5.03	1.33	0.66
MORN1	TGGT1_265530	RNArecognitionmotif-containingprotein	0|0|2|0	2	0.5	4	0|0|0|0|0|0|0|0|0|0|0|0|0|0|0|0|0|0	0.22	0.89	0.22	0.89	0.22	-2.45	5	0.57
MORN1	TGGT1_266080	TGGT1_266080	0|0|3|0	3	0.75	4	0|0|0|0|0|0|0|3|0|0|0|0|0|0|0|0|0|0	0.1	0.38	0.1	0.38	0.1	-5.03	1	0.67
MORN1	TGGT1_266380	TGGT1_266380	0|0|2|0	2	0.5	4	0|0|0|0|0|0|0|0|0|0|0|0|0|0|0|0|0|0	0.22	0.89	0.22	0.89	0.22	-2.45	5	0.57
MORN1	TGGT1_266640	Acetyl-coenzymeAsynthetase2	0|0|14|0	14	3.5	4	0|0|0|2|0|0|20|32|0|0|0|0|0|0|0|6|3|0	0	0	0	0	0	-67.22	0.23	0.87
MORN1	TGGT1_266960	b-tub 266960	0|0|26|14	40	10	4	4|9|12|10|7|0|28|26|0|3|0|0|6|6|2|5|15|6	0	0	0	0	0	-90.23	0.49	0.87
MORN1	TGGT1_266990	beta-COP	0|0|5|0	5	1.25	4	0|0|0|0|0|0|0|0|0|0|0|0|0|0|0|0|0|0	0.25	1	0.25	1	0.25	-2.45	12.5	0.52
MORN1	TGGT1_267080	26Sproteaseregulatorysubunit4	0|0|2|0	2	0.5	4	0|0|0|0|0|0|10|7|0|0|0|0|0|0|0|0|0|0	0	0	0	0	0	-18.72	0.12	0.84
MORN1	TGGT1_267400	ribosomalproteinRPL32	0|0|4|3	7	1.75	4	2|0|0|2|0|0|2|2|0|2|0|0|0|3|0|3|0|0	0	0.01	0	0.01	0	-11.91	0.7	0.77
MORN1	TGGT1_267710	CPSFAsubunitregionprotein	0|0|3|0	3	0.75	4	0|0|0|0|0|0|15|13|0|0|0|0|0|0|0|0|0|0	0	0	0	0	0	-30.57	0.11	0.86
MORN1	TGGT1_268370	proteinkinase 268370	0|0|2|0	2	0.5	4	0|0|0|0|0|0|2|0|0|0|0|0|0|0|0|0|0|0	0.08	0.31	0.08	0.31	0.08	-3.99	1	0.68
MORN1	TGGT1_268890	citrate synthase I	0|0|2|0	2	0.5	4	0|0|0|0|0|0|0|0|0|0|0|0|0|0|0|0|0|0	0.22	0.89	0.22	0.89	0.22	-2.45	5	0.57
MORN1	TGGT1_268950	TGGT1_268950	0|0|2|0	2	0.5	4	0|0|0|0|0|0|3|3|0|0|0|0|0|0|0|0|0|0	0	0.02	0	0.02	0	-7.55	0.33	0.76
MORN1	TGGT1_269190	glyceraldehyde-3-phosphate dehydrogenase GAPDH2	0|0|5|0	5	1.25	4	0|0|0|2|0|0|0|0|0|0|0|0|0|0|0|0|2|0	0.17	0.69	0.17	0.69	0.17	-5.45	1.25	0.66
MORN1	TGGT1_269240	actin-likefamilyprotein	0|0|3|0	3	0.75	4	0|0|0|0|0|0|0|0|0|0|0|0|0|0|0|0|0|0	0.25	0.98	0.25	0.98	0.25	-2.45	7.5	0.53
MORN1	TGGT1_269800	glutamine-dependentNAD(+)synthetaseprotein	0|0|3|0	3	0.75	4	0|0|0|0|0|0|10|12|0|0|0|0|0|0|0|0|0|0	0	0	0	0	0	-24.15	0.14	0.85
MORN1	TGGT1_269980	putative preprotein translocase Sec61	0|0|2|0	2	0.5	4	0|0|0|0|0|0|0|0|0|0|0|0|0|0|0|0|0|0	0.22	0.89	0.22	0.89	0.22	-2.45	5	0.57
MORN1	TGGT1_270240	MAG1 protein	0|0|2|0	2	0.5	4	0|0|0|0|0|0|0|0|0|0|0|0|0|0|0|0|0|0	0.22	0.89	0.22	0.89	0.22	-2.45	5	0.57
MORN1	TGGT1_270690	DrpC ?	0|0|2|0	2	0.5	4	0|0|0|0|0|0|0|0|0|0|0|0|0|0|0|0|0|0	0.22	0.89	0.22	0.89	0.22	-2.45	5	0.57
MORN1	TGGT1_271440	NPL4familyprotein	0|0|4|0	4	1	4	0|0|0|0|0|0|10|7|0|0|0|0|0|0|0|0|0|0	0	0	0	0	0	-18.72	0.24	0.83
MORN1	TGGT1_271888	3-ketoacyl-CoAreductase	0|0|3|0	3	0.75	4	0|0|0|0|0|0|0|0|0|0|0|0|0|0|0|0|0|0	0.25	0.98	0.25	0.98	0.25	-2.45	7.5	0.53
MORN1	TGGT1_272350	mRNAexportprotein	0|0|3|0	3	0.75	4	0|0|0|0|0|0|6|4|0|0|0|0|0|0|0|0|0|0	0	0	0	0	0	-11.48	0.3	0.78
MORN1	TGGT1_272400	CKIIregulatorysubunitprotein	0|0|2|0	2	0.5	4	0|0|0|0|0|0|0|0|0|0|0|0|0|0|0|0|0|0	0.22	0.89	0.22	0.89	0.22	-2.45	5	0.57
MORN1	TGGT1_272600	adaptinc-terminaldomain-containingprotein	0|0|2|0	2	0.5	4	0|0|0|0|0|0|0|0|0|0|0|0|0|0|0|0|0|0	0.22	0.89	0.22	0.89	0.22	-2.45	5	0.57
MORN1	TGGT1_272660	TGGT1_272660	0|0|2|2	4	1	4	0|0|0|0|0|0|0|0|0|0|0|0|0|0|0|0|0|0	0.44	0.89	0.44	0.89	0.44	-2.45	10	0.29
MORN1	TGGT1_272910	T-complexprotein1deltasubunit	0|0|5|0	5	1.25	4	0|0|0|0|0|0|10|11|0|0|0|0|0|0|0|0|0|0	0	0	0	0	0	-23.03	0.24	0.84
MORN1	TGGT1_273370	coatomergamma2-subunitprotein	0|0|8|0	8	2	4	0|0|0|0|0|0|14|13|0|0|0|0|0|0|0|0|2|0	0	0	0	0	0	-31.84	0.28	0.85
MORN1	TGGT1_273460	eukaryotictranslationinitiationfactor3subunit6interactingprotein	0|0|4|2	6	1.5	4	0|0|0|0|0|0|3|2|0|0|0|0|0|0|0|0|0|0	0.08	0.27	0.08	0.27	0.08	-6.46	1.2	0.69
MORN1	TGGT1_273490	glutaminesynthetase,typeI	0|0|3|0	3	0.75	4	0|0|0|0|0|0|0|0|0|0|0|0|0|0|0|0|0|0	0.25	0.98	0.25	0.98	0.25	-2.45	7.5	0.53
MORN1	TGGT1_273870	SWI2/SNF2ISWI-like(AThook)	0|0|2|0	2	0.5	4	0|0|0|0|0|0|3|4|0|0|0|0|0|0|0|0|0|0	0	0.01	0	0.01	0	-8.6	0.29	0.77
MORN1	TGGT1_274000	TGGT1_274000	0|0|2|0	2	0.5	4	0|0|0|0|0|0|0|0|0|0|0|0|0|0|0|0|0|0	0.22	0.89	0.22	0.89	0.22	-2.45	5	0.57
MORN1	TGGT1_274060	2-oxoglutarate/malatetranslocaseOMT	0|0|2|0	2	0.5	4	0|0|0|0|0|0|0|0|0|0|0|0|0|0|0|0|0|0	0.22	0.89	0.22	0.89	0.22	-2.45	5	0.57
MORN1	TGGT1_275350	TBC 275350	0|0|3|2	5	1.25	4	0|0|0|0|0|0|9|15|0|0|0|0|0|0|0|0|0|0	0	0	0	0	0	-26.16	0.21	0.86
MORN1	TGGT1_275650	TGGT1_275650	0|0|2|0	2	0.5	4	0|0|0|0|0|0|7|13|0|0|0|0|0|0|0|0|0|0	0	0	0	0	0	-21.82	0.1	0.85
MORN1	TGGT1_275802	SRP72RNA-bindingdomain-containingprotein	0|0|4|0	4	1	4	0|0|0|0|0|0|0|0|0|0|0|0|0|0|0|0|0|0	0.25	1	0.25	1	0.25	-2.45	10	0.52
MORN1	TGGT1_276170	PiP3,4-kinase 276170	0|0|2|0	2	0.5	4	0|0|0|0|0|0|9|11|0|0|0|0|0|0|0|0|0|0	0	0	0	0	0	-21.89	0.1	0.85
MORN1	TGGT1_276970	TGGT1_276970	0|0|3|2	5	1.25	4	0|0|0|0|0|0|0|0|0|0|0|0|0|0|0|0|0|0	0.47	0.98	0.47	0.98	0.47	-2.45	12.5	0.26
MORN1	TGGT1_277000	transportproteinSec24	0|0|3|0	3	0.75	4	0|0|0|0|0|0|0|0|0|0|0|0|0|0|0|0|0|0	0.25	0.98	0.25	0.98	0.25	-2.45	7.5	0.53
MORN1	TGGT1_277550	UvrD/REPhelicasedomain-containingprotein	0|0|2|0	2	0.5	4	0|0|0|0|0|0|0|0|0|0|0|0|0|0|0|0|0|0	0.22	0.89	0.22	0.89	0.22	-2.45	5	0.57
MORN1	TGGT1_277990	OTUfamilycysteineprotease	0|0|2|0	2	0.5	4	0|0|0|0|0|0|0|0|0|0|0|0|0|0|0|0|0|0	0.22	0.89	0.22	0.89	0.22	-2.45	5	0.57
MORN1	TGGT1_278130	BCC11	0|0|7|0	7	1.75	4	0|0|0|0|0|0|4|6|0|0|0|0|0|0|0|0|0|0	0.04	0.17	0.04	0.17	0.04	-11.48	0.7	0.71
MORN1	TGGT1_278630	TGGT1_ 278630	0|0|2|0	2	0.5	4	0|0|0|0|0|0|0|0|0|0|0|0|0|0|0|0|0|0	0.22	0.89	0.22	0.89	0.22	-2.45	5	0.57
MORN1	TGGT1_278660	P-typeATPase4	0|0|2|0	2	0.5	4	0|0|0|0|0|0|0|3|0|0|0|0|0|0|0|0|0|0	0.05	0.21	0.05	0.21	0.05	-5.03	0.67	0.7
MORN1	TGGT1_278870	myosinF	0|0|17|2	19	4.75	4	0|0|3|0|2|0|14|9|0|0|0|0|0|0|0|0|3|0	0	0	0	0	0	-32.15	0.66	0.78
MORN1	TGGT1_279100	TGGT1_279100	0|0|6|0	6	1.5	4	0|0|0|0|0|0|0|0|0|0|0|0|0|0|0|0|2|0	0.23	0.92	0.23	0.92	0.23	-3.99	3	0.57
MORN1	TGGT1_279380	TGGT1_279380	0|0|2|0	2	0.5	4	0|0|0|0|0|0|0|0|0|0|0|0|0|0|0|0|0|0	0.22	0.89	0.22	0.89	0.22	-2.45	5	0.57
MORN1	TGGT1_279390	proliferation-associatedprotein2G4	0|0|7|2	9	2.25	4	0|0|0|0|0|0|4|2|0|0|0|0|0|0|0|0|2|0	0.14	0.57	0.14	0.57	0.14	-9.64	1.12	0.66
MORN1	TGGT1_280380	poly(ADP-ribose) glycohydrolase	0|0|2|0	2	0.5	4	0|0|0|0|0|0|0|2|0|0|0|0|0|0|0|0|0|0	0.08	0.31	0.08	0.31	0.08	-3.99	1	0.68
MORN1	TGGT1_280560	selenide,waterdikinase	0|0|3|0	3	0.75	4	0|0|0|0|0|0|0|0|0|0|0|0|0|0|0|0|0|0	0.25	0.98	0.25	0.98	0.25	-2.45	7.5	0.53
MORN1	TGGT1_280600	histidyl-tRNAsynthetase(HisRS)	0|0|12|2	14	3.5	4	0|0|0|0|0|0|6|4|0|0|0|0|0|0|0|0|0|0	0.18	0.72	0.18	0.72	0.18	-11.48	1.4	0.65
MORN1	TGGT1_282055	proteinphosphatasePP2C-hn	0|0|2|0	2	0.5	4	0|0|0|0|0|0|0|0|0|0|0|0|0|0|0|0|0|0	0.22	0.89	0.22	0.89	0.22	-2.45	5	0.57
MORN1	TGGT1_282090	TGGT1_282090	0|0|4|0	4	1	4	0|0|0|0|0|0|18|15|0|0|0|0|0|0|0|0|0|0	0	0	0	0	0	-36.06	0.12	0.87
MORN1	TGGT1_283510	TGGT1_283510	0|0|2|0	2	0.5	4	0|0|0|0|0|0|0|0|0|0|0|0|0|0|0|0|0|0	0.22	0.89	0.22	0.89	0.22	-2.45	5	0.57
MORN1	TGGT1_283710	longevity-assurance protein (LAG1) domain-containing protein	0|0|2|0	2	0.5	4	0|0|0|0|0|0|0|0|0|0|0|0|0|0|0|0|0|0	0.22	0.89	0.22	0.89	0.22	-2.45	5	0.57
MORN1	TGGT1_283780	glucose-6-phosphate isomerase GPI	0|0|3|0	3	0.75	4	0|0|0|0|0|0|0|0|0|0|0|0|0|0|0|0|0|0	0.25	0.98	0.25	0.98	0.25	-2.45	7.5	0.53
MORN1	TGGT1_283850	peptidyl-prolylcis-transisomerase	0|0|5|3	8	2	4	0|0|0|2|0|0|33|21|0|0|0|0|0|0|0|0|0|0	0	0	0	0	0	-61.41	0.14	0.88
MORN1	TGGT1_285870	SAG-related sequence SRS20A	0|0|2|0	2	0.5	4	0|0|0|0|0|0|0|3|0|0|0|0|0|0|0|0|0|0	0.05	0.21	0.05	0.21	0.05	-5.03	0.67	0.7
MORN1	TGGT1_285895	AP2V-2	0|0|3|0	3	0.75	4	0|0|0|0|0|0|0|0|0|0|0|0|0|0|0|0|0|0	0.25	0.98	0.25	0.98	0.25	-2.45	7.5	0.53
MORN1	TGGT1_285980A	GPM1 285980A	0|0|3|0	3	0.75	4	0|0|0|0|0|0|0|2|0|0|0|0|0|0|0|0|0|0	0.13	0.53	0.13	0.53	0.13	-3.99	1.5	0.66
MORN1	TGGT1_285980B	GPM1 285980B	0|0|3|0	3	0.75	4	0|0|0|0|0|0|0|0|0|0|0|0|0|0|0|0|0|0	0.25	0.98	0.25	0.98	0.25	-2.45	7.5	0.53
MORN1	TGGT1_286030	TGGT1_286030	0|0|5|0	5	1.25	4	0|0|0|0|0|0|0|0|0|0|0|0|0|0|0|0|0|0	0.25	1	0.25	1	0.25	-2.45	12.5	0.52
MORN1	TGGT1_286420A	EF-1-ALPHA 286420A	0|0|92|60	152	38	4	25|0|0|0|17|0|195|118|0|0|0|7|17|24|14|19|26|22	0	0	0	0	0	-406.27	0.42	0.89
MORN1	TGGT1_286630	redoxin domain-containing protein	0|0|3|0	3	0.75	4	0|0|0|0|0|0|0|0|0|0|0|0|0|0|0|0|3|0	0.1	0.38	0.1	0.38	0.1	-5.03	1	0.67
MORN1	TGGT1_286750	MA3domain-containingprotein	0|0|3|0	3	0.75	4	0|0|0|0|0|0|4|4|0|0|0|0|0|0|0|0|0|0	0	0.01	0	0.01	0	-9.29	0.38	0.76
MORN1	TGGT1_288350	TGGT1_288350	0|0|2|0	2	0.5	4	2|0|0|0|0|0|0|0|0|0|0|0|0|0|0|0|0|0	0.08	0.31	0.08	0.31	0.08	-3.99	1	0.68
MORN1	TGGT1_288630	nucleosomeassemblyprotein(NAP)	0|0|3|0	3	0.75	4	0|0|0|0|0|0|3|3|0|0|0|0|0|0|0|0|0|0	0.01	0.06	0.01	0.06	0.01	-7.55	0.5	0.73
MORN1	TGGT1_288830	NADH dehydrogenase (NDH2-II)	0|0|3|0	3	0.75	4	0|0|0|0|0|0|0|0|0|0|0|0|0|0|0|0|0|0	0.25	0.98	0.25	0.98	0.25	-2.45	7.5	0.53
MORN1	TGGT1_289300	methionyl-tRNAsynthetase	0|0|7|2	9	2.25	4	0|0|0|0|0|0|2|2|0|0|0|0|0|0|0|0|2|0	0.22	0.87	0.22	0.87	0.22	-7.69	1.5	0.65
MORN1	TGGT1_289580	strictosidine synthase subfamily protein	0|0|2|0	2	0.5	4	0|0|0|0|0|0|0|0|0|0|0|0|0|0|0|0|0|0	0.22	0.89	0.22	0.89	0.22	-2.45	5	0.57
MORN1	TGGT1_289600	HSP29	0|0|6|0	6	1.5	4	0|0|0|0|3|0|7|9|0|0|0|0|0|0|0|0|2|0	0	0	0	0	0	-23.62	0.29	0.83
MORN1	TGGT1_289650	PEP-carboxykinaseI	0|0|11|0	11	2.75	4	0|0|0|0|0|0|13|19|0|0|0|0|0|0|0|0|3|0	0	0	0	0	0	-38.46	0.31	0.85
MORN1	TGGT1_289700	TGGT1_289700	0|0|2|0	2	0.5	4	0|0|0|0|0|0|0|0|0|0|0|0|0|0|0|0|0|0	0.22	0.89	0.22	0.89	0.22	-2.45	5	0.57
MORN1	TGGT1_289750	ribosomal-ubiquitinproteinRPL40	0|0|6|2	8	2	4	0|0|0|0|3|0|8|11|0|0|0|2|3|3|0|2|0|0	0	0	0	0	0	-27.94	0.32	0.85
MORN1	TGGT1_289880	TGGT1_289880	0|0|3|0	3	0.75	4	0|0|0|0|0|0|18|20|0|0|0|0|0|0|0|0|0|0	0	0	0	0	0	-41.58	0.08	0.87
MORN1	TGGT1_290040	putative macrophage migration inhibitory factor	0|0|3|0	3	0.75	4	0|0|0|0|0|0|2|3|0|0|0|0|0|2|0|0|0|0	0.01	0.02	0.01	0.02	0.01	-8.75	0.43	0.75
MORN1	TGGT1_290160	putative sortilin	0|0|2|0	2	0.5	4	0|0|0|0|0|0|0|0|0|0|0|0|0|0|0|0|0|0	0.22	0.89	0.22	0.89	0.22	-2.45	5	0.57
MORN1	TGGT1_290600	succinyl-CoA-synthetasealphaSCSA	0|0|2|2	4	1	4	0|0|0|0|0|0|0|0|0|0|0|2|0|0|0|0|0|0	0.16	0.31	0.16	0.31	0.16	-3.99	2	0.66
MORN1	TGGT1_290620	TGGT1_290620	0|0|2|0	2	0.5	4	0|0|0|0|0|0|0|0|0|0|0|0|0|0|0|0|0|0	0.22	0.89	0.22	0.89	0.22	-2.45	5	0.57
MORN1	TGGT1_290660	RNArecognitionmotif-containingprotein	0|0|7|0	7	1.75	4	0|4|3|4|3|0|3|4|0|2|0|0|0|0|0|2|0|0	0	0.01	0	0.01	0	-17.32	0.47	0.77
MORN1	TGGT1_291640	aspartatecarbamoyltransferase	0|0|3|0	3	0.75	4	0|0|0|0|0|0|0|0|0|0|0|0|0|0|0|0|0|0	0.25	0.98	0.25	0.98	0.25	-2.45	7.5	0.53
MORN1	TGGT1_291680	Sec23/Sec24trunkdomain-containingprotein	0|0|4|0	4	1	4	0|0|0|0|0|0|0|0|0|0|0|0|0|0|0|0|0|0	0.25	1	0.25	1	0.25	-2.45	10	0.52
MORN1	TGGT1_291960	ROP40 (incomplete catalytic triad)	0|0|7|2	9	2.25	4	0|0|0|2|0|0|4|9|0|0|0|0|4|3|0|0|0|0	0	0	0	0	0	-22.66	0.45	0.82
MORN1	TGGT1_291980	HECT(ubiquitin-transferase) 291980	0|0|2|0	2	0.5	4	0|0|0|0|0|0|0|0|0|0|0|0|0|0|0|0|0|0	0.22	0.89	0.22	0.89	0.22	-2.45	5	0.57
MORN1	TGGT1_292920	HSP75	0|0|3|0	3	0.75	4	0|0|0|0|0|0|0|0|0|0|0|0|0|0|0|0|0|0	0.25	0.98	0.25	0.98	0.25	-2.45	7.5	0.53
MORN1	TGGT1_293180	NADP-specificglutamatedehydrogenase	0|0|8|0	8	2	4	0|0|0|0|0|0|10|9|0|0|0|0|0|0|0|2|0|0	0	0	0	0	0	-23.22	0.38	0.81
MORN1	TGGT1_293360	TGGT1_293360	0|0|5|0	5	1.25	4	0|0|0|0|0|0|12|7|0|0|0|0|0|0|0|0|0|0	0	0	0	0	0	-20.94	0.26	0.83
MORN1	TGGT1_293690	profilinPRF	0|0|7|2	9	2.25	4	0|0|0|0|0|0|0|0|0|0|0|0|0|0|0|0|3|0	0.26	0.84	0.26	0.84	0.26	-5.03	3	0.5
MORN1	TGGT1_294200	glucose-6-phosphate 1-dehydrogenase	0|0|5|0	5	1.25	4	0|0|0|0|0|0|0|0|0|0|0|0|0|0|0|0|0|0	0.25	1	0.25	1	0.25	-2.45	12.5	0.52
MORN1	TGGT1_294550	dyneinheavychain	0|0|6|0	6	1.5	4	0|0|0|0|0|0|108|120|0|0|0|0|0|0|0|0|0|0	0	0	0	0	0	-253.48	0.03	0.89
MORN1	TGGT1_294630	TGGT1_294630	0|0|7|0	7	1.75	4	0|0|0|0|0|0|28|32|0|0|0|0|0|0|0|0|0|0	0	0	0	0	0	-65.81	0.12	0.88
MORN1	TGGT1_294670	translationinitiationfactor3subunit	0|0|4|2	6	1.5	4	0|0|0|0|0|0|17|18|0|0|0|0|0|0|0|0|0|0	0	0	0	0	0	-38.33	0.17	0.87
MORN1	TGGT1_294730	TGGT1_294730	0|0|6|0	6	1.5	4	0|0|0|0|0|0|0|0|0|0|0|0|0|0|0|0|0|0	0.25	1	0.25	1	0.25	-2.45	15	0.51
MORN1	TGGT1_294898	tetratricopeptide 294898	0|0|2|0	2	0.5	4	0|0|0|0|0|0|0|0|0|0|0|0|0|0|0|0|0|0	0.22	0.89	0.22	0.89	0.22	-2.45	5	0.57
MORN1	TGGT1_295040	HEAT 295040	0|0|2|0	2	0.5	4	0|0|0|0|0|0|0|0|0|0|0|0|0|0|0|0|0|0	0.22	0.89	0.22	0.89	0.22	-2.45	5	0.57
MORN1	TGGT1_295110	ROP7	0|0|7|4	11	2.75	4	0|0|0|0|0|0|0|0|0|0|0|0|0|2|0|0|0|0	0.42	0.96	0.42	0.96	0.42	-3.99	5.5	0.32
MORN1	TGGT1_295125	ROP4	0|0|6|0	6	1.5	4	0|0|0|0|0|0|0|4|0|0|0|2|2|0|0|0|0|0	0.07	0.3	0.07	0.3	0.07	-9.64	0.75	0.69
MORN1	TGGT1_296010	PiP3,4-kinase 296010	0|0|2|0	2	0.5	4	0|0|0|0|0|0|0|0|0|0|0|0|0|0|0|0|0|0	0.22	0.89	0.22	0.89	0.22	-2.45	5	0.57
MORN1	TGGT1_297060	phosphoglyceratemutasePGMII	0|0|2|2	4	1	4	0|0|0|0|0|0|11|14|0|0|0|0|0|2|0|0|0|0	0	0	0	0	0	-29.74	0.15	0.87
MORN1	TGGT1_297440	TGGT1_297440	0|0|2|0	2	0.5	4	0|0|0|0|0|0|0|0|0|0|0|0|0|0|0|0|0|0	0.22	0.89	0.22	0.89	0.22	-2.45	5	0.57
MORN1	TGGT1_297500	T-complexprotein1etasubunit	0|0|4|0	4	1	4	0|0|0|0|2|2|13|10|0|0|0|0|0|0|0|0|0|0	0	0	0	0	0	-29.92	0.15	0.86
MORN1	TGGT1_299050	ribosomalproteinRPL17	0|0|4|2	6	1.5	4	0|0|0|0|0|0|0|0|0|0|0|0|0|0|0|0|0|0	0.47	1	0.47	1	0.47	-2.45	15	0.25
MORN1	TGGT1_299210	CTPsynthase	0|0|4|0	4	1	4	0|0|0|0|0|0|0|0|0|0|0|0|0|0|0|0|2|0	0.18	0.72	0.18	0.72	0.18	-3.99	2	0.65
MORN1	TGGT1_300100	RON2	0|0|2|0	2	0.5	4	0|0|0|0|0|0|3|2|0|0|0|0|0|0|0|4|0|0	0	0	0	0	0	-10.78	0.22	0.8
MORN1	TGGT1_301440	CDPK1	0|0|5|2	7	1.75	4	0|0|0|0|0|0|3|9|0|0|0|0|0|0|0|0|0|0	0	0.01	0	0.01	0	-13.2	0.58	0.77
MORN1	TGGT1_304630	ATGCterminaldomain-containingprotein	0|0|3|0	3	0.75	4	0|0|0|0|0|0|2|0|0|0|0|0|3|2|0|2|0|0	0	0	0	0	0	-10.8	0.33	0.78
MORN1	TGGT1_304760	RNArecognitionmotif-containingprotein	0|0|2|0	2	0.5	4	0|0|0|0|0|0|0|0|0|0|0|0|0|0|0|0|0|0	0.22	0.89	0.22	0.89	0.22	-2.45	5	0.57
MORN1	TGGT1_304990	guanylate-bindingprotein,N-terminaldomain-containingprotein	0|0|2|0	2	0.5	4	0|0|0|0|0|0|0|0|0|0|0|0|0|0|0|0|0|0	0.22	0.89	0.22	0.89	0.22	-2.45	5	0.57
MORN1	TGGT1_305160	histoneH2Ba	0|0|8|4	12	3	4	0|0|0|0|6|0|4|6|0|0|0|2|3|3|0|0|4|0	0	0	0	0	0	-22.75	0.6	0.81
MORN1	TGGT1_305340	corepressorcomplexCRC230	0|0|7|0	7	1.75	4	0|0|0|0|0|0|13|12|0|0|0|0|0|0|0|0|0|0	0	0	0	0	0	-27.35	0.28	0.84
MORN1	TGGT1_305850	RNArecognitionmotif-containingprotein	0|0|4|0	4	1	4	0|0|0|0|0|0|2|5|0|0|0|0|0|0|0|0|0|0	0.02	0.1	0.02	0.1	0.02	-8.53	0.57	0.72
MORN1	TGGT1_307850	6-phosphogluconatedehydrogenase	0|0|4|0	4	1	4	0|0|6|6|7|0|15|0|0|12|0|0|0|3|0|9|0|0	0	0	0	0	0	-48.3	0.09	0.88
MORN1	TGGT1_308020	SAG-related sequence SRS57	0|0|3|0	3	0.75	4	2|0|2|0|2|0|2|6|0|0|0|0|0|3|0|0|0|0	0	0	0	0	0	-15.17	0.23	0.82
MORN1	TGGT1_308860	Apical Cap3	0|0|5|0	5	1.25	4	0|0|0|2|2|0|18|34|0|0|0|2|0|2|0|0|3|0	0	0	0	0	0	-62.6	0.09	0.88
MORN1	TGGT1_309265	TGGT1_309265	0|0|2|0	2	0.5	4	0|0|0|0|0|0|0|0|0|0|0|0|0|0|0|0|0|0	0.22	0.89	0.22	0.89	0.22	-2.45	5	0.57
MORN1	TGGT1_309560	nmdareceptorglutamate-bindingchain	0|0|2|0	2	0.5	4	0|0|0|2|0|0|2|0|0|0|0|0|0|0|0|2|0|0	0	0.01	0	0.01	0	-7.69	0.33	0.76
MORN1	TGGT1_309570	DEAD/DEAH box helicase309570	0|0|2|0	2	0.5	4	0|0|0|0|0|0|0|0|0|0|0|0|0|0|0|0|0|0	0.22	0.89	0.22	0.89	0.22	-2.45	5	0.57
MORN1	TGGT1_309730	thioredoxin reductase	0|0|11|3	14	3.5	4	0|0|0|0|0|0|33|10|0|0|0|0|0|0|0|2|0|0	0	0	0	0	0	-49.1	0.31	0.87
MORN1	TGGT1_309752	putative succinate-Coenzyme A ligase, beta subunit	0|0|2|0	2	0.5	4	0|0|0|0|0|0|0|0|0|0|0|0|0|0|0|0|0|0	0.22	0.89	0.22	0.89	0.22	-2.45	5	0.57
MORN1	TGGT1_309820	ribosomalproteinRPL11	0|0|2|0	2	0.5	4	0|0|0|0|0|0|0|3|0|0|0|0|0|0|0|0|0|0	0.05	0.21	0.05	0.21	0.05	-5.03	0.67	0.7
MORN1	TGGT1_310030	cyclase-associatedprotein	0|0|6|6	12	3	4	0|0|0|2|0|0|3|2|0|0|0|0|0|2|0|0|0|0	0.09	0.18	0.09	0.18	0.09	-10.8	1.33	0.68
MORN1	TGGT1_310040	ubiquitinconjugatingenzymeE2	0|0|2|0	2	0.5	4	0|0|0|0|0|0|0|2|0|0|0|0|0|0|0|0|0|0	0.08	0.31	0.08	0.31	0.08	-3.99	1	0.68
MORN1	TGGT1_310080	TGGT1_310080	0|0|3|0	3	0.75	4	0|0|0|0|0|0|0|0|0|0|0|0|0|0|0|0|0|0	0.25	0.98	0.25	0.98	0.25	-2.45	7.5	0.53
MORN1	TGGT1_310150	TGGT1_310150	0|0|3|0	3	0.75	4	0|0|0|0|0|0|0|0|0|0|0|0|0|0|0|0|0|0	0.25	0.98	0.25	0.98	0.25	-2.45	7.5	0.53
MORN1	TGGT1_310490	ribosomalproteinRPL27A	0|0|4|0	4	1	4	0|0|0|0|0|0|2|3|0|0|0|0|0|0|0|0|2|0	0.02	0.08	0.02	0.08	0.02	-8.75	0.57	0.73
MORN1	TGGT1_310640	phosphorylasefamilyprotein	0|0|8|0	8	2	4	0|0|0|0|0|0|12|8|0|0|0|0|0|2|0|2|2|0	0	0	0	0	0	-26.57	0.33	0.83
MORN1	TGGT1_310670	glycogenphosphorylase1	0|0|8|2	10	2.5	4	0|0|0|0|2|0|17|29|0|0|0|0|0|0|0|0|0|0	0	0	0	0	0	-52.55	0.21	0.87
MORN1	TGGT1_311400	WD 311400	0|0|13|0	13	3.25	4	0|0|0|0|0|0|10|9|0|0|0|0|0|0|0|0|0|0	0.02	0.08	0.02	0.08	0.02	-21	0.68	0.73
MORN1	TGGT1_311430	fibrillarin	0|0|2|0	2	0.5	4	0|0|0|0|0|0|0|0|0|0|0|0|0|0|0|0|0|0	0.22	0.89	0.22	0.89	0.22	-2.45	5	0.57
MORN1	TGGT1_311470	RON5	0|0|3|0	3	0.75	4	0|0|3|0|0|0|0|5|0|0|0|0|0|0|0|0|0|0	0	0.01	0	0.01	0	-9.24	0.38	0.76
MORN1	TGGT1_311480	Apical Cap1	0|0|2|0	2	0.5	4	0|0|0|0|0|0|11|14|0|0|0|0|0|0|0|0|0|0	0	0	0	0	0	-27.34	0.08	0.86
MORN1	TGGT1_312270	ROP13	0|0|2|0	2	0.5	4	0|0|0|0|0|0|0|0|0|0|0|0|0|0|0|0|0|0	0.22	0.89	0.22	0.89	0.22	-2.45	5	0.57
MORN1	TGGT1_312300	Sec7domain-containingprotein	0|0|2|0	2	0.5	4	0|0|0|0|0|0|0|0|0|0|0|0|0|0|0|0|0|0	0.22	0.89	0.22	0.89	0.22	-2.45	5	0.57
MORN1	TGGT1_313010	DEAD(Asp-Glu-Ala-Asp)boxpolypeptideDDX6	0|0|4|0	4	1	4	0|0|0|0|0|0|0|6|0|0|0|0|0|0|0|0|0|0	0.06	0.23	0.06	0.23	0.06	-7.15	0.67	0.7
MORN1	TGGT1_313100	signalrecognitionparticleSRP54protein	0|0|11|5	16	4	4	0|0|0|0|0|0|193|190|0|0|0|0|0|0|0|0|0|0	0	0	0	0	0	-427.35	0.04	0.89
MORN1	TGGT1_313140	isocitrate dehydrogenase	0|0|6|0	6	1.5	4	0|0|0|2|0|0|2|3|0|0|0|0|0|2|0|0|2|0	0.04	0.18	0.04	0.18	0.04	-10.8	0.67	0.71
MORN1	TGGT1_313270	TGGT1_313270	0|0|7|0	7	1.75	4	0|0|0|0|0|0|40|27|0|0|0|0|0|0|0|0|0|0	0	0	0	0	0	-73.6	0.1	0.88
MORN1	TGGT1_313310	DnaJ 313310	0|0|2|0	2	0.5	4	0|0|0|0|0|0|0|0|0|0|0|0|0|0|0|0|0|0	0.22	0.89	0.22	0.89	0.22	-2.45	5	0.57
MORN1	TGGT1_313380	ILP-1	0|0|4|3	7	1.75	4	0|0|0|0|2|0|0|0|0|0|0|0|0|0|0|0|0|0	0.31	0.72	0.31	0.72	0.31	-3.99	3.5	0.4
MORN1	TGGT1_313410	proteasome26Sregulatorysubunit	0|0|5|2	7	1.75	4	0|0|0|0|0|0|11|9|0|0|0|0|0|0|0|0|0|0	0	0	0	0	0	-21.89	0.35	0.83
MORN1	TGGT1_314330	ABCtransporter,ATP-bindingdomain-containingprotein	0|0|4|0	4	1	4	0|0|0|0|0|0|0|0|0|0|0|0|0|0|0|0|0|0	0.25	1	0.25	1	0.25	-2.45	10	0.52
MORN1	TGGT1_314400	putative pyruvate dehydrogenase E1 component, beta subunit	0|0|3|0	3	0.75	4	0|0|0|0|0|0|3|0|0|0|0|0|0|0|0|0|0|0	0.1	0.38	0.1	0.38	0.1	-5.03	1	0.67
MORN1	TGGT1_314810	ribosomalproteinRPL7	0|0|7|2	9	2.25	4	0|2|0|5|0|0|3|4|0|0|0|0|3|3|0|0|0|0	0	0.01	0	0.01	0	-17.32	0.6	0.77
MORN1	TGGT1_315190	CAM kinase, SNF1 family	0|0|2|0	2	0.5	4	0|0|0|0|0|0|0|0|0|0|0|0|0|0|0|0|0|0	0.22	0.89	0.22	0.89	0.22	-2.45	5	0.57
MORN1	TGGT1_315770	cytochromep450superfamilyprotein	0|0|5|0	5	1.25	4	0|0|0|0|0|0|0|0|0|0|0|0|0|0|0|0|0|0	0.25	1	0.25	1	0.25	-2.45	12.5	0.52
MORN1	TGGT1_316340	IMC22	0|0|2|0	2	0.5	4	0|0|0|0|0|0|0|0|0|0|0|0|0|0|0|0|0|0	0.22	0.89	0.22	0.89	0.22	-2.45	5	0.57
MORN1	TGGT1_316540	ISP3	0|0|2|0	2	0.5	4	0|0|0|0|0|0|0|2|0|0|0|0|0|0|0|0|0|0	0.08	0.31	0.08	0.31	0.08	-3.99	1	0.68
MORN1	TGGT1_318140	SART-1familyprotein	0|0|3|0	3	0.75	4	0|0|0|0|0|0|19|11|0|0|0|0|0|0|0|0|0|0	0	0	0	0	0	-32.77	0.1	0.87
MORN1	TGGT1_318160	MSP(Majorspermprotein)domain-containingprotein	0|0|2|0	2	0.5	4	0|0|2|0|0|0|2|2|0|0|0|0|0|3|0|2|0|0	0	0	0	0	0	-10.8	0.22	0.8
MORN1	TGGT1_318310	transketolase	0|0|6|0	6	1.5	4	0|0|2|0|0|0|0|0|0|0|0|0|0|0|0|0|0|0	0.23	0.92	0.23	0.92	0.23	-3.99	3	0.57
MORN1	TGGT1_318410	TCP-1chaperonin	0|0|2|0	2	0.5	4	0|0|0|0|0|0|0|0|0|0|0|0|0|0|0|0|0|0	0.22	0.89	0.22	0.89	0.22	-2.45	5	0.57
MORN1	TGGT1_318430	malatedehydrogenaseMDH	0|0|7|0	7	1.75	4	0|0|0|0|0|0|13|15|0|0|0|0|0|3|2|0|0|0	0	0	0	0	0	-36.42	0.21	0.86
MORN1	TGGT1_318710	ATP-bindingcassettesub-familyFmember1	0|0|2|0	2	0.5	4	0|0|0|0|0|0|9|14|0|0|0|0|0|0|0|0|0|0	0	0	0	0	0	-25.25	0.09	0.86
MORN1	TGGT1_319850	splicingfactorU2AFfamilySnRNPauxilaryfactorlargesubunit,RRMdomain-containingprotein	0|0|2|0	2	0.5	4	0|0|0|0|0|0|0|0|0|0|0|0|0|0|0|0|0|0	0.22	0.89	0.22	0.89	0.22	-2.45	5	0.57
MORN1	TGGT1_320050	ribosomalproteinRPL5	0|0|3|2	5	1.25	4	0|0|3|4|3|0|7|3|0|0|0|0|2|5|0|4|2|0	0	0	0	0	0	-22.75	0.25	0.85
MORN1	TGGT1_320540	TGGT1_320540	0|0|2|0	2	0.5	4	0|0|0|0|0|0|0|0|0|0|0|0|0|0|0|0|0|0	0.22	0.89	0.22	0.89	0.22	-2.45	5	0.57
MORN1	TGGT1_320640	peptidylprolylisomerasedomain-containingprotein	0|0|2|2	4	1	4	0|0|0|0|0|0|13|14|0|0|0|0|0|0|0|0|0|0	0	0	0	0	0	-29.61	0.15	0.87
MORN1	TGGT1_321300	autophagy-related12variant1	0|0|2|0	2	0.5	4	0|0|0|0|0|0|5|5|0|0|0|0|0|0|0|0|0|0	0	0	0	0	0	-11.51	0.2	0.8
MORN1	TGGT1_321500	RNArecognitionmotif-containingprotein	0|0|5|0	5	1.25	4	0|0|0|2|2|0|5|11|0|0|0|0|0|0|0|0|0|0	0	0	0	0	0	-22.21	0.25	0.83
MORN1	TGGT1_321520	TGGT1_321520	0|0|3|0	3	0.75	4	0|0|0|0|0|0|0|0|0|0|0|0|0|0|0|0|0|0	0.25	0.98	0.25	0.98	0.25	-2.45	7.5	0.53
MORN1	TGGT1_321680	TGGT1_321680	0|0|3|0	3	0.75	4	0|0|0|0|0|0|12|15|0|0|0|0|0|0|0|0|0|0	0	0	0	0	0	-29.6	0.11	0.86
MORN1	TGGT1_360830	Ntphosphatase 360830	0|0|14|0	14	3.5	4	0|2|0|0|0|0|0|7|0|0|0|0|0|5|0|0|0|2	0.21	0.84	0.21	0.84	0.21	-18.26	0.88	0.65
MORN1	TGGT1_410370	TM 410370	0|0|6|0	6	1.5	4	0|0|0|0|0|0|0|0|0|0|0|0|0|0|0|0|2|0	0.23	0.92	0.23	0.92	0.23	-3.99	3	0.57
MORN1	TGGT1_411590	Ntphosphatase 411590	0|0|6|0	6	1.5	4	0|0|0|0|0|0|0|5|0|0|0|0|0|0|0|0|0|0	0.14	0.56	0.14	0.56	0.14	-6.02	1.2	0.66
MORN1	TGGT1_411760	actin	0|0|3|0	3	0.75	4	0|3|4|7|0|0|2|2|0|0|0|0|0|0|0|0|0|0	0	0	0	0	0	-18.38	0.19	0.83
MORN1	TGGT1_222360	TGGT1_222360	0|0|0|2	2	0.5	4	0|0|0|0|0|0|0|0|0|0|0|0|0|0|0|0|0|0	0.22	0.89	0.22	0.89	0.22	-2.45	5	0.57
MORN1	TGGT1_225090	TGGT1_225090	0|0|0|2	2	0.5	4	0|0|0|0|0|0|0|0|0|0|0|0|0|0|0|0|0|0	0.22	0.89	0.22	0.89	0.22	-2.45	5	0.57
MORN1	TGGT1_225930	triose-phosphateisomeraseTPI-I	0|0|0|3	3	0.75	4	0|0|2|0|0|0|0|2|0|0|0|0|0|0|0|0|0|0	0.05	0.21	0.05	0.21	0.05	-5.45	0.75	0.7
MORN1	TGGT1_226030	AGC kinase	0|0|0|2	2	0.5	4	0|0|0|0|0|0|0|3|0|0|0|0|0|0|0|0|0|0	0.05	0.21	0.05	0.21	0.05	-5.03	0.67	0.7
MORN1	TGGT1_226910	Amylo-alpha-1,6-glucosidase	0|0|0|2	2	0.5	4	0|0|0|0|0|0|0|0|0|0|0|0|0|0|0|0|0|0	0.22	0.89	0.22	0.89	0.22	-2.45	5	0.57
MORN1	TGGT1_236210	putative peptidase M16 family potein	0|0|0|2	2	0.5	4	0|0|0|0|0|0|0|2|0|0|0|0|0|2|0|0|0|0	0.02	0.07	0.02	0.07	0.02	-5.45	0.5	0.73
MORN1	TGGT1_245530	TGGT1_245530	0|0|0|2	2	0.5	4	0|0|0|0|0|0|0|0|0|0|0|0|0|0|0|0|0|0	0.22	0.89	0.22	0.89	0.22	-2.45	5	0.57
MORN1	TGGT1_273780	SWI2/SNF2-containingprotein	0|0|0|2	2	0.5	4	0|0|0|0|0|0|0|0|0|0|0|0|0|0|0|0|0|0	0.22	0.89	0.22	0.89	0.22	-2.45	5	0.57
MORN1	TGGT1_283550	TGGT1_283550	0|0|0|2	2	0.5	4	0|0|0|0|0|0|11|12|0|0|0|0|0|0|0|0|0|0	0	0	0	0	0	-25.29	0.09	0.86
MORN1	TGGT1_283840	GATAzincfingerdomain-containingprotein	0|0|0|3	3	0.75	4	0|0|0|0|0|0|0|0|0|0|0|0|0|0|0|0|0|0	0.25	0.98	0.25	0.98	0.25	-2.45	7.5	0.53
MORN1	TGGT1_284560	ribosomalproteinRPL9	0|0|0|2	2	0.5	4	0|0|0|0|0|0|0|0|0|0|0|0|2|3|0|4|0|0	0	0	0	0	0	-10.78	0.22	0.8
MORN1	TGGT1_286160A	proteinkinase 286160A	0|0|0|2	2	0.5	4	0|0|0|0|0|0|0|0|0|0|0|0|0|0|0|0|0|0	0.22	0.89	0.22	0.89	0.22	-2.45	5	0.57
MORN1	TGGT1_294800B	EF-1-ALPHA 294800B	0|0|0|34	34	8.5	4	0|0|0|0|0|0|0|0|0|0|0|0|0|0|0|0|0|0	0.25	1	0.25	1	0.25	-2.45	85	0.51
MORN1	TGGT1_295710	HECT(ubiquitin-transferase) 295710	0|0|0|3	3	0.75	4	0|0|0|0|0|0|0|0|0|0|0|0|0|0|0|0|0|0	0.25	0.98	0.25	0.98	0.25	-2.45	7.5	0.53
MORN1	TGGT1_305940	peptidyl-prolylcis-transisomerase,cyclophilin-typedomain-containingprotein	0|0|0|2	2	0.5	4	0|0|0|0|0|0|0|0|0|0|0|0|0|0|0|0|0|0	0.22	0.89	0.22	0.89	0.22	-2.45	5	0.57
MORN1	TGGT1_307020	TGGT1_307020	0|0|0|2	2	0.5	4	0|0|0|0|0|0|0|0|0|0|0|0|0|0|0|0|0|0	0.22	0.89	0.22	0.89	0.22	-2.45	5	0.57
MORN1	TGGT1_310290	RCC1 310290	0|0|0|2	2	0.5	4	0|0|0|0|0|0|0|0|0|0|0|0|0|0|0|0|0|0	0.22	0.89	0.22	0.89	0.22	-2.45	5	0.57
MORN1	TGGT1_313630	TGGT1_313630	0|0|0|2	2	0.5	4	0|0|0|0|0|0|4|3|0|0|0|0|0|2|0|0|0|0	0	0	0	0	0	-10.78	0.22	0.8
MORN1	TGGT1_313860	RCC1 313860	0|0|0|2	2	0.5	4	0|0|0|0|0|0|10|8|0|0|0|0|0|0|0|0|0|0	0	0	0	0	0	-19.86	0.11	0.85
MORN1	TGGT1_359490	elongationfactor1-alpha	0|0|0|34	34	8.5	4	0|0|0|0|0|0|0|0|0|0|0|0|0|0|0|0|0|0	0.25	1	0.25	1	0.25	-2.45	85	0.51
Centrin2	BioID2	BioID2	214|117|133|66	530	132.5	4	16|5|11|7|21|30|531|489|55|46|24|45|15|18|8|33|14|0	0	0	0	0	0	#NAME?	0.47	0.89
Centrin2	TGGT1_200330	BCC9	18|12|12|3	45	11.25	4	0|0|0|0|0|0|0|0|0|0|0|0|0|0|0|2|0|0	0.88	1	0.88	1	0.88	0.12	22.5	0.02
Centrin2	TGGT1_201680	eukaryoticinitiationfactor-3subunit10	39|15|39|5	98	24.5	4	0|0|0|0|0|0|54|60|0|0|0|0|0|0|2|4|0|0	0	0	0	0	0	-113.47	0.82	0.88
Centrin2	TGGT1_201780	MIC2	4|3|0|0	7	1.75	4	0|0|0|3|0|0|5|5|0|0|0|0|0|0|0|0|0|0	0	0	0	0	0	-14.96	0.54	0.8
Centrin2	TGGT1_202120	TGGT1_202120	10|3|11|2	26	6.5	4	0|0|0|0|0|0|0|0|0|0|0|0|0|0|0|0|0|0	0.97	1	0.97	1	0.97	2.09	65	0
Centrin2	TGGT1_202200	TGGT1_202200	3|0|0|0	3	0.75	4	0|0|0|0|0|0|0|0|0|0|0|0|0|0|0|0|0|0	0.25	0.98	0.25	0.98	0.25	-2.45	7.5	0.53
Centrin2	TGGT1_202370	T-complexprotein1,epsilonsubunit(TCP-1-epsilon)	30|15|38|14	97	24.25	4	0|0|0|0|2|0|30|23|0|0|0|0|0|0|2|3|0|0	0	0	0	0	0	-31.63	1.67	0.8
Centrin2	TGGT1_202380	rabGDIalpha	2|0|2|0	4	1	4	0|0|0|0|0|0|2|3|0|0|0|0|0|0|0|0|0|0	0.02	0.04	0.02	0.04	0.02	-6.46	0.8	0.73
Centrin2	TGGT1_203310	GRA7	9|2|0|0	11	2.75	4	0|0|0|0|0|0|4|6|0|0|0|0|2|0|0|0|0|0	0.06	0.25	0.06	0.25	0.06	-13.7	0.92	0.7
Centrin2	TGGT1_203390	CRAL/TRIO 203390	12|5|10|0	27	6.75	4	0|0|0|0|0|0|40|35|0|0|0|0|0|0|0|0|0|0	0	0	0	0	0	-82.52	0.36	0.88
Centrin2	TGGT1_203780	TGGT1_203780	7|3|13|0	23	5.75	4	0|0|0|0|0|0|32|37|0|0|0|0|0|0|0|0|0|0	0	0	0	0	0	-75.81	0.33	0.88
Centrin2	TGGT1_204020	RPL8	2|0|0|0	2	0.5	4	0|2|0|0|0|0|2|0|0|0|0|0|0|0|0|0|0|0	0.02	0.07	0.02	0.07	0.02	-5.45	0.5	0.73
Centrin2	TGGT1_204050	SUB1	6|4|0|0	10	2.5	4	0|0|0|4|4|0|7|11|0|0|0|0|0|4|0|2|0|0	0	0	0	0	0	-29.26	0.38	0.85
Centrin2	TGGT1_204160	GYF domain-containing protein	7|5|11|2	25	6.25	4	0|0|0|0|0|0|10|16|0|0|0|0|0|0|0|0|0|0	0	0	0	0	0	-22.57	0.96	0.81
Centrin2	TGGT1_204530	MIC11	9|3|0|0	12	3	4	0|0|0|0|0|0|5|8|0|0|0|0|2|3|0|0|0|0	0	0.01	0	0.01	0	-20.49	0.67	0.77
Centrin2	TGGT1_205130	TGGT1_205130	2|0|2|0	4	1	4	0|0|0|0|0|0|9|13|0|0|0|0|0|0|0|0|0|0	0	0	0	0	0	-24.13	0.18	0.86
Centrin2	TGGT1_205320	TGGT1_205320	4|4|7|0	15	3.75	4	0|0|0|0|0|0|13|15|0|0|0|0|0|0|0|0|0|0	0	0	0	0	0	-30.57	0.54	0.85
Centrin2	TGGT1_205340	RPS12	2|0|0|0	2	0.5	4	0|0|0|0|0|0|0|3|0|0|0|0|0|0|0|0|0|0	0.05	0.21	0.05	0.21	0.05	-5.03	0.67	0.7
Centrin2	TGGT1_205380	fructose-bisphospataseI	10|5|11|0	26	6.5	4	0|0|0|0|0|0|19|21|0|0|0|0|0|0|0|0|0|0	0	0	0	0	0	-43.72	0.65	0.86
Centrin2	TGGT1_205440	CCTchaperoningammasubunit	3|0|0|0	3	0.75	4	0|0|0|0|0|0|7|6|0|0|0|0|0|0|0|0|0|0	0	0	0	0	0	-14.52	0.23	0.81
Centrin2	TGGT1_205470	translationelongationfactor2familyprotein	25|18|28|3	74	18.5	4	6|6|9|11|10|3|50|55|7|6|0|0|3|10|3|8|9|0	0	0	0	0	0	-126.97	0.59	0.88
Centrin2	TGGT1_205500	TGGT1_205500	3|5|3|0	11	2.75	4	0|0|0|0|0|0|17|19|0|0|0|0|0|0|0|0|0|0	0	0	0	0	0	-39.32	0.31	0.87
Centrin2	TGGT1_205510	nucleolar protein5	2|2|0|0	4	1	4	0|0|0|0|0|0|4|3|0|0|0|0|0|0|0|2|0|0	0	0	0	0	0	-10.78	0.44	0.79
Centrin2	TGGT1_205558	NACdomain-containingprotein	5|2|4|0	11	2.75	4	0|0|0|0|0|0|9|10|0|0|0|0|0|0|0|0|0|0	0	0	0	0	0	-21	0.58	0.83
Centrin2	TGGT1_205700	cyclophilinprecursor	7|6|2|0	15	3.75	4	0|4|0|4|2|0|5|7|0|2|0|0|6|4|3|5|3|0	0	0	0	0	0	-26.09	0.65	0.84
Centrin2	TGGT1_205710	lysine-tRNA ligase	3|2|4|0	9	2.25	4	0|0|0|0|0|0|4|9|0|0|0|0|0|0|0|0|0|0	0	0	0	0	0	-14.4	0.69	0.79
Centrin2	TGGT1_206580	formin FRM2	7|2|3|0	12	3	4	0|0|0|0|0|0|27|28|0|0|0|0|0|0|0|0|0|0	0	0	0	0	0	-60.35	0.22	0.88
Centrin2	TGGT1_206590	CDPK2A	3|3|3|0	9	2.25	4	0|0|0|0|0|0|5|6|0|0|0|0|0|0|0|0|0|0	0	0	0	0	0	-12.61	0.82	0.78
Centrin2	TGGT1_206670	TGGT1_206670	6|0|5|0	11	2.75	4	0|0|0|0|0|0|22|25|0|0|0|0|0|0|0|0|0|0	0	0	0	0	0	-51.51	0.23	0.87
Centrin2	TGGT1_207060	ribonucleoside-diphosphatereductasesmallsubunit	2|0|0|0	2	0.5	4	0|0|0|0|0|0|4|2|0|0|0|0|0|0|0|0|0|0	0	0.02	0	0.02	0	-7.48	0.33	0.75
Centrin2	TGGT1_207440	RPS4	4|2|0|0	6	1.5	4	0|0|0|2|0|0|4|4|0|0|0|0|2|0|0|0|2|0	0	0	0	0	0	-13.99	0.5	0.79
Centrin2	TGGT1_207620	pyridine nucleotide-disulfide oxidoreductase domain-containing protein	3|0|0|0	3	0.75	4	0|0|0|0|0|0|0|0|0|0|0|0|0|0|0|0|0|0	0.25	0.98	0.25	0.98	0.25	-2.45	7.5	0.53
Centrin2	TGGT1_207640	isoleucyl-tRNAsynthetasefamilyprotein	4|0|4|0	8	2	4	0|0|0|0|0|0|5|10|0|0|0|0|0|0|0|0|0|0	0	0	0	0	0	-16.68	0.53	0.81
Centrin2	TGGT1_207840	ribosomalproteinRPS17	2|0|0|0	2	0.5	4	0|0|0|0|2|0|2|2|0|0|0|0|0|2|0|0|0|0	0	0	0	0	0	-9.68	0.25	0.79
Centrin2	TGGT1_208030	microneme protein MIC4	2|0|0|0	2	0.5	4	0|0|0|0|0|0|4|2|0|0|0|0|0|0|0|0|0|0	0	0.02	0	0.02	0	-7.48	0.33	0.75
Centrin2	TGGT1_208070	inositol polyphosphate kinase	2|0|0|0	2	0.5	4	0|0|0|0|0|0|0|0|0|0|0|0|0|0|0|0|0|0	0.22	0.89	0.22	0.89	0.22	-2.45	5	0.57
Centrin2	TGGT1_208370	putative myosin heavy chain	2|0|0|0	2	0.5	4	0|0|0|0|0|0|2|2|0|0|0|0|0|0|0|0|0|0	0.02	0.07	0.02	0.07	0.02	-5.45	0.5	0.73
Centrin2	TGGT1_209030	ACT1	31|21|18|0	70	17.5	4	13|7|14|20|8|0|28|42|5|10|0|7|20|27|12|12|9|0	0	0	0	0	0	-130.58	0.6	0.88
Centrin2	TGGT1_209160	myristoylCoA:proteinN-myristoyltransferase	14|10|18|0	42	10.5	4	0|0|0|0|0|0|32|33|0|0|0|0|0|0|0|0|0|0	0	0	0	0	0	-71.38	0.65	0.87
Centrin2	TGGT1_209290	ribosomal protein RPS28	2|2|0|0	4	1	4	0|0|0|2|0|0|0|2|0|0|0|0|0|0|0|0|0|0	0.03	0.07	0.03	0.07	0.03	-5.45	1	0.71
Centrin2	TGGT1_209600	TGGT1_209600	16|7|12|0	35	8.75	4	0|0|0|0|0|0|40|32|0|0|0|0|0|0|0|2|0|0	0	0	0	0	0	-81.43	0.47	0.88
Centrin2	TGGT1_209910	histoneH2Bv	3|3|0|0	6	1.5	4	0|0|0|0|0|0|4|5|0|0|0|0|0|2|0|2|0|0	0	0	0	0	0	-15.11	0.46	0.81
Centrin2	TGGT1_209950	putative thioredoxin	4|0|0|0	4	1	4	0|0|0|0|0|0|4|2|0|0|0|0|0|0|0|0|0|0	0.04	0.17	0.04	0.17	0.04	-7.48	0.67	0.71
Centrin2	TGGT1_210690	RPS6	8|2|3|0	13	3.25	4	0|0|0|4|0|0|4|9|0|0|0|0|0|5|0|2|0|0	0	0	0	0	0	-25.06	0.59	0.82
Centrin2	TGGT1_210700	TGGT1_210700	5|4|5|0	14	3.5	4	0|0|0|0|0|0|17|26|0|0|0|0|0|2|0|0|0|0	0	0	0	0	0	-49.3	0.31	0.87
Centrin2	TGGT1_210800	activatorofhsp90ATPase	9|9|11|8	37	9.25	4	0|0|0|0|0|0|23|14|0|0|0|0|0|0|0|0|0|0	0	0	0	0	0	-21.84	1	0.86
Centrin2	TGGT1_211030	TGGT1_211030	6|3|0|0	9	2.25	4	0|0|0|0|0|0|3|2|0|0|0|0|0|3|0|0|0|0	0.08	0.32	0.08	0.32	0.08	-9.68	1.12	0.68
Centrin2	TGGT1_211290	ROP15	3|2|0|0	5	1.25	4	0|0|0|2|0|0|2|0|0|0|0|0|0|0|0|0|0|0	0.07	0.21	0.07	0.21	0.07	-5.45	1.25	0.69
Centrin2	TGGT1_211680	PDI_680	24|11|4|0	39	9.75	4	2|2|2|3|3|0|24|18|0|3|0|3|2|5|0|5|2|3	0	0	0	0	0	-57.41	0.75	0.85
Centrin2	TGGT1_211690	AAA family protein	4|3|7|0	14	3.5	4	0|0|0|0|0|0|28|40|0|0|0|0|0|0|0|0|0|0	0	0	0	0	0	-74.66	0.21	0.88
Centrin2	TGGT1_211720	AP2IV-5	14|7|10|0	31	7.75	4	0|0|0|0|0|0|4|10|0|0|0|0|0|0|0|0|0|0	0.18	0.56	0.18	0.56	0.18	-15.5	2.21	0.65
Centrin2	TGGT1_212260	Sjogren'ssyndrome/sclerodermaautoantigen1(Autoantigenp27)protein	17|12|37|8	74	18.5	4	0|0|0|0|0|0|25|33|0|0|0|0|0|0|0|0|0|0	0	0	0	0	0	-41.52	1.28	0.81
Centrin2	TGGT1_212290	ribosomalproteinRPS19	6|0|0|0	6	1.5	4	0|2|0|0|0|0|2|3|0|0|0|0|2|0|0|0|0|0	0.04	0.18	0.04	0.18	0.04	-10.8	0.67	0.71
Centrin2	TGGT1_212310	vacuolarATPsynthetase	3|0|0|0	3	0.75	4	0|0|0|0|0|0|2|7|0|0|0|0|0|0|0|0|0|0	0	0.01	0	0.01	0	-10.18	0.33	0.77
Centrin2	TGGT1_213280	SAG-related sequence SRS25	2|4|3|0	9	2.25	4	0|0|0|3|3|0|8|7|0|2|0|0|3|5|0|0|0|0	0	0	0	0	0	-26.09	0.39	0.85
Centrin2	TGGT1_213350	ribosomalproteinRPS15	5|4|0|0	9	2.25	4	0|0|2|3|0|0|11|10|2|0|0|2|0|3|0|0|2|0	0	0	0	0	0	-30.15	0.33	0.86
Centrin2	TGGT1_213610	TGGT1_213610	3|2|5|0	10	2.5	4	0|0|0|0|0|0|31|34|0|0|0|0|0|0|0|0|0|0	0	0	0	0	0	-71.38	0.15	0.88
Centrin2	TGGT1_214090	signalpeptidase	3|0|5|0	8	2	4	0|0|0|0|0|0|34|20|0|0|0|0|0|0|0|0|0|0	0	0	0	0	0	-59.15	0.15	0.88
Centrin2	TGGT1_214140	TGGT1_214140	8|5|7|0	20	5	4	0|0|0|0|0|0|0|3|0|0|0|0|0|0|0|0|0|0	0.6	0.9	0.6	0.9	0.6	-5.03	6.67	0.19
Centrin2	TGGT1_214270	translationinitiationfactorIF-2	4|3|5|0	12	3	4	0|0|0|0|0|0|19|10|0|0|0|0|0|0|0|0|0|0	0	0	0	0	0	-31.61	0.41	0.86
Centrin2	TGGT1_214290	DJ-1 family protein	2|0|0|0	2	0.5	4	0|0|0|0|0|0|0|0|0|0|0|0|0|0|0|0|0|0	0.22	0.89	0.22	0.89	0.22	-2.45	5	0.57
Centrin2	TGGT1_214350	GTP-binding protein	3|0|2|0	5	1.25	4	0|0|0|0|0|0|3|3|0|0|0|0|0|0|0|0|0|0	0.02	0.06	0.02	0.06	0.02	-7.55	0.83	0.73
Centrin2	TGGT1_214840	AP2X-7	4|0|2|0	6	1.5	4	0|0|0|0|0|0|8|11|0|0|0|0|0|0|0|0|0|0	0	0	0	0	0	-20.98	0.32	0.84
Centrin2	TGGT1_214880	Apical cap4	4|2|0|0	6	1.5	4	0|0|0|0|0|0|10|12|0|0|0|0|0|0|0|0|0|0	0	0	0	0	0	-24.15	0.27	0.85
Centrin2	TGGT1_215060	smallGTP-bindingproteinsar1	3|0|0|0	3	0.75	4	0|0|0|0|0|0|0|0|0|0|0|0|0|0|0|0|0|0	0.25	0.98	0.25	0.98	0.25	-2.45	7.5	0.53
Centrin2	TGGT1_215460	ribosomalproteinRPS24	3|0|0|0	3	0.75	4	0|0|2|3|0|0|4|3|0|0|0|2|0|0|0|3|3|0	0	0	0	0	0	-15.11	0.23	0.82
Centrin2	TGGT1_215470	ribosomalproteinRPL10A	3|0|0|0	3	0.75	4	0|0|2|2|3|0|0|2|0|0|0|0|0|0|0|0|0|0	0	0	0	0	0	-10.8	0.33	0.78
Centrin2	TGGT1_215590	flavoprotein subunit of succinate dehydrogenase	5|0|0|0	5	1.25	4	0|0|0|0|0|0|0|6|0|0|0|0|0|0|0|0|0|0	0.09	0.37	0.09	0.37	0.09	-7.15	0.83	0.68
Centrin2	TGGT1_215775	ROP8 215775	4|0|0|0	4	1	4	0|0|0|0|0|0|0|0|0|0|0|0|0|0|0|0|0|0	0.25	1	0.25	1	0.25	-2.45	10	0.52
Centrin2	TGGT1_215980	TGGT1_215980	6|0|0|0	6	1.5	4	0|0|2|0|0|0|0|3|0|0|0|0|0|3|0|0|4|0	0	0.02	0	0.02	0	-13.99	0.5	0.75
Centrin2	TGGT1_216000	IMC3	5|2|5|0	12	3	4	0|0|0|0|0|0|9|14|0|0|0|0|0|0|0|0|3|0	0	0	0	0	0	-28.66	0.46	0.85
Centrin2	TGGT1_216050	tetratricopeptide 216050	2|0|2|0	4	1	4	0|0|0|0|0|0|2|0|0|0|0|0|0|0|0|0|0|0	0.16	0.31	0.16	0.31	0.16	-3.99	2	0.66
Centrin2	TGGT1_216260	eukaryoticinitiationfactor-2B,gammasubunit	7|3|5|0	15	3.75	4	0|0|0|0|0|0|11|14|0|0|0|0|0|0|0|0|0|0	0	0	0	0	0	-27.34	0.6	0.84
Centrin2	TGGT1_216650	S15sporozoite-expressedprotein	2|3|0|0	5	1.25	4	0|0|0|0|0|0|3|4|0|0|0|0|0|4|0|0|0|0	0	0	0	0	0	-12.97	0.45	0.8
Centrin2	TGGT1_216670	FUSE-bindingprotein2/KH-typesplicingregulatoryprotein	3|0|0|0	3	0.75	4	0|0|0|0|0|0|3|5|0|0|0|0|0|0|0|0|0|0	0	0.01	0	0.01	0	-9.24	0.38	0.76
Centrin2	TGGT1_216790	ATP-bindingcassettesub-familyEmember1	4|0|0|0	4	1	4	0|0|0|0|0|0|9|6|0|0|0|0|0|0|0|0|0|0	0	0	0	0	0	-16.73	0.27	0.81
Centrin2	TGGT1_216810	TGGT1_216810	2|0|0|0	2	0.5	4	0|0|0|0|0|0|4|4|0|0|0|0|0|0|0|0|0|0	0	0	0	0	0	-9.29	0.25	0.78
Centrin2	TGGT1_216860	DEAD(Asp-Glu-Ala-Asp)boxpolypeptideDDX39	2|0|0|0	2	0.5	4	0|0|2|2|0|0|5|5|0|0|0|0|0|0|0|0|0|0	0	0	0	0	0	-16.22	0.14	0.83
Centrin2	TGGT1_216880	guaninenucleotide-bindingprotein	9|8|0|0	17	4.25	4	0|0|4|0|3|0|5|11|0|0|0|0|3|6|3|4|0|0	0	0	0	0	0	-29.31	0.65	0.83
Centrin2	TGGT1_216900	cytokineinducedapoptosisinhibitor1familyprotein	7|6|12|6	31	7.75	4	0|0|0|0|0|0|19|16|0|0|0|0|0|0|0|0|0|0	0	0	0	0	0	-23.39	0.89	0.85
Centrin2	TGGT1_217050	ADA2-Atranscriptionalco-activatorSAGAcomponent	2|0|0|0	2	0.5	4	0|0|0|0|0|0|4|4|0|0|0|0|0|0|0|0|0|0	0	0	0	0	0	-9.29	0.25	0.78
Centrin2	TGGT1_217460	glutaminyl-tRNA synthetase (GlnRS)	6|4|3|0	13	3.25	4	0|0|2|3|0|0|6|9|0|0|0|0|0|0|0|0|2|0	0	0	0	0	0	-22.5	0.65	0.83
Centrin2	TGGT1_217740	3-ketoacyl-(acyl-carrier-protein) reductase	3|0|0|0	3	0.75	4	0|0|0|0|0|0|0|2|0|0|0|0|0|0|0|0|0|0	0.13	0.53	0.13	0.53	0.13	-3.99	1.5	0.66
Centrin2	TGGT1_217890	alkylhydroperoxidereductase/Thiolspecificantioxidant/Malallergen	16|6|19|0	41	10.25	4	0|0|2|2|0|0|35|45|0|0|0|0|2|2|0|0|0|0	0	0	0	0	0	-92.56	0.49	0.88
Centrin2	TGGT1_218280	eukaryoticporin	2|0|0|0	2	0.5	4	0|0|0|0|0|0|0|0|0|0|0|0|0|0|0|0|0|0	0.22	0.89	0.22	0.89	0.22	-2.45	5	0.57
Centrin2	TGGT1_218410	ribosomalproteinRPP0	5|0|0|0	5	1.25	4	0|0|0|0|0|0|2|3|0|0|0|0|3|0|0|0|0|0	0.03	0.12	0.03	0.12	0.03	-9.68	0.62	0.72
Centrin2	TGGT1_218560	acetyl-coAcarboxylaseACC2	77|45|34|4	160	40	4	120|93|123|108|99|6|26|32|66|92|11|41|47|43|45|110|95|29	0	0	0	0	0	-495.89	0.35	0.89
Centrin2	TGGT1_218780	phospho serine amino transferase	6|0|0|0	6	1.5	4	0|0|0|0|0|0|5|12|0|0|0|0|0|0|0|0|0|0	0	0	0	0	0	-18.61	0.35	0.8
Centrin2	TGGT1_218820	alba2	2|2|0|0	4	1	4	0|0|0|0|0|0|2|2|0|0|0|0|0|0|0|0|0|0	0.03	0.07	0.03	0.07	0.03	-5.45	1	0.71
Centrin2	TGGT1_218960	AP2XII-1	4|2|0|0	6	1.5	4	0|0|0|0|0|0|10|11|0|0|0|0|0|0|0|0|0|0	0	0	0	0	0	-23.03	0.29	0.84
Centrin2	TGGT1_219310	DnaKfamilyprotein	3|2|0|0	5	1.25	4	0|0|0|0|0|0|0|5|0|0|0|0|0|0|0|0|2|0	0.01	0.03	0.01	0.03	0.01	-8.53	0.71	0.74
Centrin2	TGGT1_219320	GAP50	8|4|0|0	12	3	4	0|0|2|2|2|0|7|6|0|0|0|2|2|5|0|4|0|0	0	0	0	0	0	-24.99	0.55	0.82
Centrin2	TGGT1_219540	cytosolic tRNA-Ala synthetase	12|4|14|2	32	8	4	0|0|5|5|4|0|15|30|0|2|0|0|0|0|0|0|4|0	0	0	0	0	0	-53.28	0.58	0.87
Centrin2	TGGT1_219710	TGGT1_219710	3|0|6|0	9	2.25	4	0|0|0|0|0|0|13|16|0|0|0|0|0|0|0|0|0|0	0	0	0	0	0	-31.69	0.31	0.86
Centrin2	TGGT1_219750	cytochromec	2|0|0|0	2	0.5	4	0|0|0|0|0|0|4|0|0|0|0|0|0|0|0|0|0|0	0.03	0.12	0.03	0.12	0.03	-4.9	0.5	0.72
Centrin2	TGGT1_219820	polyubiquitinUbC	4|3|0|0	7	1.75	4	0|0|0|0|3|0|8|11|0|0|0|2|3|3|0|2|0|0	0	0	0	0	0	-27.94	0.28	0.86
Centrin2	TGGT1_219850	prolyl-tRNA synthetase (ProRS)	13|7|8|0	28	7	4	0|2|2|5|0|0|19|25|0|0|0|0|0|0|0|2|0|0	0	0	0	0	0	-56.21	0.55	0.87
Centrin2	TGGT1_220100	phosphoribosylpyrophosphatesynthetase	2|0|0|0	2	0.5	4	0|0|0|0|0|0|0|0|0|0|0|0|0|0|0|0|2|0	0.08	0.31	0.08	0.31	0.08	-3.99	1	0.68
Centrin2	TGGT1_220400	actin depolymerizing factor ADF	4|2|2|0	8	2	4	2|6|3|4|0|0|2|6|0|5|0|0|4|0|0|0|4|0	0	0	0	0	0	-23.87	0.38	0.85
Centrin2	TGGT1_220950	TGGT1_220950	3|2|0|0	5	1.25	4	0|0|0|3|0|0|2|0|0|0|0|0|0|0|0|0|0|0	0.04	0.12	0.04	0.12	0.04	-6.46	1	0.71
Centrin2	TGGT1_221320	acetyl-CoA carboxylase ACC1	1174|974|1361|704	4213	1053.25	4	2523|2815|2063|2179|2249|510|767|721|1435|2435|613|842|900|1197|1879|2902|2190|1143	0	0	0	0	0	#NAME?	0.39	0.89
Centrin2	TGGT1_221470	TGGT1_221470	5|3|2|0	10	2.5	4	0|0|0|2|0|0|4|9|0|0|0|0|0|2|0|0|0|0	0	0	0	0	0	-19.13	0.59	0.82
Centrin2	TGGT1_221522	adaptorcomplexesmediumsubunitfamilyprotein	3|0|2|0	5	1.25	4	0|0|0|0|0|0|0|4|0|0|0|0|0|0|0|0|0|0	0.1	0.28	0.1	0.28	0.1	-4.9	1.25	0.67
Centrin2	TGGT1_221620	b-tub 221620	21|11|8|0	40	10	4	0|0|12|10|8|0|28|28|0|0|0|4|6|7|2|4|13|7	0	0	0	0	0	-90.11	0.49	0.88
Centrin2	TGGT1_222220	IMC7	2|2|0|0	4	1	4	0|0|0|0|0|0|21|24|0|0|0|0|0|0|0|0|0|0	0	0	0	0	0	-49.25	0.09	0.89
Centrin2	TGGT1_222860	etranslationiF 222860	4|0|2|0	6	1.5	4	0|0|0|0|0|0|4|6|0|0|0|0|0|0|0|0|0|0	0	0.01	0	0.01	0	-11.48	0.6	0.76
Centrin2	TGGT1_223140	tRNA binding domain-containing protein	3|0|0|0	3	0.75	4	0|0|0|0|0|0|3|6|0|0|0|0|0|0|0|0|0|0	0	0.01	0	0.01	0	-10.31	0.33	0.77
Centrin2	TGGT1_223410	eIF-4E 223410	2|0|0|0	2	0.5	4	0|0|0|0|0|0|0|2|0|0|0|0|0|0|0|0|0|0	0.08	0.31	0.08	0.31	0.08	-3.99	1	0.68
Centrin2	TGGT1_224260	PHD 224260	7|0|2|0	9	2.25	4	0|0|0|0|0|0|4|5|0|0|0|0|0|0|0|0|0|0	0.07	0.27	0.07	0.27	0.07	-10.39	1	0.7
Centrin2	TGGT1_224610	GYF 224610	2|3|8|0	13	3.25	4	0|0|0|0|0|0|0|0|0|0|0|0|0|0|0|0|0|0	0.72	1	0.72	1	0.72	-2.45	32.5	0.14
Centrin2	TGGT1_224850	polyadenylatebindingprotein	8|5|5|0	18	4.5	4	0|0|0|0|0|0|20|23|0|0|0|0|0|2|0|0|0|0	0	0	0	0	0	-49.34	0.4	0.87
Centrin2	TGGT1_224900	adenylatekinase	4|0|0|0	4	1	4	0|0|2|0|0|0|4|4|0|0|0|0|0|2|0|0|0|0	0	0	0	0	0	-13.99	0.33	0.79
Centrin2	TGGT1_224980	TGGT1_224980	2|0|0|0	2	0.5	4	0|0|0|0|0|0|4|2|0|0|0|0|0|0|0|0|0|0	0	0.02	0	0.02	0	-7.48	0.33	0.75
Centrin2	TGGT1_225050	adenosylhomocysteinase	6|3|0|0	9	2.25	4	0|0|0|0|0|0|3|6|0|0|0|0|0|0|0|0|0|0	0.04	0.15	0.04	0.15	0.04	-10.31	1	0.71
Centrin2	TGGT1_225080	ribosomalproteinRPS18	4|0|0|0	4	1	4	0|0|0|4|0|0|4|0|0|0|0|0|0|3|0|0|0|0	0	0	0	0	0	-12.97	0.36	0.78
Centrin2	TGGT1_225310	ARF1-directedGTPase-activatingprotein	3|3|2|0	8	2	4	0|0|0|0|0|0|11|4|0|0|0|0|0|0|0|0|0|0	0	0	0	0	0	-16.61	0.53	0.82
Centrin2	TGGT1_225560	TGGT1_225560	2|0|0|0	2	0.5	4	0|0|0|0|0|0|6|6|0|0|0|0|0|0|0|0|0|0	0	0	0	0	0	-13.4	0.17	0.82
Centrin2	TGGT1_225830	TGGT1_225830	2|0|0|0	2	0.5	4	0|0|0|0|0|0|0|0|0|0|0|0|0|0|0|0|0|0	0.22	0.89	0.22	0.89	0.22	-2.45	5	0.57
Centrin2	TGGT1_225930	triose-phosphateisomeraseTPI-I	2|0|0|0	2	0.5	4	0|0|2|0|0|0|0|2|0|0|0|0|0|0|0|0|0|0	0.02	0.07	0.02	0.07	0.02	-5.45	0.5	0.73
Centrin2	TGGT1_226030	AGC kinase	2|0|0|0	2	0.5	4	0|0|0|0|0|0|0|3|0|0|0|0|0|0|0|0|0|0	0.05	0.21	0.05	0.21	0.05	-5.03	0.67	0.7
Centrin2	TGGT1_226250	DEAD(Asp-Glu-Ala-Asp)boxpolypeptideDDX3X	4|2|2|0	8	2	4	0|0|0|2|0|0|4|3|0|0|0|0|0|0|0|0|3|0	0	0	0	0	0	-13.99	0.67	0.79
Centrin2	TGGT1_226730	aconitate hydratase ACN/IRP	6|0|2|0	8	2	4	0|0|2|0|0|0|0|6|0|0|0|0|0|0|0|0|0|0	0.06	0.25	0.06	0.25	0.06	-9.09	1	0.7
Centrin2	TGGT1_226810	histonelysinemethyltransferaseSET1	3|0|2|0	5	1.25	4	0|0|3|0|0|0|2|2|0|0|0|0|0|0|0|0|0|0	0.01	0.02	0.01	0.02	0.01	-8.75	0.71	0.75
Centrin2	TGGT1_226860	SAG-related sequence SRS67	2|0|0|0	2	0.5	4	0|0|0|0|0|0|0|2|0|0|0|0|0|3|0|0|0|0	0.01	0.04	0.01	0.04	0.01	-6.46	0.4	0.74
Centrin2	TGGT1_226960	phosphofructokinasePFKII	35|19|63|2	119	29.75	4	3|5|11|17|11|2|65|98|7|5|0|4|5|7|6|16|13|0	0	0	0	0	0	-208.09	0.61	0.88
Centrin2	TGGT1_226970	ribosomalproteinRPS11	2|3|0|0	5	1.25	4	0|0|0|2|0|0|3|3|0|0|0|2|2|0|0|2|0|0	0	0	0	0	0	-11.91	0.5	0.79
Centrin2	TGGT1_227280	GRA3	5|3|0|0	8	2	4	0|0|0|13|0|0|4|3|0|2|0|0|4|2|0|2|0|0	0	0	0	0	0	-26.61	0.33	0.85
Centrin2	TGGT1_227350	TGGT1_227350	2|0|0|0	2	0.5	4	0|0|0|0|0|0|0|0|0|0|0|0|0|0|0|0|0|0	0.22	0.89	0.22	0.89	0.22	-2.45	5	0.57
Centrin2	TGGT1_227360	ribosomalproteinRPL3	2|0|2|0	4	1	4	2|3|0|3|0|0|7|7|0|0|0|0|2|3|0|0|0|0	0	0	0	0	0	-22.82	0.2	0.85
Centrin2	TGGT1_227620	GRA2	4|2|0|0	6	1.5	4	0|0|0|3|0|0|2|4|0|0|0|0|2|4|0|0|0|0	0	0	0	0	0	-15.11	0.46	0.8
Centrin2	TGGT1_227810	ROP11 (incomplete catalytic triad)	2|0|0|0	2	0.5	4	0|0|0|0|0|0|0|0|0|0|0|0|0|0|0|0|0|0	0.22	0.89	0.22	0.89	0.22	-2.45	5	0.57
Centrin2	TGGT1_227910	TGGT1_227910	2|0|0|0	2	0.5	4	0|0|0|0|0|0|0|0|0|0|0|0|0|0|0|0|0|0	0.22	0.89	0.22	0.89	0.22	-2.45	5	0.57
Centrin2	TGGT1_228150	TGGT1_228150	11|4|7|0	22	5.5	4	0|0|0|0|0|0|39|36|0|0|0|0|0|0|0|0|0|0	0	0	0	0	0	-82.52	0.29	0.88
Centrin2	TGGT1_228190	eukaryoticinitiationfactor-3,subunit5	2|0|0|0	2	0.5	4	0|0|0|0|0|0|0|0|0|0|0|0|0|0|0|0|0|0	0.22	0.89	0.22	0.89	0.22	-2.45	5	0.57
Centrin2	TGGT1_228400	WD 228400	2|0|0|0	2	0.5	4	0|0|0|0|0|0|5|5|0|0|0|0|0|0|0|0|0|0	0	0	0	0	0	-11.51	0.2	0.8
Centrin2	TGGT1_228470	ribosomalproteinRPL15	4|3|0|0	7	1.75	4	0|0|0|3|2|0|6|6|0|0|0|4|3|3|2|4|5|0	0	0	0	0	0	-23.87	0.33	0.85
Centrin2	TGGT1_228490	TGGT1_228490	5|4|3|0	12	3	4	0|0|0|0|0|0|18|18|0|0|0|0|0|0|0|0|0|0	0	0	0	0	0	-39.32	0.33	0.87
Centrin2	TGGT1_229000	kelchrepeat-containingprotein	8|3|9|0	20	5	4	0|0|0|0|0|0|12|14|0|0|0|0|0|0|0|0|0|0	0	0	0	0	0	-28.48	0.77	0.83
Centrin2	TGGT1_229010	RON4	2|0|0|0	2	0.5	4	0|0|0|0|0|0|0|0|0|0|0|0|0|0|0|0|0|0	0.22	0.89	0.22	0.89	0.22	-2.45	5	0.57
Centrin2	TGGT1_229310	mediatorcomplexsubunitMED14	2|0|0|0	2	0.5	4	0|0|0|0|0|0|0|0|0|0|0|0|0|0|0|0|0|0	0.22	0.89	0.22	0.89	0.22	-2.45	5	0.57
Centrin2	TGGT1_229360	transaldolase	4|3|0|0	7	1.75	4	0|0|0|0|0|0|5|7|0|0|0|0|0|0|0|0|0|0	0	0	0	0	0	-13.38	0.58	0.78
Centrin2	TGGT1_229490	tetratricopeptide 229490	2|0|0|0	2	0.5	4	0|0|0|0|0|0|7|5|0|0|0|0|0|0|0|0|0|0	0	0	0	0	0	-13.38	0.17	0.81
Centrin2	TGGT1_229640	TGGT1_229640	3|2|6|0	11	2.75	4	0|0|0|0|0|0|24|17|0|0|0|0|0|0|0|0|0|0	0	0	0	0	0	-44.82	0.27	0.87
Centrin2	TGGT1_229670	ribosomalproteinRPS23	5|0|0|0	5	1.25	4	0|2|3|0|0|0|0|0|0|2|0|4|0|3|0|0|2|0	0	0	0	0	0	-13.99	0.42	0.78
Centrin2	TGGT1_229920	TGGT1_229920	2|2|0|0	4	1	4	0|0|0|0|0|0|0|0|0|0|0|0|0|0|0|0|0|0	0.44	0.89	0.44	0.89	0.44	-2.45	10	0.29
Centrin2	TGGT1_229930	p25-alphafamilyprotein	6|5|9|10	30	7.5	4	0|0|0|0|0|0|11|12|0|0|0|0|0|0|0|0|0|0	0	0	0	0	0	-14.23	1.3	0.8
Centrin2	TGGT1_229940	cyclophilin 229940	5|3|3|0	11	2.75	4	0|0|0|0|0|0|11|12|0|0|0|0|0|0|0|0|0|0	0	0	0	0	0	-25.29	0.48	0.85
Centrin2	TGGT1_230140	vacuolarsortingprotein9(vps9)domain-containingprotein	24|11|21|3	59	14.75	4	0|0|0|0|0|0|108|107|0|0|0|0|0|0|0|0|0|0	0	0	0	0	0	-224.56	0.27	0.88
Centrin2	TGGT1_230160	TGGT1_230160	2|0|0|0	2	0.5	4	0|0|0|3|0|0|6|4|0|0|0|0|3|2|0|0|2|0	0	0	0	0	0	-18.35	0.12	0.84
Centrin2	TGGT1_230210	IMC10	4|6|3|0	13	3.25	4	0|0|0|0|0|0|25|15|0|0|0|0|0|0|0|0|0|0	0	0	0	0	0	-43.66	0.33	0.87
Centrin2	TGGT1_230340	AAP4	173|158|298|73	702	175.5	4	0|0|0|0|0|0|24|20|0|0|0|0|0|4|7|15|0|0	1	1	1	1	1	8.46	10.64	0
Centrin2	TGGT1_230400	TGGT1_230400	5|0|0|0	5	1.25	4	0|0|0|0|0|0|18|23|0|0|0|0|0|0|0|0|0|0	0	0	0	0	0	-44.83	0.12	0.87
Centrin2	TGGT1_230850	TSC3	7|8|11|0	26	6.5	4	0|0|0|0|0|0|2|5|0|0|0|0|0|0|0|0|0|0	0.48	0.82	0.48	0.82	0.48	-8.53	3.71	0.24
Centrin2	TGGT1_230940	TGGT1_230940	15|10|9|4	38	9.5	4	0|0|0|0|0|0|51|50|0|0|0|0|0|0|0|0|0|0	0	0	0	0	0	-96.07	0.38	0.88
Centrin2	TGGT1_231070	BCC2	4|0|4|0	8	2	4	0|0|0|0|33|15|35|32|4|9|0|4|0|0|0|0|110|39	0	0	0	0	0	-241.68	0.04	0.89
Centrin2	TGGT1_231140	ribosomalproteinRPS25	2|0|0|0	2	0.5	4	0|0|0|0|0|0|0|2|0|0|0|0|0|0|0|0|0|0	0.08	0.31	0.08	0.31	0.08	-3.99	1	0.68
Centrin2	TGGT1_231210	sarcalumenin/eps15familyprotein	37|20|55|9	121	30.25	4	0|0|0|0|0|0|49|34|0|0|0|0|0|0|0|2|0|0	0	0	0	0	0	-66.21	1.42	0.83
Centrin2	TGGT1_231440	LsmADdomain-containingprotein	6|6|4|0	16	4	4	0|0|0|0|0|0|13|6|0|0|0|0|0|0|0|0|0|0	0	0	0	0	0	-20.89	0.84	0.81
Centrin2	TGGT1_231630	IMC4	21|18|11|7	57	14.25	4	0|0|4|4|5|0|59|93|4|6|0|6|2|10|0|9|10|0	0	0	0	0	0	-163.31	0.33	0.88
Centrin2	TGGT1_231640	IMC1	28|18|25|8	79	19.75	4	0|0|7|7|12|0|136|172|3|3|0|3|6|5|2|5|2|2	0	0	0	0	0	-328.75	0.24	0.89
Centrin2	TGGT1_231840	TGGT1_231840	9|6|11|0	26	6.5	4	0|0|0|0|0|0|0|0|0|0|0|0|0|0|0|0|0|0	0.75	1	0.75	1	0.75	-2.45	65	0.08
Centrin2	TGGT1_231850	PP2C	7|3|14|0	24	6	4	0|0|2|0|0|0|17|23|0|2|0|0|0|2|0|2|0|0	0	0	0	0	0	-48.3	0.55	0.86
Centrin2	TGGT1_231920	TGGT1_231920	2|0|3|0	5	1.25	4	0|0|0|0|0|0|0|3|0|0|0|0|0|0|0|0|0|0	0.15	0.38	0.15	0.38	0.15	-5.03	1.67	0.66
Centrin2	TGGT1_231970	pre-mRNAprocessingsplicingfactorPRP8	4|3|5|0	12	3	4	0|0|0|0|0|0|23|29|0|0|0|0|0|0|0|0|0|0	0	0	0	0	0	-56.94	0.23	0.88
Centrin2	TGGT1_232130	TGGT1_232130	2|2|0|0	4	1	4	0|0|0|0|0|0|0|0|0|0|0|0|0|2|0|0|0|0	0.16	0.31	0.16	0.31	0.16	-3.99	2	0.66
Centrin2	TGGT1_232230	ribosomalproteinRPL30	5|4|0|0	9	2.25	4	0|0|0|2|0|0|2|2|0|2|0|0|0|4|0|2|0|0	0.01	0.02	0.01	0.02	0.01	-11.91	0.9	0.75
Centrin2	TGGT1_232250	catalase	20|6|9|0	35	8.75	4	0|0|0|0|0|0|37|50|0|0|0|0|2|2|0|0|2|0	0	0	0	0	0	-100.39	0.38	0.88
Centrin2	TGGT1_232280	TGGT1_232280	4|4|3|0	11	2.75	4	0|0|0|0|0|0|9|16|0|0|0|0|0|0|0|0|0|0	0	0	0	0	0	-27.28	0.44	0.85
Centrin2	TGGT1_232300	ribosomal protein RPS3	5|0|0|0	5	1.25	4	0|0|0|2|2|0|0|7|0|0|0|0|0|4|0|0|0|0	0	0	0	0	0	-17.25	0.33	0.8
Centrin2	TGGT1_232340	PP2C 232340	13|3|11|0	27	6.75	4	0|0|0|0|0|0|84|80|0|0|0|0|0|0|0|0|0|0	0	0	0	0	0	-181.81	0.16	0.88
Centrin2	TGGT1_232350	lactatedehydrogenaseLDH1	31|13|12|2	58	14.5	4	4|4|9|16|8|0|24|37|3|10|0|8|13|32|5|19|11|3	0	0	0	0	0	-116.3	0.52	0.88
Centrin2	TGGT1_232370	CW-typeZincFingerprotein	3|0|11|0	14	3.5	4	0|0|0|0|0|0|28|18|0|0|0|0|0|0|0|0|0|0	0	0	0	0	0	-50.34	0.3	0.87
Centrin2	TGGT1_232410	PDIfamilyprotein	4|2|0|0	6	1.5	4	0|0|0|0|0|0|5|6|0|0|0|0|0|0|0|0|0|0	0	0	0	0	0	-12.61	0.55	0.78
Centrin2	TGGT1_232440	Brf1pfamilycoiledcoilprotein	5|0|5|0	10	2.5	4	0|0|0|0|0|0|10|11|0|0|0|0|0|0|0|0|0|0	0	0	0	0	0	-23.03	0.48	0.83
Centrin2	TGGT1_232660	Hsp70interactingproteinHIP	3|0|0|0	3	0.75	4	0|0|0|0|0|0|4|3|0|0|0|0|0|0|0|0|0|0	0.01	0.03	0.01	0.03	0.01	-8.6	0.43	0.75
Centrin2	TGGT1_232710	ribosomalproteinRPS3A	6|7|3|0	16	4	4	0|2|0|6|3|0|10|9|0|2|0|0|4|0|0|3|0|0	0	0	0	0	0	-32.79	0.55	0.86
Centrin2	TGGT1_232780	BCC1	10|4|13|0	27	6.75	4	8|9|0|0|0|0|0|0|0|2|0|0|0|0|0|0|0|0	0.02	0.08	0.02	0.08	0.02	-21.19	1.42	0.72
Centrin2	TGGT1_233110	IMPdehydrogenasa	2|0|2|0	4	1	4	0|0|0|0|0|0|4|4|0|0|0|0|0|0|0|0|0|0	0	0	0	0	0	-9.29	0.5	0.77
Centrin2	TGGT1_233120	AP2VIII-2	2|2|5|0	9	2.25	4	0|0|0|0|0|0|26|22|0|0|0|0|0|0|0|0|0|0	0	0	0	0	0	-52.53	0.19	0.88
Centrin2	TGGT1_233220	TGGT1_233220	3|2|4|0	9	2.25	4	0|0|0|0|0|0|16|10|0|0|0|0|0|0|0|0|0|0	0	0	0	0	0	-28.43	0.35	0.86
Centrin2	TGGT1_233460	SAG-related sequence SRS29B	63|46|11|3	123	30.75	4	7|11|11|18|15|0|45|58|6|8|2|6|32|32|13|28|11|7	0	0	0	0	0	-172.92	0.74	0.88
Centrin2	TGGT1_233480	SAG-related sequence SRS29C	2|0|0|0	2	0.5	4	0|0|0|2|0|0|0|2|0|0|0|0|2|2|0|0|0|0	0	0	0	0	0	-9.68	0.25	0.79
Centrin2	TGGT1_233520	ATP-dependentRNAhelicase	2|0|0|0	2	0.5	4	0|0|0|0|0|0|6|3|0|0|0|0|0|0|0|0|0|0	0	0	0	0	0	-10.31	0.22	0.79
Centrin2	TGGT1_234190	serinehydroxymethyltransferase2	3|3|0|0	6	1.5	4	0|0|0|0|0|0|0|0|0|0|0|0|0|0|0|0|0|0	0.49	0.98	0.49	0.98	0.49	-2.45	15	0.23
Centrin2	TGGT1_234380	TGGT1_234380	3|0|0|0	3	0.75	4	0|0|0|0|0|0|0|0|0|0|0|0|0|0|0|0|0|0	0.25	0.98	0.25	0.98	0.25	-2.45	7.5	0.53
Centrin2	TGGT1_234610	WD-40repeatprotein	5|0|2|0	7	1.75	4	0|0|0|0|0|0|10|4|0|0|0|0|0|0|0|0|0|0	0	0	0	0	0	-15.5	0.5	0.79
Centrin2	TGGT1_235340	ISC1	5|4|6|0	15	3.75	4	0|0|0|0|6|0|56|55|0|0|0|0|0|0|0|0|4|0	0	0	0	0	0	-133.93	0.12	0.89
Centrin2	TGGT1_235470	myosinA	23|17|15|3	58	14.5	4	0|6|8|12|13|0|44|52|4|10|0|5|4|7|4|14|9|0	0	0	0	0	0	-123.87	0.47	0.88
Centrin2	TGGT1_235930	domainK-typeRNAbindingproteinsfamilyprotein	3|0|0|0	3	0.75	4	0|0|0|4|0|0|0|3|0|0|0|0|0|2|0|2|0|0	0	0	0	0	0	-12.99	0.27	0.8
Centrin2	TGGT1_235970	eukaryoticinitiationfactor-2gamma	3|0|0|0	3	0.75	4	0|0|0|2|0|0|0|0|0|0|0|0|0|0|0|0|0|0	0.13	0.53	0.13	0.53	0.13	-3.99	1.5	0.66
Centrin2	TGGT1_236040	fructose-1,6-bisphosphatealdolase	10|4|6|0	20	5	4	0|0|3|4|2|0|20|26|0|2|0|2|2|4|2|0|0|0	0	0	0	0	0	-59.54	0.37	0.87
Centrin2	TGGT1_236210	putative peptidase M16 family potein	2|2|0|0	4	1	4	0|0|0|0|0|0|0|2|0|0|0|0|0|2|0|0|0|0	0.03	0.07	0.03	0.07	0.03	-5.45	1	0.71
Centrin2	TGGT1_236560	TGGT1_236560	4|4|3|0	11	2.75	4	0|0|0|0|0|0|21|11|0|0|0|0|0|0|0|0|0|0	0	0	0	0	0	-34.85	0.34	0.87
Centrin2	TGGT1_236570	lysinedecarboxylasefamilyprotein	2|0|0|0	2	0.5	4	0|0|0|0|0|0|6|3|0|0|0|0|0|0|0|0|0|0	0	0	0	0	0	-10.31	0.22	0.79
Centrin2	TGGT1_236580	Prp31-15.5k-U4 Snrna Complex family protein	2|0|0|0	2	0.5	4	0|0|0|0|0|0|2|0|0|0|0|0|0|0|0|0|0|0	0.08	0.31	0.08	0.31	0.08	-3.99	1	0.68
Centrin2	TGGT1_236650	DEAD(Asp-Glu-Ala-Asp)boxpolypeptide17	3|0|3|0	6	1.5	4	0|0|0|0|0|0|2|4|0|0|0|0|0|0|0|0|0|0	0.03	0.06	0.03	0.06	0.03	-7.48	1	0.71
Centrin2	TGGT1_236840	zincfinger(C-x8-C-x5-C-x3-H)-2	3|2|2|0	7	1.75	4	0|0|0|0|0|0|6|8|0|0|0|0|0|0|0|0|0|0	0	0	0	0	0	-15.63	0.5	0.82
Centrin2	TGGT1_237250	TGGT1_237250	2|0|0|0	2	0.5	4	0|0|0|0|0|0|0|0|0|0|0|0|0|0|0|0|0|0	0.22	0.89	0.22	0.89	0.22	-2.45	5	0.57
Centrin2	TGGT1_237280	TLDprotein	3|0|6|0	9	2.25	4	0|0|0|0|0|0|27|29|0|0|0|0|0|0|0|0|0|0	0	0	0	0	0	-61.38	0.16	0.88
Centrin2	TGGT1_238050	nucleaseandtudordomain-containingprotein	5|5|4|0	14	3.5	4	0|0|0|5|0|0|3|11|0|0|0|0|0|2|0|0|0|0	0	0	0	0	0	-23.43	0.67	0.84
Centrin2	TGGT1_238400	endonuclease/exonuclease/phosphatasedomain-containingprotein	3|0|0|0	3	0.75	4	0|0|0|0|0|0|4|10|0|0|0|0|0|0|0|0|0|0	0	0	0	0	0	-15.5	0.21	0.82
Centrin2	TGGT1_238950	putative fatty acyl-CoA desaturase	2|0|0|0	2	0.5	4	0|0|0|0|0|0|0|0|0|0|0|0|0|0|0|0|0|0	0.22	0.89	0.22	0.89	0.22	-2.45	5	0.57
Centrin2	TGGT1_239100	ribosomalproteinRPS7	5|2|3|0	10	2.5	4	0|0|2|0|2|0|3|7|0|5|0|2|2|2|0|2|5|0	0	0	0	0	0	-22.75	0.5	0.84
Centrin2	TGGT1_239260	histoneH4	20|20|0|0	40	10	4	0|0|4|11|0|0|14|12|0|4|0|0|10|11|0|2|0|0	0	0	0	0	0	-53.82	0.83	0.85
Centrin2	TGGT1_239490	dehydrogenaseE1componentfamilyprotein	3|0|0|0	3	0.75	4	0|0|0|0|0|0|0|0|0|0|0|0|0|0|0|0|0|0	0.25	0.98	0.25	0.98	0.25	-2.45	7.5	0.53
Centrin2	TGGT1_239620	5'-nucleotidase,C-terminaldomain-containingprotein	3|0|5|0	8	2	4	0|0|0|0|0|0|10|9|0|0|0|0|0|0|0|0|0|0	0	0	0	0	0	-21	0.42	0.83
Centrin2	TGGT1_239760	ribosomalproteinRPL22	2|0|0|0	2	0.5	4	0|0|0|0|0|0|2|2|0|0|0|0|0|0|0|0|0|0	0.02	0.07	0.02	0.07	0.02	-5.45	0.5	0.73
Centrin2	TGGT1_240600	chaperonincpn60	2|0|0|0	2	0.5	4	0|0|2|0|0|0|0|2|0|0|0|0|0|0|0|3|5|0	0	0	0	0	0	-13.99	0.17	0.82
Centrin2	TGGT1_241170	TGGT1_241170	3|2|0|0	5	1.25	4	0|0|0|0|0|0|10|8|0|0|0|2|0|2|0|3|5|0	0	0	0	0	0	-29.31	0.19	0.86
Centrin2	TGGT1_242070	PKA regulatory unit	6|0|5|0	11	2.75	4	0|0|0|0|0|0|15|20|0|0|0|0|0|0|0|0|0|0	0	0	0	0	0	-38.31	0.31	0.87
Centrin2	TGGT1_242330	ribosomalproteinRPS5	7|5|0|0	12	3	4	2|0|2|3|3|0|3|5|0|0|0|0|5|6|2|4|3|0	0	0	0	0	0	-22.75	0.6	0.82
Centrin2	TGGT1_242780	TGGT1_242780	3|2|11|0	16	4	4	0|0|0|0|0|0|0|0|0|0|0|0|0|0|0|0|0|0	0.72	1	0.72	1	0.72	-2.45	40	0.13
Centrin2	TGGT1_242790	AAP1	11|5|19|4	39	9.75	4	0|0|0|0|0|0|0|0|0|0|0|0|0|0|0|0|0|0	1	1	1	1	1	5.67	97.5	0
Centrin2	TGGT1_242830	XRN5'-3'exonuclease	2|0|4|0	6	1.5	4	0|0|0|0|0|0|8|5|0|0|0|0|0|0|0|0|0|0	0	0	0	0	0	-14.48	0.46	0.8
Centrin2	TGGT1_243710	t-complexproteinbetasubunit	2|0|2|0	4	1	4	0|0|0|0|0|0|6|3|0|0|0|0|0|0|0|0|0|0	0	0	0	0	0	-10.31	0.44	0.78
Centrin2	TGGT1_243730	ROP9	7|0|0|0	7	1.75	4	0|0|0|2|2|0|0|5|0|0|0|0|0|0|0|0|0|0	0.07	0.3	0.07	0.3	0.07	-10.61	0.78	0.69
Centrin2	TGGT1_243950	putative prohibitin	2|0|0|0	2	0.5	4	0|0|0|0|0|0|0|0|0|0|0|0|0|0|0|0|0|0	0.22	0.89	0.22	0.89	0.22	-2.45	5	0.57
Centrin2	TGGT1_244110	nucleosomeassemblyprotein(nap)protein	13|6|7|2	28	7	4	0|0|0|0|0|0|13|19|0|0|0|0|0|0|0|0|0|0	0	0	0	0	0	-28.63	0.88	0.83
Centrin2	TGGT1_244450	protein phosphatase 2C domain-containing protein	2|0|0|0	2	0.5	4	0|0|0|0|0|0|0|2|0|0|0|0|0|0|0|0|0|0	0.08	0.31	0.08	0.31	0.08	-3.99	1	0.68
Centrin2	TGGT1_244560	putative heat shock protein 90	14|9|5|0	28	7	4	2|2|13|10|9|0|18|12|3|5|0|8|2|3|0|6|3|3	0	0	0	0	0	-59.4	0.53	0.87
Centrin2	TGGT1_244840	Zn 244840	2|0|0|0	2	0.5	4	0|0|0|0|0|0|0|0|0|0|0|0|0|0|0|4|0|0	0.03	0.12	0.03	0.12	0.03	-4.9	0.5	0.72
Centrin2	TGGT1_245460	ribosomalproteinRPS8	7|4|0|0	11	2.75	4	0|2|0|3|3|0|8|5|0|2|0|0|2|4|0|6|4|0	0	0	0	0	0	-26.09	0.48	0.84
Centrin2	TGGT1_245490	microneme protein MIC8	2|0|0|0	2	0.5	4	0|0|0|0|0|0|0|0|0|0|0|0|0|0|0|0|0|0	0.22	0.89	0.22	0.89	0.22	-2.45	5	0.57
Centrin2	TGGT1_245640	TGGT1_245640	2|0|0|0	2	0.5	4	0|0|0|0|0|0|3|0|0|0|0|0|0|0|0|0|0|0	0.05	0.21	0.05	0.21	0.05	-5.03	0.67	0.7
Centrin2	TGGT1_245680	ribosomalproteinRPL21	2|0|0|0	2	0.5	4	0|0|0|0|0|0|0|0|0|0|0|0|0|0|0|0|0|0	0.22	0.89	0.22	0.89	0.22	-2.45	5	0.57
Centrin2	TGGT1_246130	serpin(serineproteinaseinhibitor)superfamilyprotein	3|0|0|0	3	0.75	4	0|0|0|0|0|0|0|0|0|0|0|0|0|0|0|0|0|0	0.25	0.98	0.25	0.98	0.25	-2.45	7.5	0.53
Centrin2	TGGT1_246190	TGGT1_246190	2|0|0|0	2	0.5	4	0|0|0|0|0|0|2|0|0|0|0|0|0|2|0|0|0|0	0.02	0.07	0.02	0.07	0.02	-5.45	0.5	0.73
Centrin2	TGGT1_246500	surpmoduledomain-containingprotein	3|3|0|0	6	1.5	4	0|0|0|0|0|0|11|12|0|0|0|0|0|0|0|0|0|0	0	0	0	0	0	-25.29	0.26	0.85
Centrin2	TGGT1_246560	vacuolarATPsynthasesubunitg	2|0|0|0	2	0.5	4	0|0|0|0|0|0|0|4|0|0|0|0|0|0|0|0|0|0	0.03	0.12	0.03	0.12	0.03	-4.9	0.5	0.72
Centrin2	TGGT1_246930	CAM1	2|0|0|0	2	0.5	4	0|0|0|0|0|0|0|3|0|0|0|0|0|0|0|0|0|0	0.05	0.21	0.05	0.21	0.05	-5.03	0.67	0.7
Centrin2	TGGT1_247050	TGGT1_247050	2|0|0|0	2	0.5	4	0|0|0|0|0|0|0|0|0|0|0|0|0|0|0|0|0|0	0.22	0.89	0.22	0.89	0.22	-2.45	5	0.57
Centrin2	TGGT1_247230	centrin	9|8|10|0	27	6.75	4	0|0|0|0|0|0|0|0|0|0|0|0|0|0|0|0|0|0	0.75	1	0.75	1	0.75	-2.45	67.5	0.07
Centrin2	TGGT1_247350	thioredoxin domain-containing protein	2|0|0|0	2	0.5	4	0|0|0|0|0|0|0|3|0|0|0|0|2|3|0|0|0|0	0	0	0	0	0	-9.68	0.25	0.79
Centrin2	TGGT1_247450	TGGT1_247450	2|0|0|0	2	0.5	4	0|0|0|0|0|0|5|3|0|0|0|0|0|0|0|0|0|0	0	0	0	0	0	-9.24	0.25	0.78
Centrin2	TGGT1_247510	fructose-bisphospataseII	5|0|0|0	5	1.25	4	0|0|0|0|0|0|3|6|0|0|0|0|0|0|0|0|0|0	0.02	0.07	0.02	0.07	0.02	-10.31	0.56	0.73
Centrin2	TGGT1_247550	HSP60	10|4|2|0	16	4	4	0|0|0|0|0|0|6|3|0|0|0|0|2|3|0|2|0|0	0.09	0.37	0.09	0.37	0.09	-16.22	1.14	0.68
Centrin2	TGGT1_248340	GTP-bindingnuclearproteinran/tc4	14|8|4|0	26	6.5	4	0|0|0|0|3|0|9|12|0|0|0|0|5|7|0|4|0|0	0	0	0	0	0	-37.21	0.79	0.83
Centrin2	TGGT1_248370	prefoldinsubunit6	2|0|0|0	2	0.5	4	0|0|0|0|0|0|0|0|0|0|0|0|0|0|0|0|0|0	0.22	0.89	0.22	0.89	0.22	-2.45	5	0.57
Centrin2	TGGT1_248480	ribosomalproteinRPS9	3|0|0|0	3	0.75	4	0|0|0|0|0|0|2|3|0|0|0|0|0|0|0|0|0|0	0.03	0.12	0.03	0.12	0.03	-6.46	0.6	0.72
Centrin2	TGGT1_248640	RCC1 248640	7|2|10|0	19	4.75	4	0|0|0|0|0|0|12|16|0|0|0|0|0|0|0|0|0|0	0	0	0	0	0	-30.55	0.68	0.83
Centrin2	TGGT1_249180	bifunctionaldihydrofolatereductase-thymidylatesynthase	2|0|0|0	2	0.5	4	0|0|0|0|0|0|5|4|0|0|0|0|0|0|0|0|0|0	0	0	0	0	0	-10.39	0.22	0.79
Centrin2	TGGT1_249270	putative protein disulfide isomerase-related protein (provisional)	3|0|0|0	3	0.75	4	0|0|0|0|0|0|3|0|0|0|0|0|2|2|0|0|0|0	0.01	0.02	0.01	0.02	0.01	-8.75	0.43	0.75
Centrin2	TGGT1_249390	glutamate/leucine/phenylalanine/valine dehydrogenase family protein	24|12|16|0	52	13	4	0|0|0|4|0|2|107|116|0|0|0|0|0|0|0|2|5|0	0	0	0	0	0	-258.05	0.22	0.89
Centrin2	TGGT1_249900	adeninenucleotidetranslocator	3|3|0|0	6	1.5	4	0|0|2|0|0|0|3|4|0|0|0|2|2|2|0|5|2|0	0	0	0	0	0	-16.22	0.43	0.82
Centrin2	TGGT1_250340	Centrin2	0|0|0|0	0	0	4	0|0|0|0|0|0|0|0|0|0|0|0|23|24|42|53|0|0	0	0	0	0	0	-158.26	0	0.89
Centrin2	TGGT1_250700	TGGT1_250700	8|5|4|0	17	4.25	4	0|0|0|0|0|0|42|32|0|0|0|0|0|0|0|0|0|0	0	0	0	0	0	-81.37	0.23	0.88
Centrin2	TGGT1_250770	eukaryoticinitiationfactor-4A	6|3|2|0	11	2.75	4	0|0|0|3|0|0|12|11|0|2|0|0|3|5|0|2|0|0	0	0	0	0	0	-34.62	0.35	0.86
Centrin2	TGGT1_250790	TGGT1_250790	3|5|6|0	14	3.5	4	0|0|0|0|0|0|12|9|0|0|0|0|0|0|0|0|0|0	0	0	0	0	0	-23.01	0.67	0.83
Centrin2	TGGT1_250820	Apical Cap2	14|9|14|0	37	9.25	4	0|0|0|0|0|0|26|30|0|0|0|0|0|0|0|0|0|0	0	0	0	0	0	-61.38	0.66	0.87
Centrin2	TGGT1_251500	putative eukaryotic initiation factor-3, subunit 3	3|0|3|0	6	1.5	4	0|0|0|0|0|0|7|9|0|0|0|0|0|0|0|0|0|0	0	0	0	0	0	-17.61	0.38	0.82
Centrin2	TGGT1_251690	seryl-tRNAsynthetase,cytoplasmic	8|5|3|0	16	4	4	0|0|0|0|0|0|9|9|0|0|0|0|0|0|0|0|0|0	0	0	0	0	0	-19.88	0.89	0.78
Centrin2	TGGT1_251780	heat shock protein	4|3|0|0	7	1.75	4	0|0|2|0|3|0|2|0|0|0|0|0|0|0|0|0|0|0	0.02	0.08	0.02	0.08	0.02	-8.75	1	0.72
Centrin2	TGGT1_251810	translationinitiationfactoreIF-5A	7|6|8|0	21	5.25	4	0|0|0|0|0|0|23|29|2|0|0|0|2|0|0|0|0|0	0	0	0	0	0	-61.52	0.38	0.88
Centrin2	TGGT1_251840	TGGT1_251840	2|3|3|0	8	2	4	0|0|0|0|0|0|3|0|0|0|0|0|0|0|0|0|0|0	0.25	0.38	0.25	0.38	0.25	-5.03	2.67	0.53
Centrin2	TGGT1_251870	histoneH2Bb	6|3|0|0	9	2.25	4	0|0|0|0|6|0|4|6|0|0|0|2|3|3|0|0|4|0	0	0	0	0	0	-22.75	0.45	0.83
Centrin2	TGGT1_252290	importinalpha	2|0|0|0	2	0.5	4	0|0|0|0|0|0|2|2|0|0|0|0|0|0|0|0|0|0	0.02	0.07	0.02	0.07	0.02	-5.45	0.5	0.73
Centrin2	TGGT1_253140	TGGT1_253140	3|3|9|0	15	3.75	4	0|0|0|0|0|0|2|3|0|0|0|0|0|0|0|0|0|0	0.29	0.94	0.29	0.94	0.29	-6.46	3	0.5
Centrin2	TGGT1_253430	asparaginesynthetase	5|2|2|0	9	2.25	4	0|0|0|2|2|0|4|5|0|0|0|0|0|0|0|0|2|0	0	0	0	0	0	-15.11	0.69	0.79
Centrin2	TGGT1_253440	putative cell-cycle-associated protein kinase SRPK	2|3|0|0	5	1.25	4	0|0|0|0|0|0|5|12|0|0|0|0|0|0|0|0|0|0	0	0	0	0	0	-18.61	0.29	0.83
Centrin2	TGGT1_253470	IMC13	3|0|0|0	3	0.75	4	0|0|0|0|0|0|0|0|0|0|0|0|0|0|0|0|0|0	0.25	0.98	0.25	0.98	0.25	-2.45	7.5	0.53
Centrin2	TGGT1_253820	TGGT1_253820	2|0|5|0	7	1.75	4	0|0|0|0|0|0|8|6|0|0|0|0|0|0|0|0|0|0	0	0	0	0	0	-15.63	0.5	0.79
Centrin2	TGGT1_254120	autophagy-relatedprotein8atg8	3|0|0|0	3	0.75	4	0|0|0|0|0|0|0|2|0|0|0|0|0|0|0|0|0|0	0.13	0.53	0.13	0.53	0.13	-3.99	1.5	0.66
Centrin2	TGGT1_254390	CRAL/TRIO 254390	18|13|20|0	51	12.75	4	0|0|0|0|0|0|16|16|0|0|0|0|0|0|0|0|0|0	0	0.01	0	0.01	0	-34.94	1.59	0.77
Centrin2	TGGT1_254520	mediatorcomplexsubunitMED11	2|0|0|0	2	0.5	4	0|0|0|0|0|0|2|0|0|0|0|0|0|0|0|0|0|0	0.08	0.31	0.08	0.31	0.08	-3.99	1	0.68
Centrin2	TGGT1_255190	myosinC	6|2|4|0	12	3	4	0|0|0|0|0|0|7|8|0|0|0|0|0|0|0|0|0|0	0	0	0	0	0	-16.76	0.8	0.78
Centrin2	TGGT1_255260	AMA1	5|4|0|0	9	2.25	4	0|0|0|2|2|0|2|3|0|0|0|0|0|3|0|0|0|0	0.01	0.02	0.01	0.02	0.01	-11.91	0.9	0.75
Centrin2	TGGT1_255300	TGGT1_255300	12|4|11|0	27	6.75	4	0|0|0|0|0|0|6|6|0|0|0|0|0|0|0|0|0|0	0.26	0.58	0.26	0.58	0.26	-13.4	2.25	0.5
Centrin2	TGGT1_256760	pyruvatekinasePyK1	13|4|9|3	29	7.25	4	0|0|0|4|2|0|23|31|0|0|0|0|0|2|2|2|2|0	0	0	0	0	0	-55.46	0.48	0.87
Centrin2	TGGT1_256970	vacuolarATPsynthasesubunitA	4|0|0|0	4	1	4	0|0|0|0|0|0|2|5|0|0|0|0|0|0|0|0|0|0	0.02	0.1	0.02	0.1	0.02	-8.53	0.57	0.72
Centrin2	TGGT1_257350	etranslationiF 257350	3|3|7|0	13	3.25	4	0|0|0|0|0|0|19|11|0|0|0|0|0|0|0|0|0|0	0	0	0	0	0	-32.77	0.43	0.86
Centrin2	TGGT1_257370	TGGT1_257370	52|23|53|21	149	37.25	4	0|0|0|0|0|0|0|0|0|0|0|0|0|0|0|0|0|0	1	1	1	1	1	31.76	372.5	0
Centrin2	TGGT1_257470	MyoJ	53|37|67|14	171	42.75	4	2|4|35|21|0|0|0|0|13|13|0|5|0|0|0|0|0|0	0.02	0.08	0.02	0.08	0.02	-54.16	2.09	0.73
Centrin2	TGGT1_257680	MLC1	5|2|2|0	9	2.25	4	0|0|0|0|2|0|11|7|0|0|0|0|0|0|0|0|0|0	0	0	0	0	0	-22.05	0.45	0.83
Centrin2	TGGT1_257740	UMP-CMPkinase	3|0|0|0	3	0.75	4	0|0|0|0|0|0|2|3|0|0|0|0|0|0|0|0|0|0	0.03	0.12	0.03	0.12	0.03	-6.46	0.6	0.72
Centrin2	TGGT1_257990	HSP101	4|2|5|0	11	2.75	4	0|0|0|0|0|0|22|22|0|0|0|0|0|0|0|0|0|0	0	0	0	0	0	-48.12	0.25	0.87
Centrin2	TGGT1_258240	chromodomainhelicaseDNAbindingproteinCHD1/SWI2/SNF2	2|0|0|0	2	0.5	4	0|0|0|0|0|0|2|5|0|0|0|0|0|0|0|0|0|0	0	0.01	0	0.01	0	-8.53	0.29	0.77
Centrin2	TGGT1_258410	PHIL1	3|3|0|0	6	1.5	4	0|0|0|0|0|0|0|0|0|0|0|0|0|0|0|0|0|0	0.49	0.98	0.49	0.98	0.49	-2.45	15	0.23
Centrin2	TGGT1_258470	IMC24	2|2|0|0	4	1	4	0|0|0|0|0|0|5|8|0|0|0|0|0|0|0|0|0|0	0	0	0	0	0	-14.48	0.31	0.82
Centrin2	TGGT1_258540	phosphoglyceratemutasefamilyprotein	2|0|2|0	4	1	4	0|0|0|0|0|0|12|18|0|0|0|0|0|0|0|0|0|0	0	0	0	0	0	-32.79	0.13	0.87
Centrin2	TGGT1_258580	ROP17	10|3|2|0	15	3.75	4	0|0|2|3|0|0|6|5|0|3|0|0|0|4|0|2|2|0	0.01	0.02	0.01	0.02	0.01	-20.59	0.83	0.75
Centrin2	TGGT1_258740	eukaryoticinitiationfactor-2A	4|2|2|0	8	2	4	0|0|0|0|0|0|6|10|0|0|0|0|0|0|0|0|0|0	0	0	0	0	0	-17.56	0.5	0.82
Centrin2	TGGT1_259550	dihydropteroate synthase	5|4|5|0	14	3.5	4	0|0|0|0|0|0|10|18|0|0|0|0|0|0|0|0|0|0	0	0	0	0	0	-30.5	0.5	0.86
Centrin2	TGGT1_260440	nuclearfactorNF3	4|0|0|0	4	1	4	0|0|0|0|0|0|5|10|2|0|0|0|0|0|0|0|0|0	0	0	0	0	0	-18.87	0.24	0.83
Centrin2	TGGT1_260500	COPIassociatedprotein	3|3|4|0	10	2.5	4	0|0|0|0|0|0|12|17|0|0|0|0|0|0|0|0|0|0	0	0	0	0	0	-31.67	0.34	0.86
Centrin2	TGGT1_260540	IMC14	13|10|31|0	54	13.5	4	0|0|0|0|8|0|19|26|0|0|0|0|0|0|0|2|12|0	0	0	0	0	0	-72.24	0.83	0.86
Centrin2	TGGT1_260630	DnaJ Sec63	2|0|0|0	2	0.5	4	0|0|0|0|0|0|2|2|0|0|0|0|0|0|0|0|0|0	0.02	0.07	0.02	0.07	0.02	-5.45	0.5	0.73
Centrin2	TGGT1_260670	centrin3	7|7|9|0	23	5.75	4	0|0|0|0|0|0|0|2|0|0|0|0|0|0|0|0|0|0	0.73	0.99	0.73	0.99	0.73	-3.99	11.5	0.12
Centrin2	TGGT1_261080	kringledomain-containingprotein	2|0|7|0	9	2.25	4	0|0|0|0|0|0|32|35|0|0|0|0|0|0|0|0|0|0	0	0	0	0	0	-73.64	0.13	0.88
Centrin2	TGGT1_261250	histoneH2A1	8|0|0|0	8	2	4	0|7|0|5|0|0|3|0|0|0|0|2|2|2|0|2|2|0	0	0	0	0	0	-19.51	0.47	0.78
Centrin2	TGGT1_261450	TGGT1_261450	2|0|0|0	2	0.5	4	0|0|0|0|0|0|6|14|0|0|0|0|0|0|0|0|0|0	0	0	0	0	0	-21.76	0.1	0.85
Centrin2	TGGT1_261500	hydrolase	3|0|2|0	5	1.25	4	0|0|0|0|0|0|2|5|0|0|0|0|0|0|0|0|0|0	0.01	0.03	0.01	0.03	0.01	-8.53	0.71	0.74
Centrin2	TGGT1_261570	ribosomalproteinRPL7A	7|0|0|0	7	1.75	4	0|0|0|2|0|0|5|7|0|0|0|0|0|3|0|3|0|0	0	0	0	0	0	-20.59	0.39	0.8
Centrin2	TGGT1_261580	histoneH2AX	4|0|0|0	4	1	4	0|0|0|0|0|0|3|0|0|0|0|2|0|4|0|0|0|0	0	0.02	0	0.02	0	-10.78	0.44	0.76
Centrin2	TGGT1_261950	ATPsynthasebetasubunitATP-B	9|4|0|0	13	3.25	4	0|0|4|0|2|0|5|7|3|2|0|0|0|6|0|3|4|0	0	0	0	0	0	-24.99	0.59	0.81
Centrin2	TGGT1_262600	TGGT1_262600	2|0|0|0	2	0.5	4	0|0|0|0|0|0|0|0|0|0|0|0|0|0|0|0|0|0	0.22	0.89	0.22	0.89	0.22	-2.45	5	0.57
Centrin2	TGGT1_262620	RNArecognitionmotif-containingprotein	8|4|0|0	12	3	4	0|0|2|2|2|0|4|5|0|0|0|2|0|6|0|0|2|0	0	0	0	0	0	-19.48	0.71	0.78
Centrin2	TGGT1_262670	ribosomalproteinRPL18A	5|2|0|0	7	1.75	4	0|0|0|6|3|0|3|2|0|0|0|0|3|7|0|3|0|0	0	0	0	0	0	-21.69	0.37	0.83
Centrin2	TGGT1_262960	U1snRNP-associatedproteinUsp106	2|0|0|0	2	0.5	4	0|0|0|2|2|0|0|0|3|2|0|3|0|0|0|0|12|0	0	0	0	0	0	-22.11	0.1	0.85
Centrin2	TGGT1_263040	ribosomalproteinRPS16	2|0|0|0	2	0.5	4	2|0|0|4|0|0|3|3|0|0|0|0|2|8|0|2|0|0	0	0	0	0	0	-20.58	0.11	0.85
Centrin2	TGGT1_263070	CMGCkinase,CK2family	3|0|0|0	3	0.75	4	0|0|0|2|2|0|3|6|0|0|0|0|0|0|0|0|0|0	0	0	0	0	0	-15.17	0.23	0.82
Centrin2	TGGT1_263090	14-3-3 protein	11|2|0|0	13	3.25	4	0|0|0|2|0|0|14|9|0|0|0|2|0|2|0|0|0|0	0	0	0	0	0	-29.88	0.48	0.82
Centrin2	TGGT1_263180	myosinD	5|3|3|0	11	2.75	4	0|0|2|0|0|0|12|9|0|0|0|0|0|0|0|3|0|0	0	0	0	0	0	-28.91	0.42	0.86
Centrin2	TGGT1_263300	eukaryoticporinprotein	4|4|0|0	8	2	4	0|0|0|2|0|0|3|6|0|0|0|0|0|2|0|2|0|0	0	0	0	0	0	-15.17	0.62	0.8
Centrin2	TGGT1_263520	SPM1	2|0|2|0	4	1	4	0|0|0|0|0|0|20|24|0|0|0|0|0|0|0|0|0|0	0	0	0	0	0	-48.12	0.09	0.89
Centrin2	TGGT1_263530	chaperonin	2|0|0|0	2	0.5	4	0|0|0|0|0|0|0|0|0|0|0|0|0|0|0|0|0|0	0.22	0.89	0.22	0.89	0.22	-2.45	5	0.57
Centrin2	TGGT1_263540	TGGT1_263540	6|4|5|0	15	3.75	4	0|0|0|0|0|0|0|0|0|0|0|0|0|0|0|0|0|0	0.75	1	0.75	1	0.75	-2.45	37.5	0.1
Centrin2	TGGT1_263850	TGGT1_263850	2|0|0|0	2	0.5	4	0|0|0|0|0|0|7|9|0|0|0|0|0|0|0|0|0|0	0	0	0	0	0	-17.61	0.12	0.84
Centrin2	TGGT1_263870	glutamate-tRNAligase	6|3|0|0	9	2.25	4	0|0|0|0|0|0|6|5|0|0|0|0|0|0|0|0|0|0	0.01	0.04	0.01	0.04	0.01	-12.61	0.82	0.74
Centrin2	TGGT1_264610	RNArecognitionmotif-containingprotein	2|0|0|0	2	0.5	4	0|0|0|0|0|0|2|3|0|0|0|0|0|0|0|0|0|0	0.01	0.04	0.01	0.04	0.01	-6.46	0.4	0.74
Centrin2	TGGT1_264890	TGGT1_264890	3|2|0|0	5	1.25	4	0|0|0|0|0|0|5|10|0|0|0|0|0|0|0|0|0|0	0	0	0	0	0	-16.68	0.33	0.82
Centrin2	TGGT1_265180	TGGT1_265180	2|0|0|0	2	0.5	4	0|0|0|0|0|0|0|0|0|0|0|0|0|0|0|0|0|0	0.22	0.89	0.22	0.89	0.22	-2.45	5	0.57
Centrin2	TGGT1_265250	RNArecognitionmotif-containingprotein	3|2|4|0	9	2.25	4	0|0|0|0|0|0|19|16|0|0|0|0|0|0|0|0|0|0	0	0	0	0	0	-38.32	0.26	0.87
Centrin2	TGGT1_265330	GSK-kinase	2|2|0|0	4	1	4	0|0|0|2|0|0|3|3|0|0|0|0|0|0|0|0|0|0	0	0	0	0	0	-9.68	0.5	0.78
Centrin2	TGGT1_265850	TGGT1_265850	5|2|5|0	12	3	4	0|0|0|0|0|0|9|12|0|0|0|0|0|0|0|0|0|0	0	0	0	0	0	-23.01	0.57	0.83
Centrin2	TGGT1_266060	ribosomalproteinRPSA	7|2|0|0	9	2.25	4	0|0|0|2|2|0|3|5|0|0|0|2|2|6|0|0|0|0	0	0	0	0	0	-18.35	0.56	0.78
Centrin2	TGGT1_266070	ribosomalproteinRPL31	4|0|0|0	4	1	4	0|2|0|0|0|0|2|3|2|0|0|0|3|3|0|0|0|0	0	0	0	0	0	-12.99	0.36	0.78
Centrin2	TGGT1_266080	TGGT1_266080	2|0|0|0	2	0.5	4	0|0|0|0|0|0|0|3|0|0|0|0|0|0|0|0|0|0	0.05	0.21	0.05	0.21	0.05	-5.03	0.67	0.7
Centrin2	TGGT1_266640	Acetyl-coenzymeAsynthetase2	14|3|7|0	24	6	4	0|0|0|2|0|0|20|32|0|0|0|0|0|0|0|6|3|0	0	0	0	0	0	-67.22	0.39	0.87
Centrin2	TGGT1_266960	b-tub 266960	21|9|6|0	36	9	4	4|9|12|10|7|0|28|26|0|3|0|0|6|6|2|5|15|6	0	0	0	0	0	-90.23	0.44	0.88
Centrin2	TGGT1_267060	ribosomalproteinRPL14	2|0|0|0	2	0.5	4	0|0|0|0|0|0|0|0|0|0|0|0|0|0|0|0|0|0	0.22	0.89	0.22	0.89	0.22	-2.45	5	0.57
Centrin2	TGGT1_267080	26Sproteaseregulatorysubunit4	3|0|2|0	5	1.25	4	0|0|0|0|0|0|10|7|0|0|0|0|0|0|0|0|0|0	0	0	0	0	0	-18.72	0.29	0.83
Centrin2	TGGT1_267400	ribosomalproteinRPL32	2|0|0|0	2	0.5	4	2|0|0|2|0|0|2|2|0|2|0|0|0|3|0|3|0|0	0	0	0	0	0	-11.91	0.2	0.81
Centrin2	TGGT1_267500	TgCBAP	5|0|5|0	10	2.5	4	0|0|0|0|0|0|0|3|0|0|0|0|0|0|0|0|0|0	0.33	0.67	0.33	0.67	0.33	-5.03	3.33	0.34
Centrin2	TGGT1_267710	CPSFAsubunitregionprotein	4|2|8|0	14	3.5	4	0|0|0|0|0|0|15|13|0|0|0|0|0|0|0|0|0|0	0	0	0	0	0	-30.57	0.5	0.85
Centrin2	TGGT1_268200	RNArecognitionmotif-containingprotein	9|2|0|0	11	2.75	4	0|0|0|0|0|0|11|18|0|0|0|0|0|0|0|0|0|0	0	0	0	0	0	-31.65	0.38	0.84
Centrin2	TGGT1_268780	TGGT1_268780	4|0|4|0	8	2	4	0|0|0|0|0|0|6|0|0|0|0|0|0|0|0|0|0|0	0.11	0.23	0.11	0.23	0.11	-7.15	1.33	0.67
Centrin2	TGGT1_268850	enolase2	17|12|8|0	37	9.25	4	3|3|6|10|16|3|9|23|0|6|0|6|4|7|9|9|11|0	0	0	0	0	0	-66.88	0.62	0.87
Centrin2	TGGT1_268870	tetratricopeptide 268870	4|0|0|0	4	1	4	0|0|0|0|0|0|6|9|0|0|0|0|0|0|0|0|0|0	0	0	0	0	0	-16.73	0.27	0.81
Centrin2	TGGT1_268950	TGGT1_268950	2|0|0|0	2	0.5	4	0|0|0|0|0|0|3|3|0|0|0|0|0|0|0|0|0|0	0	0.02	0	0.02	0	-7.55	0.33	0.76
Centrin2	TGGT1_269180	MIF4G 269180	4|2|10|0	16	4	4	0|0|0|0|0|0|24|34|0|0|0|0|0|0|0|0|0|0	0	0	0	0	0	-63.61	0.28	0.88
Centrin2	TGGT1_269190	glyceraldehyde-3-phosphate dehydrogenase GAPDH2	3|0|0|0	3	0.75	4	0|0|0|2|0|0|0|0|0|0|0|0|0|0|0|0|2|0	0.05	0.21	0.05	0.21	0.05	-5.45	0.75	0.7
Centrin2	TGGT1_269442	calmodulin 269442	3|2|0|0	5	1.25	4	0|0|0|0|0|0|0|0|0|0|0|0|0|0|0|0|0|0	0.47	0.98	0.47	0.98	0.47	-2.45	12.5	0.26
Centrin2	TGGT1_269650	FFD and TFG box motifs protein	2|0|0|0	2	0.5	4	0|0|0|0|0|0|6|7|0|0|0|0|0|0|0|0|0|0	0	0	0	0	0	-14.52	0.15	0.82
Centrin2	TGGT1_269800	glutamine-dependentNAD(+)synthetaseprotein	2|0|3|0	5	1.25	4	0|0|0|0|0|0|10|12|0|0|0|0|0|0|0|0|0|0	0	0	0	0	0	-24.15	0.23	0.85
Centrin2	TGGT1_270250	GRA1	3|3|0|0	6	1.5	4	0|0|0|0|0|0|9|0|0|0|0|0|0|0|0|0|0|0	0.01	0.01	0.01	0.01	0.01	-9.89	0.67	0.75
Centrin2	TGGT1_270380	ribosomalproteinRPS13	2|2|0|0	4	1	4	0|0|0|2|2|0|3|2|0|0|0|0|0|4|0|0|0|0	0	0	0	0	0	-12.99	0.36	0.81
Centrin2	TGGT1_270510	asparaginyl-tRNA synthetase (NOB+tRNA synthase)	14|6|4|0	24	6	4	0|0|4|8|6|0|16|15|0|3|0|0|3|3|0|4|4|0	0	0	0	0	0	-50.2	0.53	0.86
Centrin2	TGGT1_271050	SAG-related sequence SRS34A	28|31|20|15	94	23.5	4	12|14|13|11|18|0|41|26|3|8|0|3|26|58|18|18|18|2	0	0	0	0	0	-120.59	0.62	0.88
Centrin2	TGGT1_271100	NUC153domain-containingprotein	2|0|0|0	2	0.5	4	0|0|0|0|0|0|7|3|0|0|0|0|0|0|0|0|0|0	0	0	0	0	0	-11.39	0.2	0.8
Centrin2	TGGT1_271440	NPL4familyprotein	3|2|5|0	10	2.5	4	0|0|0|0|0|0|10|7|0|0|0|0|0|0|0|0|0|0	0	0	0	0	0	-18.72	0.59	0.81
Centrin2	TGGT1_271810	lanp	2|0|0|0	2	0.5	4	0|0|0|0|0|0|5|7|0|0|0|0|0|0|0|0|0|0	0	0	0	0	0	-13.38	0.17	0.81
Centrin2	TGGT1_271880	B-boxzincfingerdomain-containingprotein	8|3|5|0	16	4	4	0|0|0|0|0|0|6|8|0|0|0|0|0|0|0|0|0|0	0.01	0.04	0.01	0.04	0.01	-15.63	1.14	0.74
Centrin2	TGGT1_271970	GAPM3	4|3|3|0	10	2.5	4	0|0|0|0|0|0|6|4|0|0|0|0|0|0|0|0|0|0	0	0.01	0	0.01	0	-11.48	1	0.76
Centrin2	TGGT1_272910	T-complexprotein1deltasubunit	8|3|10|0	21	5.25	4	0|0|0|0|0|0|10|11|0|0|0|0|0|0|0|0|0|0	0	0	0	0	0	-23.03	1	0.78
Centrin2	TGGT1_273090	celldivisionproteinCDC48CY	8|7|5|0	20	5	4	0|0|4|5|2|0|14|17|0|3|0|0|0|5|0|3|5|0	0	0	0	0	0	-45.49	0.49	0.87
Centrin2	TGGT1_273370	coatomergamma2-subunitprotein	7|2|2|0	11	2.75	4	0|0|0|0|0|0|14|13|0|0|0|0|0|0|0|0|2|0	0	0	0	0	0	-31.84	0.38	0.85
Centrin2	TGGT1_273460	eukaryotictranslationinitiationfactor3subunit6interactingprotein	4|4|0|0	8	2	4	0|0|0|0|0|0|3|2|0|0|0|0|0|0|0|0|0|0	0.14	0.27	0.14	0.27	0.14	-6.46	1.6	0.66
Centrin2	TGGT1_273520	PCIdomain-containingprotein	3|0|0|0	3	0.75	4	0|0|0|0|0|0|2|5|0|0|0|0|0|0|0|0|0|0	0.01	0.03	0.01	0.03	0.01	-8.53	0.43	0.74
Centrin2	TGGT1_273560	kinesin 273560	26|23|39|7	95	23.75	4	0|0|0|0|0|0|23|23|0|0|0|0|0|0|0|0|0|0	0.03	0.14	0.03	0.14	0.03	-31.9	2.07	0.71
Centrin2	TGGT1_273760	HSP70	25|16|11|0	52	13	4	5|2|9|9|7|0|32|38|3|7|0|3|5|13|2|5|8|0	0	0	0	0	0	-102.02	0.57	0.88
Centrin2	TGGT1_273840	brixdomain-containingprotein	7|2|5|0	14	3.5	4	0|0|0|0|0|0|6|6|0|0|0|0|0|0|0|0|0|0	0.02	0.06	0.02	0.06	0.02	-13.4	1.17	0.73
Centrin2	TGGT1_274000	TGGT1_274000	5|0|2|0	7	1.75	4	0|0|0|0|0|0|0|0|0|0|0|0|0|0|0|0|0|0	0.47	1	0.47	1	0.47	-2.45	17.5	0.25
Centrin2	TGGT1_274160	Cen2ACP1	26|10|17|2	55	13.75	4	0|0|0|0|0|0|0|0|0|0|0|0|0|0|0|2|0|0	0.83	1	0.83	1	0.83	-0.79	27.5	0.02
Centrin2	TGGT1_275350	TBC 275350	3|2|5|0	10	2.5	4	0|0|0|0|0|0|9|15|0|0|0|0|0|0|0|0|0|0	0	0	0	0	0	-26.16	0.42	0.85
Centrin2	TGGT1_275650	TGGT1_275650	3|4|3|0	10	2.5	4	0|0|0|0|0|0|7|13|0|0|0|0|0|0|0|0|0|0	0	0	0	0	0	-21.82	0.5	0.84
Centrin2	TGGT1_275750	smallnuclearribonucleoproteinE	3|3|0|0	6	1.5	4	0|0|0|0|0|0|2|0|0|0|0|0|0|0|0|0|0|0	0.26	0.53	0.26	0.53	0.26	-3.99	3	0.5
Centrin2	TGGT1_276140	ADPribosylationfactorARF1	4|2|2|0	8	2	4	0|0|0|0|0|0|8|10|0|0|0|0|0|2|0|0|2|0	0	0	0	0	0	-24.57	0.36	0.85
Centrin2	TGGT1_276170	PiP3,4-kinase 276170	3|0|0|0	3	0.75	4	0|0|0|0|0|0|9|11|0|0|0|0|0|0|0|0|0|0	0	0	0	0	0	-21.89	0.15	0.85
Centrin2	TGGT1_276970	TGGT1_276970	2|0|0|0	2	0.5	4	0|0|0|0|0|0|0|0|0|0|0|0|0|0|0|0|0|0	0.22	0.89	0.22	0.89	0.22	-2.45	5	0.57
Centrin2	TGGT1_277270	NTPaseII	16|10|5|0	31	7.75	4	0|0|0|0|7|0|14|16|0|5|0|4|0|5|0|3|7|2	0	0	0	0	0	-49.12	0.7	0.86
Centrin2	TGGT1_277940	TGGT1_277940	2|0|0|0	2	0.5	4	0|0|0|0|0|0|0|0|0|0|0|0|0|0|0|0|0|0	0.22	0.89	0.22	0.89	0.22	-2.45	5	0.57
Centrin2	TGGT1_278050	proteasomesubunitalphatype1	2|0|0|0	2	0.5	4	0|0|0|0|0|0|0|0|0|0|0|0|0|0|0|0|0|0	0.22	0.89	0.22	0.89	0.22	-2.45	5	0.57
Centrin2	TGGT1_278130	BCC11	5|5|3|0	13	3.25	4	0|0|0|0|0|0|4|6|0|0|0|0|0|0|0|0|0|0	0.02	0.03	0.02	0.03	0.02	-11.48	1.3	0.73
Centrin2	TGGT1_278260	polynucleotideadenylyltransferase	2|0|0|0	2	0.5	4	0|0|0|0|0|0|0|0|0|0|0|0|0|0|0|0|0|0	0.22	0.89	0.22	0.89	0.22	-2.45	5	0.57
Centrin2	TGGT1_278660	P-typeATPase4	2|0|0|0	2	0.5	4	0|0|0|0|0|0|0|3|0|0|0|0|0|0|0|0|0|0	0.05	0.21	0.05	0.21	0.05	-5.03	0.67	0.7
Centrin2	TGGT1_278830	glucose-6-phosphate1-dehydrogenase	7|4|5|0	16	4	4	0|0|0|0|0|0|12|15|0|0|0|0|0|0|0|0|0|0	0	0	0	0	0	-29.6	0.59	0.85
Centrin2	TGGT1_278870	myosinF	7|4|11|0	22	5.5	4	0|0|3|0|2|0|14|9|0|0|0|0|0|0|0|0|3|0	0	0	0	0	0	-32.15	0.76	0.83
Centrin2	TGGT1_278990	phosphate carrier	3|0|2|0	5	1.25	4	2|2|0|0|0|0|4|7|0|0|0|2|3|4|0|0|0|0	0	0	0	0	0	-20.59	0.28	0.84
Centrin2	TGGT1_279380	TGGT1_279380	3|0|0|0	3	0.75	4	0|0|0|0|0|0|0|0|0|0|0|0|0|0|0|0|0|0	0.25	0.98	0.25	0.98	0.25	-2.45	7.5	0.53
Centrin2	TGGT1_279390	proliferation-associatedprotein2G4	4|0|0|0	4	1	4	0|0|0|0|0|0|4|2|0|0|0|0|0|0|0|0|2|0	0.01	0.04	0.01	0.04	0.01	-9.64	0.5	0.74
Centrin2	TGGT1_280370	TGGT1_280370	9|8|11|0	28	7	4	0|0|0|0|0|0|21|22|0|0|0|0|0|0|0|0|0|0	0	0	0	0	0	-47.11	0.65	0.87
Centrin2	TGGT1_280380	poly(ADP-ribose) glycohydrolase	3|0|0|0	3	0.75	4	0|0|0|0|0|0|0|2|0|0|0|0|0|0|0|0|0|0	0.13	0.53	0.13	0.53	0.13	-3.99	1.5	0.66
Centrin2	TGGT1_280600	histidyl-tRNAsynthetase(HisRS)	2|2|2|0	6	1.5	4	0|0|0|0|0|0|6|4|0|0|0|0|0|0|0|0|0|0	0	0	0	0	0	-11.48	0.6	0.79
Centrin2	TGGT1_280710	20Sproteasomesubunitbeta7	3|0|0|0	3	0.75	4	0|0|0|0|0|0|0|0|0|0|0|0|0|0|0|0|0|0	0.25	0.98	0.25	0.98	0.25	-2.45	7.5	0.53
Centrin2	TGGT1_282090	TGGT1_282090	23|13|14|6	56	14	4	0|0|0|0|0|0|18|15|0|0|0|0|0|0|0|0|0|0	0.01	0.02	0.01	0.02	0.01	-21.47	1.7	0.75
Centrin2	TGGT1_283550	TGGT1_283550	2|0|4|0	6	1.5	4	0|0|0|0|0|0|11|12|0|0|0|0|0|0|0|0|0|0	0	0	0	0	0	-25.29	0.26	0.85
Centrin2	TGGT1_283780	glucose-6-phosphate isomerase GPI	2|0|0|0	2	0.5	4	0|0|0|0|0|0|0|0|0|0|0|0|0|0|0|0|0|0	0.22	0.89	0.22	0.89	0.22	-2.45	5	0.57
Centrin2	TGGT1_283850	peptidyl-prolylcis-transisomerase	10|2|7|0	19	4.75	4	0|0|0|2|0|0|33|21|0|0|0|0|0|0|0|0|0|0	0	0	0	0	0	-61.41	0.34	0.87
Centrin2	TGGT1_284190	pyruvatecarboxylase	625|570|993|511	2699	674.75	4	313|300|441|295|226|291|540|488|75|110|2|22|89|113|126|216|136|66	0	0	0	0	0	#NAME?	1.51	0.89
Centrin2	TGGT1_285250	TGGT1_285250	2|0|0|0	2	0.5	4	0|0|0|0|0|0|3|9|0|0|0|0|0|0|0|0|0|0	0	0	0	0	0	-13.2	0.17	0.81
Centrin2	TGGT1_285810	MYND 285810	8|3|6|3	20	5	4	0|0|0|0|0|0|0|0|0|0|0|0|0|0|0|0|0|0	0.99	1	0.99	1	0.99	3.93	50	0
Centrin2	TGGT1_285870	SAG-related sequence SRS20A	3|0|0|0	3	0.75	4	0|0|0|0|0|0|0|3|0|0|0|0|0|0|0|0|0|0	0.1	0.38	0.1	0.38	0.1	-5.03	1	0.67
Centrin2	TGGT1_285980A	GPM1 285980A	2|0|0|0	2	0.5	4	0|0|0|0|0|0|0|2|0|0|0|0|0|0|0|0|0|0	0.08	0.31	0.08	0.31	0.08	-3.99	1	0.68
Centrin2	TGGT1_285990	Filamin/ABP280repeat-containingprotein	2|0|3|0	5	1.25	4	0|0|0|0|0|0|0|0|0|0|0|0|0|0|0|0|0|0	0.47	0.98	0.47	0.98	0.47	-2.45	12.5	0.26
Centrin2	TGGT1_286420A	EF-1-ALPHA 286420A	75|66|103|32	276	69	4	25|0|0|0|17|0|195|118|0|0|0|7|17|24|14|19|26|22	0	0	0	0	0	-298.3	0.76	0.89
Centrin2	TGGT1_286530	TGGT1_286530	2|0|0|0	2	0.5	4	0|0|0|0|0|0|0|0|0|0|0|0|0|0|0|0|0|0	0.22	0.89	0.22	0.89	0.22	-2.45	5	0.57
Centrin2	TGGT1_286580	IMC17	11|4|20|0	35	8.75	4	2|2|0|3|2|0|38|49|0|3|0|2|0|0|0|0|0|0	0	0	0	0	0	-102.64	0.38	0.88
Centrin2	TGGT1_286750	MA3domain-containingprotein	2|0|3|0	5	1.25	4	0|0|0|0|0|0|4|4|0|0|0|0|0|0|0|0|0|0	0	0.01	0	0.01	0	-9.29	0.62	0.76
Centrin2	TGGT1_287500	Tcomplexchaperonin	5|2|4|0	11	2.75	4	0|0|0|0|0|0|5|8|0|0|0|0|0|0|0|0|0|0	0	0	0	0	0	-14.48	0.85	0.78
Centrin2	TGGT1_288360	tryptophanyl-tRNA synthetase (TrpRS2)	10|7|11|0	28	7	4	0|0|2|3|4|0|16|22|0|2|0|0|2|3|0|4|3|0	0	0	0	0	0	-50.77	0.61	0.87
Centrin2	TGGT1_288380	HSP90	20|13|11|0	44	11	4	0|0|0|5|8|0|55|48|0|0|0|0|2|3|0|0|4|0	0	0	0	0	0	-128.41	0.38	0.88
Centrin2	TGGT1_288500	FAD Malate-dehydrogenase (MDH-FAD)	2|0|3|0	5	1.25	4	0|0|0|0|0|0|0|0|0|0|0|0|0|0|0|0|0|0	0.47	0.98	0.47	0.98	0.47	-2.45	12.5	0.26
Centrin2	TGGT1_288530	NOL1/NOP2/sunfamilyprotein	2|0|0|0	2	0.5	4	0|0|0|0|0|0|4|4|0|0|0|0|0|0|0|0|0|0	0	0	0	0	0	-9.29	0.25	0.78
Centrin2	TGGT1_288630	nucleosomeassemblyprotein(NAP)	2|0|0|0	2	0.5	4	0|0|0|0|0|0|3|3|0|0|0|0|0|0|0|0|0|0	0	0.02	0	0.02	0	-7.55	0.33	0.76
Centrin2	TGGT1_288650	GRA12	15|6|0|0	21	5.25	4	2|3|5|8|9|0|10|13|0|0|0|0|6|8|0|3|4|0	0	0	0	0	0	-44.91	0.53	0.85
Centrin2	TGGT1_288720	ribosomalproteinRPL10	6|0|0|0	6	1.5	4	0|2|0|0|0|0|3|7|2|0|0|0|0|0|0|0|0|0	0	0	0	0	0	-16.11	0.43	0.78
Centrin2	TGGT1_288800	endonuclease PP 288800	22|13|20|0	55	13.75	4	0|0|0|0|0|0|80|97|0|0|0|0|0|0|0|0|0|0	0	0	0	0	0	-196.36	0.31	0.88
Centrin2	TGGT1_289330	ubiquitinhydrolase 289330	3|0|12|0	15	3.75	4	0|0|0|2|0|0|7|17|0|0|0|0|0|0|0|0|0|0	0	0	0	0	0	-28.47	0.58	0.8
Centrin2	TGGT1_289530	ribosomalproteinRPL19	3|2|0|0	5	1.25	4	0|0|0|3|0|0|0|2|0|0|0|2|0|0|0|0|0|0	0.01	0.02	0.01	0.02	0.01	-8.75	0.71	0.75
Centrin2	TGGT1_289600	HSP29	3|2|0|0	5	1.25	4	0|0|0|0|3|0|7|9|0|0|0|0|0|0|0|0|2|0	0	0	0	0	0	-23.62	0.24	0.85
Centrin2	TGGT1_289650	PEP-carboxykinaseI	6|4|4|0	14	3.5	4	0|0|0|0|0|0|13|19|0|0|0|0|0|0|0|0|3|0	0	0	0	0	0	-38.46	0.4	0.87
Centrin2	TGGT1_289690	glyceraldehyde-3-phosphatedehydrogenaseGAPDH1	17|16|7|0	40	10	4	6|5|5|14|9|0|25|29|5|6|0|2|10|11|2|9|9|2	0	0	0	0	0	-87.92	0.51	0.88
Centrin2	TGGT1_289750	ribosomal-ubiquitinproteinRPL40	4|3|0|0	7	1.75	4	0|0|0|0|3|0|8|11|0|0|0|2|3|3|0|2|0|0	0	0	0	0	0	-27.94	0.28	0.86
Centrin2	TGGT1_289760	Biotin-synthetases-signal peptide	17|2|24|6	49	12.25	4	0|0|0|4|0|3|0|3|0|0|0|0|0|0|0|0|0|0	0.52	1	0.52	1	0.52	-7.95	4.9	0.21
Centrin2	TGGT1_289830	eukaryoticinitiationfactor-3,deltasubunit	3|0|0|0	3	0.75	4	0|0|0|0|0|0|0|0|0|0|0|0|0|0|0|0|0|0	0.25	0.98	0.25	0.98	0.25	-2.45	7.5	0.53
Centrin2	TGGT1_289880	TGGT1_289880	11|4|4|0	19	4.75	4	0|0|0|0|0|0|18|20|0|0|0|0|0|0|0|0|0|0	0	0	0	0	0	-41.58	0.5	0.86
Centrin2	TGGT1_290040	putative macrophage migration inhibitory factor	4|0|0|0	4	1	4	0|0|0|0|0|0|2|3|0|0|0|0|0|2|0|0|0|0	0.02	0.08	0.02	0.08	0.02	-8.75	0.57	0.73
Centrin2	TGGT1_290200	NAD/NADP octopine/nopaline dehydrogenase, alpha-helical domain-containing protein	2|3|3|0	8	2	4	0|0|0|0|0|0|7|6|0|0|0|0|0|0|0|2|0|0	0	0	0	0	0	-16.99	0.53	0.82
Centrin2	TGGT1_290290	ubiquitin-activatingenzymeE1familyprotein	5|0|3|0	8	2	4	0|0|0|0|0|0|6|9|0|0|0|0|0|0|0|0|4|0	0	0	0	0	0	-21.33	0.42	0.83
Centrin2	TGGT1_290620	TGGT1_290620	2|0|0|0	2	0.5	4	0|0|0|0|0|0|0|0|0|0|0|0|0|0|0|0|0|0	0.22	0.89	0.22	0.89	0.22	-2.45	5	0.57
Centrin2	TGGT1_290640	DNAmismatchrepairproteinMSH6-1	2|0|0|0	2	0.5	4	0|0|0|0|0|0|0|0|0|0|0|0|0|0|0|0|0|0	0.22	0.89	0.22	0.89	0.22	-2.45	5	0.57
Centrin2	TGGT1_290660	RNArecognitionmotif-containingprotein	2|2|4|0	8	2	4	0|4|3|4|3|0|3|4|0|2|0|0|0|0|0|2|0|0	0	0	0	0	0	-17.32	0.53	0.82
Centrin2	TGGT1_290670	leucyl aminopeptidase LAP	6|5|4|0	15	3.75	4	2|0|8|4|2|0|11|10|0|3|0|0|0|7|2|3|7|0	0	0	0	0	0	-40.46	0.42	0.87
Centrin2	TGGT1_290950	clathrinheavychain	7|2|2|0	11	2.75	4	0|0|3|2|0|0|5|12|0|0|0|0|0|0|0|4|2|0	0	0	0	0	0	-26.75	0.46	0.84
Centrin2	TGGT1_291180	TGGT1_291180	10|9|12|0	31	7.75	4	0|0|0|2|0|0|67|78|0|0|0|0|0|0|0|0|0|0	0	0	0	0	0	-162.85	0.21	0.88
Centrin2	TGGT1_291890	microneme protein MIC1	7|3|0|0	10	2.5	4	0|0|5|0|0|0|9|9|0|2|0|0|0|0|0|0|0|0	0	0	0	0	0	-28.09	0.4	0.84
Centrin2	TGGT1_291930	RNArecognitionmotif-containingprotein	8|2|4|0	14	3.5	4	0|0|0|0|0|0|12|11|0|0|0|0|0|0|0|0|0|0	0	0	0	0	0	-25.29	0.61	0.82
Centrin2	TGGT1_291950	RNArecognitionmotif-containingprotein	7|3|9|0	19	4.75	4	0|0|0|0|0|0|15|17|0|0|0|0|0|0|0|0|0|0	0	0	0	0	0	-34.93	0.59	0.85
Centrin2	TGGT1_291960	ROP40 (incomplete catalytic triad)	7|4|0|0	11	2.75	4	0|0|0|2|0|0|4|9|0|0|0|0|4|3|0|0|0|0	0	0	0	0	0	-22.66	0.55	0.82
Centrin2	TGGT1_292080	leucyl-tRNAsynthetase	12|6|4|0	22	5.5	4	0|0|2|0|0|0|21|22|0|2|0|0|0|0|2|2|3|0	0	0	0	0	0	-52.77	0.46	0.87
Centrin2	TGGT1_292130	ribosomalproteinRPL13A	4|3|3|0	10	2.5	4	0|0|3|5|3|0|6|6|3|2|0|3|4|6|0|5|0|0	0	0	0	0	0	-26.09	0.43	0.85
Centrin2	TGGT1_292200	RNArecognitionmotif-containingprotein	7|2|2|0	11	2.75	4	0|0|0|0|0|0|23|13|0|0|0|0|0|0|0|0|0|0	0	0	0	0	0	-39.25	0.31	0.87
Centrin2	TGGT1_292950	TGGT1_292950	10|4|6|0	20	5	4	0|0|0|0|0|0|22|27|0|0|0|0|0|0|0|0|0|0	0	0	0	0	0	-53.66	0.41	0.87
Centrin2	TGGT1_293180	NADP-specificglutamatedehydrogenase	6|4|5|0	15	3.75	4	0|0|0|0|0|0|10|9|0|0|0|0|0|0|0|2|0|0	0	0	0	0	0	-23.22	0.71	0.83
Centrin2	TGGT1_294550	dyneinheavychain	42|22|45|7	116	29	4	0|0|0|0|0|0|108|120|0|0|0|0|0|0|0|0|0|0	0	0	0	0	0	-223.86	0.51	0.88
Centrin2	TGGT1_294620	eukaryoticinitiationfactor-3,subunit8	6|4|4|0	14	3.5	4	0|0|2|0|0|0|13|12|0|0|0|0|0|0|0|2|0|0	0	0	0	0	0	-32.02	0.48	0.86
Centrin2	TGGT1_294630	TGGT1_294630	6|0|7|0	13	3.25	4	0|0|0|0|0|0|28|32|0|0|0|0|0|0|0|0|0|0	0	0	0	0	0	-65.81	0.22	0.88
Centrin2	TGGT1_294670	translationinitiationfactor3subunit	8|5|11|0	24	6	4	0|0|0|0|0|0|17|18|0|0|0|0|0|0|0|0|0|0	0	0	0	0	0	-38.33	0.69	0.85
Centrin2	TGGT1_294710	RNArecognitionmotif-containingprotein	3|0|2|0	5	1.25	4	0|0|0|0|0|0|2|5|0|0|0|0|0|0|0|0|0|0	0.01	0.03	0.01	0.03	0.01	-8.53	0.71	0.74
Centrin2	TGGT1_294860	BCC0	39|32|36|7	114	28.5	4	0|0|0|0|0|0|53|49|0|0|0|0|0|0|0|0|0|0	0	0	0	0	0	-88.55	1.12	0.88
Centrin2	TGGT1_295110	ROP7	5|3|0|0	8	2	4	0|0|0|0|0|0|0|0|0|0|0|0|0|2|0|0|0|0	0.34	0.85	0.34	0.85	0.34	-3.99	4	0.33
Centrin2	TGGT1_295125	ROP4	5|4|0|0	9	2.25	4	0|0|0|0|0|0|0|4|0|0|0|2|2|0|0|0|0|0	0.04	0.11	0.04	0.11	0.04	-9.64	1.12	0.71
Centrin2	TGGT1_295360	IMC18	4|3|3|0	10	2.5	4	0|0|0|0|0|0|14|23|0|0|0|0|0|0|0|0|0|0	0	0	0	0	0	-40.4	0.27	0.87
Centrin2	TGGT1_295450	sjoegrensyndromenuclearautoantigen1familyprotein	2|0|0|0	2	0.5	4	0|0|0|0|0|0|0|0|0|0|0|0|0|0|0|0|0|0	0.22	0.89	0.22	0.89	0.22	-2.45	5	0.57
Centrin2	TGGT1_295850	AAP2	265|205|258|101	829	207.25	4	0|0|0|0|0|0|4|9|0|0|0|0|10|24|20|49|0|0	0.91	1	0.91	1	0.91	0.57	8.05	0.01
Centrin2	TGGT1_297060	phosphoglyceratemutasePGMII	8|5|3|0	16	4	4	0|0|0|0|0|0|11|14|0|0|0|0|0|2|0|0|0|0	0	0	0	0	0	-29.74	0.59	0.84
Centrin2	TGGT1_297070	TGGT1_297070	2|2|0|0	4	1	4	0|0|0|0|0|0|0|0|0|0|0|0|0|2|0|0|0|0	0.16	0.31	0.16	0.31	0.16	-3.99	2	0.66
Centrin2	TGGT1_297500	T-complexprotein1etasubunit	4|0|4|0	8	2	4	0|0|0|0|2|2|13|10|0|0|0|0|0|0|0|0|0|0	0	0	0	0	0	-29.92	0.3	0.86
Centrin2	TGGT1_297720	trehalose-phosphatase	13|6|15|2	36	9	4	0|0|0|0|0|0|55|49|0|0|0|0|0|0|0|0|0|0	0	0	0	0	0	-106.13	0.35	0.88
Centrin2	TGGT1_298610	GYF298610	7|5|7|0	19	4.75	4	0|0|0|0|0|0|33|30|0|0|0|0|0|0|0|0|0|0	0	0	0	0	0	-69.2	0.3	0.88
Centrin2	TGGT1_299050	ribosomalproteinRPL17	3|0|0|0	3	0.75	4	0|0|0|0|0|0|0|0|0|0|0|0|0|0|0|0|0|0	0.25	0.98	0.25	0.98	0.25	-2.45	7.5	0.53
Centrin2	TGGT1_300000	ribosomalproteinRPL18	3|0|0|0	3	0.75	4	0|0|0|2|2|0|0|0|0|0|0|2|2|0|0|3|0|0	0	0	0	0	0	-10.8	0.33	0.78
Centrin2	TGGT1_300100	RON2	4|0|0|0	4	1	4	0|0|0|0|0|0|3|2|0|0|0|0|0|0|0|4|0|0	0	0.02	0	0.02	0	-10.78	0.44	0.76
Centrin2	TGGT1_300140	elongationfactor1-gamma	4|2|4|0	10	2.5	4	0|0|0|5|2|0|3|4|0|0|0|0|0|2|0|2|3|0	0	0	0	0	0	-17.32	0.67	0.81
Centrin2	TGGT1_300260	threonyl-tRNAsynthetasefamilyprotein	4|3|0|0	7	1.75	4	0|0|3|3|0|0|14|14|0|0|0|0|0|0|0|0|4|0	0	0	0	0	0	-38.81	0.2	0.87
Centrin2	TGGT1_301270	kinase (TKL1, nucleus)	5|2|4|0	11	2.75	4	0|0|0|0|0|0|35|26|0|0|0|0|0|0|0|0|0|0	0	0	0	0	0	-66.92	0.18	0.88
Centrin2	TGGT1_301400	TGGT1_301400	2|0|0|0	2	0.5	4	0|0|0|0|0|0|0|0|0|0|0|0|0|0|2|0|0|0	0.08	0.31	0.08	0.31	0.08	-3.99	1	0.68
Centrin2	TGGT1_301440	CDPK1	6|3|3|0	12	3	4	0|0|0|0|0|0|3|9|0|0|0|0|0|0|0|0|0|0	0.01	0.03	0.01	0.03	0.01	-13.2	1	0.75
Centrin2	TGGT1_304520	TGGT1_304520	2|0|0|0	2	0.5	4	0|0|0|0|0|0|2|0|0|0|0|0|0|0|0|0|0|0	0.08	0.31	0.08	0.31	0.08	-3.99	1	0.68
Centrin2	TGGT1_304650	Phosphatase 304650	24|18|25|0	67	16.75	4	0|0|0|0|0|0|3|4|0|0|0|0|0|0|0|0|0|0	0.75	1	0.75	1	0.75	-8.6	9.57	0.1
Centrin2	TGGT1_304970	CDK 304970	2|0|4|0	6	1.5	4	0|0|0|0|0|0|6|6|0|0|0|0|0|0|0|0|0|0	0	0	0	0	0	-13.4	0.5	0.79
Centrin2	TGGT1_305160	histoneH2Ba	6|3|0|0	9	2.25	4	0|0|0|0|6|0|4|6|0|0|0|2|3|3|0|0|4|0	0	0	0	0	0	-22.75	0.45	0.83
Centrin2	TGGT1_305340	corepressorcomplexCRC230	9|0|5|0	14	3.5	4	0|0|0|0|0|0|13|12|0|0|0|0|0|0|0|0|0|0	0	0	0	0	0	-27.35	0.56	0.82
Centrin2	TGGT1_305520	ribosomalproteinRPS2	9|6|0|0	15	3.75	4	0|0|4|4|4|0|7|12|0|0|0|2|4|4|3|5|4|0	0	0	0	0	0	-31.39	0.54	0.84
Centrin2	TGGT1_305750	nucleolargtp-bindingprotein2	5|0|0|0	5	1.25	4	0|0|0|0|0|0|4|3|0|0|0|0|0|0|0|0|0|0	0.05	0.2	0.05	0.2	0.05	-8.6	0.71	0.71
Centrin2	TGGT1_305850	RNArecognitionmotif-containingprotein	2|0|0|0	2	0.5	4	0|0|0|0|0|0|2|5|0|0|0|0|0|0|0|0|0|0	0	0.01	0	0.01	0	-8.53	0.29	0.77
Centrin2	TGGT1_306330	phospholipase	2|0|0|0	2	0.5	4	0|0|0|0|0|0|0|0|0|0|0|0|0|0|0|0|0|0	0.22	0.89	0.22	0.89	0.22	-2.45	5	0.57
Centrin2	TGGT1_306650	TGGT1_306650	2|0|0|0	2	0.5	4	0|0|0|0|0|0|0|0|0|0|0|0|0|0|0|0|0|0	0.22	0.89	0.22	0.89	0.22	-2.45	5	0.57
Centrin2	TGGT1_306670	TGGT1_306670	3|2|0|0	5	1.25	4	0|0|0|0|0|0|0|0|0|0|0|0|0|0|0|0|0|0	0.47	0.98	0.47	0.98	0.47	-2.45	12.5	0.26
Centrin2	TGGT1_307040	shikimatedehydrogenasesubstratebindingdomain-containingprotein	6|0|10|0	16	4	4	0|0|0|0|0|0|31|29|0|0|0|0|0|0|0|0|0|0	0	0	0	0	0	-65.81	0.27	0.88
Centrin2	TGGT1_308020	SAG-related sequence SRS57	8|3|0|0	11	2.75	4	2|0|2|0|2|0|2|6|0|0|0|0|0|3|0|0|0|0	0.03	0.11	0.03	0.11	0.03	-15.17	0.85	0.72
Centrin2	TGGT1_308090	ROP5 308090	24|17|10|4	55	13.75	4	6|11|10|27|12|0|26|43|0|4|0|9|8|16|8|14|9|0	0	0	0	0	0	-108.98	0.49	0.88
Centrin2	TGGT1_308840	SAG-relatedsequenceSRS51	4|3|0|0	7	1.75	4	0|0|0|0|0|0|6|11|0|0|0|0|0|0|0|0|0|0	0	0	0	0	0	-18.67	0.41	0.82
Centrin2	TGGT1_308860	Apical Cap3	5|2|6|3	16	4	4	0|0|0|2|2|0|18|34|0|0|0|2|0|2|0|0|3|0	0	0	0	0	0	-55.17	0.28	0.88
[truncated: 1,438 more rows]
