# Supplementary material for: Proteomic characterization of the Toxoplasma gondii cytokinesis machinery portrays an expanded hierarchy of its assembly and function
Source: Nat Commun. 2022 Aug 8;13:4644. doi: 10.1038/s41467-022-32151-0 (PMC9360017; doi:10.1038/s41467-022-32151-0)
Supplement: Supplementary file 14 — Source Data [file 41467_2022_32151_MOESM14_ESM.xlsx]

## Sheet: Figure 2a
Heatmap correlation values
row	column	value
AAP2	AAP2	1
AAP2	AAP3	1
AAP2	AAP4	0.980053
AAP2	AAP5	0.999989
AAP2	AC3	0.0989323
AAP2	AP2XI-2	0.989543
AAP2	BCC0	0.0452675
AAP2	BCC1	-0.321219
AAP2	BCC10	-0.276353
AAP2	BCC11	-0.0220395
AAP2	BCC2	-0.3533
AAP2	BCC3	-0.265121
AAP2	BCC4	-0.252735
AAP2	BCC5	-0.356986
AAP2	BCC6	-0.318
AAP2	BCC7	-0.375704
AAP2	BCC8	-0.237963
AAP2	BCC9	1
AAP2	Cn2ACP1	1
AAP2	DRPB	0.952754
AAP2	eLF3-10	0.9376
AAP2	FIKK	-0.255927
AAP2	HSP21	-0.21502
AAP2	HSP29	-0.187456
AAP2	IMC1	-0.213728
AAP2	IMC13	-0.309809
AAP2	IMC14	-0.193625
AAP2	IMC19	-0.321631
AAP2	IMC3	-0.191329
AAP2	IMC4	-0.238351
AAP2	IMC5	-0.247625
AAP2	IMC9	-0.365902
AAP2	ISC1	-0.269098
AAP2	TGGT1_231210	0.999723
AAP2	SRP54	0.986875
AAP2	TgCNEP-C	-0.2
AAP2	TGGT1_225270	-0.2
AAP2	TGGT1_234270	-0.2
AAP2	TGGT1_254390	1
AAP2	TGGT1_257370	1
AAP2	TGGT1_265770	-0.2
AAP2	TGGT1_268870	-0.149621
AAP2	TGGT1_273560	0.999136
AAP2	TGGT1_282090	0.997489
AAP2	TGGT1_288800	0.482579
AAP2	AC10	0.272394
AAP2	TGGT1_294550	0.99271
AAP2	TGGT1_304650	1
AAP2	TGGT1_311880	1
AAP2	TGGT1_319710	-0.2
AAP2	TgZFP2	0.842038
AAP2	TSC3	-0.0384522
AAP2	TSC4	-0.293452
AAP2	VPS9	0.960072
AAP3	AAP2	1
AAP3	AAP3	1
AAP3	AAP4	0.980053
AAP3	AAP5	0.999989
AAP3	AC3	0.0989323
AAP3	AP2XI-2	0.989543
AAP3	BCC0	0.0452675
AAP3	BCC1	-0.321219
AAP3	BCC10	-0.276353
AAP3	BCC11	-0.0220395
AAP3	BCC2	-0.3533
AAP3	BCC3	-0.265121
AAP3	BCC4	-0.252735
AAP3	BCC5	-0.356986
AAP3	BCC6	-0.318
AAP3	BCC7	-0.375704
AAP3	BCC8	-0.237963
AAP3	BCC9	1
AAP3	Cn2ACP1	1
AAP3	DRPB	0.952754
AAP3	eLF3-10	0.9376
AAP3	FIKK	-0.255927
AAP3	HSP21	-0.21502
AAP3	HSP29	-0.187456
AAP3	IMC1	-0.213728
AAP3	IMC13	-0.309809
AAP3	IMC14	-0.193625
AAP3	IMC19	-0.321631
AAP3	IMC3	-0.191329
AAP3	IMC4	-0.238351
AAP3	IMC5	-0.247625
AAP3	IMC9	-0.365902
AAP3	ISC1	-0.269098
AAP3	TGGT1_231210	0.999723
AAP3	SRP54	0.986875
AAP3	TgCNEP-C	-0.2
AAP3	TGGT1_225270	-0.2
AAP3	TGGT1_234270	-0.2
AAP3	TGGT1_254390	1
AAP3	TGGT1_257370	1
AAP3	TGGT1_265770	-0.2
AAP3	TGGT1_268870	-0.149621
AAP3	TGGT1_273560	0.999136
AAP3	TGGT1_282090	0.997489
AAP3	TGGT1_288800	0.482579
AAP3	AC10	0.272394
AAP3	TGGT1_294550	0.99271
AAP3	TGGT1_304650	1
AAP3	TGGT1_311880	1
AAP3	TGGT1_319710	-0.2
AAP3	TgZFP2	0.842038
AAP3	TSC3	-0.0384522
AAP3	TSC4	-0.293452
AAP3	VPS9	0.960072
AAP4	AAP2	0.980053
AAP4	AAP3	0.980053
AAP4	AAP4	1
AAP4	AAP5	0.980938
AAP4	AC3	0.293116
AAP4	AP2XI-2	0.98475
AAP4	BCC0	0.0980115
AAP4	BCC1	-0.380953
AAP4	BCC10	-0.0959163
AAP4	BCC11	0.166675
AAP4	BCC2	-0.265402
AAP4	BCC3	-0.27856
AAP4	BCC4	-0.303599
AAP4	BCC5	-0.192605
AAP4	BCC6	-0.354199
AAP4	BCC7	-0.330971
AAP4	BCC8	-0.0461135
AAP4	BCC9	0.980053
AAP4	Cn2ACP1	0.980053
AAP4	DRPB	0.984419
AAP4	eLF3-10	0.942337
AAP4	FIKK	-0.306896
AAP4	HSP21	-0.020132
AAP4	HSP29	0.00703233
AAP4	IMC1	-0.0488108
AAP4	IMC13	-0.248075
AAP4	IMC14	-0.0580266
AAP4	IMC19	-0.224149
AAP4	IMC3	-0.00468457
AAP4	IMC4	-0.0619945
AAP4	IMC5	-0.0570947
AAP4	IMC9	-0.295652
AAP4	ISC1	-0.0802318
AAP4	TGGT1_231210	0.982223
AAP4	SRP54	0.981033
AAP4	TgCNEP-C	-0.247817
AAP4	TGGT1_225270	-0.247817
AAP4	TGGT1_234270	-0.247817
AAP4	TGGT1_254390	0.980053
AAP4	TGGT1_257370	0.980053
AAP4	TGGT1_265770	-0.247817
AAP4	TGGT1_268870	0.0462249
AAP4	TGGT1_273560	0.987314
AAP4	TGGT1_282090	0.973847
AAP4	TGGT1_288800	0.467227
AAP4	AC10	0.451931
AAP4	TGGT1_294550	0.994902
AAP4	TGGT1_304650	0.980053
AAP4	TGGT1_311880	0.980053
AAP4	TGGT1_319710	-0.247817
AAP4	TgZFP2	0.802972
AAP4	TSC3	0.0417909
AAP4	TSC4	-0.238299
AAP4	VPS9	0.968904
AAP5	AAP2	0.999989
AAP5	AAP3	0.999989
AAP5	AAP4	0.980938
AAP5	AAP5	1
AAP5	AC3	0.103483
AAP5	AP2XI-2	0.989896
AAP5	BCC0	0.0459487
AAP5	BCC1	-0.322229
AAP5	BCC10	-0.27212
AAP5	BCC11	-0.017496
AAP5	BCC2	-0.352202
AAP5	BCC3	-0.266385
AAP5	BCC4	-0.254153
AAP5	BCC5	-0.353126
AAP5	BCC6	-0.319337
AAP5	BCC7	-0.375069
AAP5	BCC8	-0.233523
AAP5	BCC9	0.999989
AAP5	Cn2ACP1	0.999989
AAP5	DRPB	0.953939
AAP5	eLF3-10	0.938169
AAP5	FIKK	-0.257363
AAP5	HSP21	-0.210544
AAP5	HSP29	-0.182951
AAP5	IMC1	-0.210526
AAP5	IMC13	-0.309341
AAP5	IMC14	-0.191273
AAP5	IMC19	-0.320292
AAP5	IMC3	-0.18747
AAP5	IMC4	-0.234837
AAP5	IMC5	-0.243209
AAP5	IMC9	-0.365239
AAP5	ISC1	-0.265176
AAP5	TGGT1_231210	0.999771
AAP5	SRP54	0.987205
AAP5	TgCNEP-C	-0.201122
AAP5	TGGT1_225270	-0.201122
AAP5	TGGT1_234270	-0.201122
AAP5	TGGT1_254390	0.999989
AAP5	TGGT1_257370	0.999989
AAP5	TGGT1_265770	-0.201122
AAP5	TGGT1_268870	-0.145082
AAP5	TGGT1_273560	0.999316
AAP5	TGGT1_282090	0.997397
AAP5	TGGT1_288800	0.482473
AAP5	AC10	0.276757
AAP5	TGGT1_294550	0.993207
AAP5	TGGT1_304650	0.999989
AAP5	TGGT1_311880	0.999989
AAP5	TGGT1_319710	-0.201122
AAP5	TgZFP2	0.841558
AAP5	TSC3	-0.0374523
AAP5	TSC4	-0.293134
AAP5	VPS9	0.960743
AC3	AAP2	0.0989323
AC3	AAP3	0.0989323
AC3	AAP4	0.293116
AC3	AAP5	0.103483
AC3	AC3	1
AC3	AP2XI-2	0.179877
AC3	BCC0	0.223436
AC3	BCC1	-0.281416
AC3	BCC10	0.87597
AC3	BCC11	0.972724
AC3	BCC2	0.262433
AC3	BCC3	-0.23481
AC3	BCC4	-0.291124
AC3	BCC5	0.786986
AC3	BCC6	-0.265226
AC3	BCC7	0.149868
AC3	BCC8	0.934858
AC3	BCC9	0.0989323
AC3	Cn2ACP1	0.0989323
AC3	DRPB	0.357851
AC3	eLF3-10	0.227452
AC3	FIKK	-0.294383
AC3	HSP21	0.948644
AC3	HSP29	0.954652
AC3	IMC1	0.723759
AC3	IMC13	0.138959
AC3	IMC14	0.548269
AC3	IMC19	0.318872
AC3	IMC3	0.85246
AC3	IMC4	0.780913
AC3	IMC5	0.92613
AC3	IMC9	0.172483
AC3	ISC1	0.850559
AC3	TGGT1_231210	0.112297
AC3	SRP54	0.175144
AC3	TgCNEP-C	-0.236259
AC3	TGGT1_225270	-0.236259
AC3	TGGT1_234270	-0.236259
AC3	TGGT1_254390	0.0989323
AC3	TGGT1_257370	0.0989323
AC3	TGGT1_265770	-0.236259
AC3	TGGT1_268870	0.966007
AC3	TGGT1_273560	0.140082
AC3	TGGT1_282090	0.0830369
AC3	TGGT1_288800	0.0548389
AC3	AC10	0.974741
AC3	TGGT1_294550	0.210403
AC3	TGGT1_304650	0.0989323
AC3	TGGT1_311880	0.0989323
AC3	TGGT1_319710	-0.236259
AC3	TgZFP2	-0.00371798
AC3	TSC3	0.27734
AC3	TSC4	0.100112
AC3	VPS9	0.249032
AP2XI-2	AAP2	0.989543
AP2XI-2	AAP3	0.989543
AP2XI-2	AAP4	0.98475
AP2XI-2	AAP5	0.989896
AP2XI-2	AC3	0.179877
AP2XI-2	AP2XI-2	1
AP2XI-2	BCC0	0.135145
AP2XI-2	BCC1	-0.287575
AP2XI-2	BCC10	-0.205781
AP2XI-2	BCC11	0.0639437
AP2XI-2	BCC2	-0.350621
AP2XI-2	BCC3	-0.294042
AP2XI-2	BCC4	-0.167317
AP2XI-2	BCC5	-0.281208
AP2XI-2	BCC6	-0.244902
AP2XI-2	BCC7	-0.259846
AP2XI-2	BCC8	-0.152198
AP2XI-2	BCC9	0.989543
AP2XI-2	Cn2ACP1	0.989543
AP2XI-2	DRPB	0.981427
AP2XI-2	eLF3-10	0.976845
AP2XI-2	FIKK	-0.171522
AP2XI-2	HSP21	-0.128953
AP2XI-2	HSP29	-0.10449
AP2XI-2	IMC1	-0.138967
AP2XI-2	IMC13	-0.300069
AP2XI-2	IMC14	-0.159486
AP2XI-2	IMC19	-0.311183
AP2XI-2	IMC3	-0.119824
AP2XI-2	IMC4	-0.169091
AP2XI-2	IMC5	-0.16723
AP2XI-2	IMC9	-0.356519
AP2XI-2	ISC1	-0.208432
AP2XI-2	TGGT1_231210	0.992666
AP2XI-2	SRP54	0.999719
AP2XI-2	TgCNEP-C	-0.102986
AP2XI-2	TGGT1_225270	-0.102986
AP2XI-2	TGGT1_234270	-0.102986
AP2XI-2	TGGT1_254390	0.989543
AP2XI-2	TGGT1_257370	0.989543
AP2XI-2	TGGT1_265770	-0.102986
AP2XI-2	TGGT1_268870	-0.0697015
AP2XI-2	TGGT1_273560	0.991982
AP2XI-2	TGGT1_282090	0.993919
AP2XI-2	TGGT1_288800	0.581081
AP2XI-2	AC10	0.362244
AP2XI-2	TGGT1_294550	0.996528
AP2XI-2	TGGT1_304650	0.989543
AP2XI-2	TGGT1_311880	0.989543
AP2XI-2	TGGT1_319710	-0.102986
AP2XI-2	TgZFP2	0.88892
AP2XI-2	TSC3	-0.0436873
AP2XI-2	TSC4	-0.314276
AP2XI-2	VPS9	0.990374
BCC0	AAP2	0.0452675
BCC0	AAP3	0.0452675
BCC0	AAP4	0.0980115
BCC0	AAP5	0.0459487
BCC0	AC3	0.223436
BCC0	AP2XI-2	0.135145
BCC0	BCC0	1
BCC0	BCC1	-0.102758
BCC0	BCC10	0.0345881
BCC0	BCC11	0.0929438
BCC0	BCC2	0.560632
BCC0	BCC3	0.561409
BCC0	BCC4	0.681304
BCC0	BCC5	0.0718512
BCC0	BCC6	0.784437
BCC0	BCC7	0.822354
BCC0	BCC8	0.152935
BCC0	BCC9	0.0452675
BCC0	Cn2ACP1	0.0452675
BCC0	DRPB	0.195079
BCC0	eLF3-10	0.275799
BCC0	FIKK	0.687495
BCC0	HSP21	0.183924
BCC0	HSP29	0.147909
BCC0	IMC1	0.679252
BCC0	IMC13	0.678474
BCC0	IMC14	0.626317
BCC0	IMC19	0.588609
BCC0	IMC3	0.50644
BCC0	IMC4	0.570816
BCC0	IMC5	0.11906
BCC0	IMC9	0.640997
BCC0	ISC1	0.378926
BCC0	TGGT1_231210	0.0600065
BCC0	SRP54	0.149232
BCC0	TgCNEP-C	0.573099
BCC0	TGGT1_225270	0.573099
BCC0	TGGT1_234270	0.573099
BCC0	TGGT1_254390	0.0452675
BCC0	TGGT1_257370	0.0452675
BCC0	TGGT1_265770	0.573099
BCC0	TGGT1_268870	0.140107
BCC0	TGGT1_273560	0.0514035
BCC0	TGGT1_282090	0.0872328
BCC0	TGGT1_288800	0.631241
BCC0	AC10	0.247269
BCC0	TGGT1_294550	0.102311
BCC0	TGGT1_304650	0.0452675
BCC0	TGGT1_311880	0.0452675
BCC0	TGGT1_319710	0.573099
BCC0	TgZFP2	0.368143
BCC0	TSC3	0.600574
BCC0	TSC4	0.506937
BCC0	VPS9	0.220069
BCC1	AAP2	-0.321219
BCC1	AAP3	-0.321219
BCC1	AAP4	-0.380953
BCC1	AAP5	-0.322229
BCC1	AC3	-0.281416
BCC1	AP2XI-2	-0.287575
BCC1	BCC0	-0.102758
BCC1	BCC1	1
BCC1	BCC10	0.0847521
BCC1	BCC11	-0.136578
BCC1	BCC2	-0.490901
BCC1	BCC3	-0.405781
BCC1	BCC4	0.379454
BCC1	BCC5	0.267585
BCC1	BCC6	0.208054
BCC1	BCC7	0.231591
BCC1	BCC8	-0.058805
BCC1	BCC9	-0.321219
BCC1	Cn2ACP1	-0.321219
BCC1	DRPB	-0.284727
BCC1	eLF3-10	-0.203264
BCC1	FIKK	0.370434
BCC1	HSP21	-0.132287
BCC1	HSP29	-0.121412
BCC1	IMC1	-0.372986
BCC1	IMC13	-0.461741
BCC1	IMC14	-0.549758
BCC1	IMC19	-0.516936
BCC1	IMC3	-0.35632
BCC1	IMC4	-0.396882
BCC1	IMC5	-0.0351311
BCC1	IMC9	-0.445179
BCC1	ISC1	-0.381357
BCC1	TGGT1_231210	-0.316187
BCC1	SRP54	-0.276473
BCC1	TgCNEP-C	0.494566
BCC1	TGGT1_225270	0.494566
BCC1	TGGT1_234270	0.494566
BCC1	TGGT1_254390	-0.321219
BCC1	TGGT1_257370	-0.321219
BCC1	TGGT1_265770	0.494566
BCC1	TGGT1_268870	-0.170382
BCC1	TGGT1_273560	-0.330125
BCC1	TGGT1_282090	-0.289308
BCC1	TGGT1_288800	0.162688
BCC1	AC10	-0.240763
BCC1	TGGT1_294550	-0.334451
BCC1	TGGT1_304650	-0.321219
BCC1	TGGT1_311880	-0.321219
BCC1	TGGT1_319710	0.494566
BCC1	TgZFP2	-0.0378
BCC1	TSC3	-0.651354
BCC1	TSC4	-0.538108
BCC1	VPS9	-0.247239
BCC10	AAP2	-0.276353
BCC10	AAP3	-0.276353
BCC10	AAP4	-0.0959163
BCC10	AAP5	-0.27212
BCC10	AC3	0.87597
BCC10	AP2XI-2	-0.205781
BCC10	BCC0	0.0345881
BCC10	BCC1	0.0847521
BCC10	BCC10	1
BCC10	BCC11	0.925702
BCC10	BCC2	0.211726
BCC10	BCC3	-0.301124
BCC10	BCC4	-0.2844
BCC10	BCC5	0.979567
BCC10	BCC6	-0.278488
BCC10	BCC7	0.150398
BCC10	BCC8	0.973622
BCC10	BCC9	-0.276353
BCC10	Cn2ACP1	-0.276353
BCC10	DRPB	-0.0212046
BCC10	eLF3-10	-0.157731
BCC10	FIKK	-0.288864
BCC10	HSP21	0.95425
BCC10	HSP29	0.963448
BCC10	IMC1	0.618477
BCC10	IMC13	0.0527392
BCC10	IMC14	0.416947
BCC10	IMC19	0.243709
BCC10	IMC3	0.775272
BCC10	IMC4	0.693849
BCC10	IMC5	0.985507
BCC10	IMC9	0.115134
BCC10	ISC1	0.806826
BCC10	TGGT1_231210	-0.265219
BCC10	SRP54	-0.210817
BCC10	TgCNEP-C	-0.212792
BCC10	TGGT1_225270	-0.212792
BCC10	TGGT1_234270	-0.212792
BCC10	TGGT1_254390	-0.276353
BCC10	TGGT1_257370	-0.276353
BCC10	TGGT1_265770	-0.212792
BCC10	TGGT1_268870	0.952789
BCC10	TGGT1_273560	-0.237795
BCC10	TGGT1_282090	-0.295035
BCC10	TGGT1_288800	-0.200395
BCC10	AC10	0.795358
BCC10	TGGT1_294550	-0.176485
BCC10	TGGT1_304650	-0.276353
BCC10	TGGT1_311880	-0.276353
BCC10	TGGT1_319710	-0.212792
BCC10	TgZFP2	-0.350912
BCC10	TSC3	0.0916302
BCC10	TSC4	0.031627
BCC10	VPS9	-0.138878
BCC11	AAP2	-0.0220395
BCC11	AAP3	-0.0220395
BCC11	AAP4	0.166675
BCC11	AAP5	-0.017496
BCC11	AC3	0.972724
BCC11	AP2XI-2	0.0639437
BCC11	BCC0	0.0929438
BCC11	BCC1	-0.136578
BCC11	BCC10	0.925702
BCC11	BCC11	1
BCC11	BCC2	0.125225
BCC11	BCC3	-0.384324
BCC11	BCC4	-0.273524
BCC11	BCC5	0.852859
BCC11	BCC6	-0.292398
BCC11	BCC7	0.149504
BCC11	BCC8	0.968693
BCC11	BCC9	-0.0220395
BCC11	Cn2ACP1	-0.0220395
BCC11	DRPB	0.243269
BCC11	eLF3-10	0.123424
BCC11	FIKK	-0.279518
BCC11	HSP21	0.971057
BCC11	HSP29	0.978558
BCC11	IMC1	0.621409
BCC11	IMC13	-0.00851795
BCC11	IMC14	0.405827
BCC11	IMC19	0.179119
BCC11	IMC3	0.77502
BCC11	IMC4	0.693308
BCC11	IMC5	0.961808
BCC11	IMC9	0.0355265
BCC11	ISC1	0.793511
BCC11	TGGT1_231210	-0.00802509
BCC11	SRP54	0.0602906
BCC11	TgCNEP-C	-0.180724
BCC11	TGGT1_225270	-0.180724
BCC11	TGGT1_234270	-0.180724
BCC11	TGGT1_254390	-0.0220395
BCC11	TGGT1_257370	-0.0220395
BCC11	TGGT1_265770	-0.180724
BCC11	TGGT1_268870	0.982247
BCC11	TGGT1_273560	0.0191367
BCC11	TGGT1_282090	-0.0353658
BCC11	TGGT1_288800	0.0133536
BCC11	AC10	0.944672
BCC11	TGGT1_294550	0.0884643
BCC11	TGGT1_304650	-0.0220395
BCC11	TGGT1_311880	-0.0220395
BCC11	TGGT1_319710	-0.180724
BCC11	TgZFP2	-0.0881501
BCC11	TSC3	0.0888527
BCC11	TSC4	-0.0522315
BCC11	VPS9	0.140326
BCC2	AAP2	-0.3533
BCC2	AAP3	-0.3533
BCC2	AAP4	-0.265402
BCC2	AAP5	-0.352202
BCC2	AC3	0.262433
BCC2	AP2XI-2	-0.350621
BCC2	BCC0	0.560632
BCC2	BCC1	-0.490901
BCC2	BCC10	0.211726
BCC2	BCC11	0.125225
BCC2	BCC2	1
BCC2	BCC3	0.859286
BCC2	BCC4	0.0622506
BCC2	BCC5	0.1767
BCC2	BCC6	0.331414
BCC2	BCC7	0.356074
BCC2	BCC8	0.276179
BCC2	BCC9	-0.3533
BCC2	Cn2ACP1	-0.3533
BCC2	DRPB	-0.286874
BCC2	eLF3-10	-0.350501
BCC2	FIKK	0.0768132
BCC2	HSP21	0.315202
BCC2	HSP29	0.283078
BCC2	IMC1	0.812339
BCC2	IMC13	0.976055
BCC2	IMC14	0.943442
BCC2	IMC19	0.997238
BCC2	IMC3	0.711815
BCC2	IMC4	0.788107
BCC2	IMC5	0.271435
BCC2	IMC9	0.988046
BCC2	ISC1	0.701212
BCC2	TGGT1_231210	-0.353366
BCC2	SRP54	-0.354702
BCC2	TgCNEP-C	-0.144524
BCC2	TGGT1_225270	-0.144524
BCC2	TGGT1_234270	-0.144524
BCC2	TGGT1_254390	-0.3533
BCC2	TGGT1_257370	-0.3533
BCC2	TGGT1_265770	-0.144524
BCC2	TGGT1_268870	0.288674
BCC2	TGGT1_273560	-0.343081
BCC2	TGGT1_282090	-0.367967
BCC2	TGGT1_288800	-0.267258
BCC2	AC10	0.10695
BCC2	TGGT1_294550	-0.317618
BCC2	TGGT1_304650	-0.3533
BCC2	TGGT1_311880	-0.3533
BCC2	TGGT1_319710	-0.144524
BCC2	TgZFP2	-0.40948
BCC2	TSC3	0.947292
BCC2	TSC4	0.979849
BCC2	VPS9	-0.342913
BCC3	AAP2	-0.265121
BCC3	AAP3	-0.265121
BCC3	AAP4	-0.27856
BCC3	AAP5	-0.266385
BCC3	AC3	-0.23481
BCC3	AP2XI-2	-0.294042
BCC3	BCC0	0.561409
BCC3	BCC1	-0.405781
BCC3	BCC10	-0.301124
BCC3	BCC11	-0.384324
BCC3	BCC2	0.859286
BCC3	BCC3	1
BCC3	BCC4	0.280811
BCC3	BCC5	-0.298486
BCC3	BCC6	0.533034
BCC3	BCC7	0.333268
BCC3	BCC8	-0.240712
BCC3	BCC9	-0.265121
BCC3	Cn2ACP1	-0.265121
BCC3	DRPB	-0.325234
BCC3	eLF3-10	-0.305515
BCC3	FIKK	0.297061
BCC3	HSP21	-0.200578
BCC3	HSP29	-0.237547
BCC3	IMC1	0.465946
BCC3	IMC13	0.92509
BCC3	IMC14	0.682882
BCC3	IMC19	0.835695
BCC3	IMC3	0.278166
BCC3	IMC4	0.395437
BCC3	IMC5	-0.248692
BCC3	IMC9	0.906172
BCC3	ISC1	0.244628
BCC3	TGGT1_231210	-0.270224
BCC3	SRP54	-0.293779
BCC3	TgCNEP-C	0.0435272
BCC3	TGGT1_225270	0.0435272
BCC3	TGGT1_234270	0.0435272
BCC3	TGGT1_254390	-0.265121
BCC3	TGGT1_257370	-0.265121
BCC3	TGGT1_265770	0.0435272
BCC3	TGGT1_268870	-0.233464
BCC3	TGGT1_273560	-0.276374
BCC3	TGGT1_282090	-0.265141
BCC3	TGGT1_288800	-0.138299
BCC3	AC10	-0.346715
BCC3	TGGT1_294550	-0.282758
BCC3	TGGT1_304650	-0.265121
BCC3	TGGT1_311880	-0.265121
BCC3	TGGT1_319710	0.0435272
BCC3	TgZFP2	-0.237959
BCC3	TSC3	0.845703
BCC3	TSC4	0.926989
BCC3	VPS9	-0.314867
BCC4	AAP2	-0.252735
BCC4	AAP3	-0.252735
BCC4	AAP4	-0.303599
BCC4	AAP5	-0.254153
BCC4	AC3	-0.291124
BCC4	AP2XI-2	-0.167317
BCC4	BCC0	0.681304
BCC4	BCC1	0.379454
BCC4	BCC10	-0.2844
BCC4	BCC11	-0.273524
BCC4	BCC2	0.0622506
BCC4	BCC3	0.280811
BCC4	BCC4	1
BCC4	BCC5	-0.166935
BCC4	BCC6	0.959352
BCC4	BCC7	0.879308
BCC4	BCC8	-0.197878
BCC4	BCC9	-0.252735
BCC4	Cn2ACP1	-0.252735
BCC4	DRPB	-0.185871
BCC4	eLF3-10	0.0133709
BCC4	FIKK	0.999856
BCC4	HSP21	-0.195146
BCC4	HSP29	-0.235858
BCC4	IMC1	0.111068
BCC4	IMC13	0.241935
BCC4	IMC14	0.00971192
BCC4	IMC19	0.0674295
BCC4	IMC3	-0.0810391
BCC4	IMC4	-0.00168216
BCC4	IMC5	-0.234679
BCC4	IMC9	0.205267
BCC4	ISC1	-0.173601
BCC4	TGGT1_231210	-0.239154
BCC4	SRP54	-0.144601
BCC4	TgCNEP-C	0.971034
BCC4	TGGT1_225270	0.971034
BCC4	TGGT1_234270	0.971034
BCC4	TGGT1_254390	-0.252735
BCC4	TGGT1_257370	-0.252735
BCC4	TGGT1_265770	0.971034
BCC4	TGGT1_268870	-0.268237
BCC4	TGGT1_273560	-0.265384
BCC4	TGGT1_282090	-0.185566
BCC4	TGGT1_288800	0.675541
BCC4	AC10	-0.235517
BCC4	TGGT1_294550	-0.241546
BCC4	TGGT1_304650	-0.252735
BCC4	TGGT1_311880	-0.252735
BCC4	TGGT1_319710	0.971034
BCC4	TgZFP2	0.29046
BCC4	TSC3	-0.0182217
BCC4	TSC4	0.0372951
BCC4	VPS9	-0.0776213
BCC5	AAP2	-0.356986
BCC5	AAP3	-0.356986
BCC5	AAP4	-0.192605
BCC5	AAP5	-0.353126
BCC5	AC3	0.786986
BCC5	AP2XI-2	-0.281208
BCC5	BCC0	0.0718512
BCC5	BCC1	0.267585
BCC5	BCC10	0.979567
BCC5	BCC11	0.852859
BCC5	BCC2	0.1767
BCC5	BCC3	-0.298486
BCC5	BCC4	-0.166935
BCC5	BCC5	1
BCC5	BCC6	-0.177114
BCC5	BCC7	0.234984
BCC5	BCC8	0.928442
BCC5	BCC9	-0.356986
BCC5	Cn2ACP1	-0.356986
BCC5	DRPB	-0.100381
BCC5	eLF3-10	-0.214717
BCC5	FIKK	-0.171926
BCC5	HSP21	0.896939
BCC5	HSP29	0.90514
BCC5	IMC1	0.57432
BCC5	IMC13	0.0334784
BCC5	IMC14	0.353781
BCC5	IMC19	0.201151
BCC5	IMC3	0.715144
BCC5	IMC4	0.635929
BCC5	IMC5	0.94429
BCC5	IMC9	0.0962338
BCC5	ISC1	0.735571
BCC5	TGGT1_231210	-0.345118
BCC5	SRP54	-0.283547
BCC5	TgCNEP-C	-0.0915597
BCC5	TGGT1_225270	-0.0915597
BCC5	TGGT1_234270	-0.0915597
BCC5	TGGT1_254390	-0.356986
BCC5	TGGT1_257370	-0.356986
BCC5	TGGT1_265770	-0.0915597
BCC5	TGGT1_268870	0.884316
BCC5	TGGT1_273560	-0.321744
BCC5	TGGT1_282090	-0.367868
BCC5	TGGT1_288800	-0.161306
BCC5	AC10	0.708784
BCC5	TGGT1_294550	-0.262085
BCC5	TGGT1_304650	-0.356986
BCC5	TGGT1_311880	-0.356986
BCC5	TGGT1_319710	-0.0915597
BCC5	TgZFP2	-0.362913
BCC5	TSC3	0.0246555
BCC5	TSC4	-0.00615311
BCC5	VPS9	-0.207123
BCC6	AAP2	-0.318
BCC6	AAP3	-0.318
BCC6	AAP4	-0.354199
BCC6	AAP5	-0.319337
BCC6	AC3	-0.265226
BCC6	AP2XI-2	-0.244902
BCC6	BCC0	0.784437
BCC6	BCC1	0.208054
BCC6	BCC10	-0.278488
BCC6	BCC11	-0.292398
BCC6	BCC2	0.331414
BCC6	BCC3	0.533034
BCC6	BCC4	0.959352
BCC6	BCC5	-0.177114
BCC6	BCC6	1
BCC6	BCC7	0.898487
BCC6	BCC8	-0.180784
BCC6	BCC9	-0.318
BCC6	Cn2ACP1	-0.318
BCC6	DRPB	-0.2582
BCC6	eLF3-10	-0.083114
BCC6	FIKK	0.963833
BCC6	HSP21	-0.166222
BCC6	HSP29	-0.213502
BCC6	IMC1	0.286765
BCC6	IMC13	0.501727
BCC6	IMC14	0.248103
BCC6	IMC19	0.332099
BCC6	IMC3	0.0686265
BCC6	IMC4	0.169976
BCC6	IMC5	-0.216248
BCC6	IMC9	0.466936
BCC6	ISC1	-0.0220448
BCC6	TGGT1_231210	-0.306523
BCC6	SRP54	-0.224843
BCC6	TgCNEP-C	0.866585
BCC6	TGGT1_225270	0.866585
BCC6	TGGT1_234270	0.866585
BCC6	TGGT1_254390	-0.318
BCC6	TGGT1_257370	-0.318
BCC6	TGGT1_265770	0.866585
BCC6	TGGT1_268870	-0.241234
BCC6	TGGT1_273560	-0.329867
BCC6	TGGT1_282090	-0.25916
BCC6	TGGT1_288800	0.554245
BCC6	AC10	-0.253843
BCC6	TGGT1_294550	-0.305802
BCC6	TGGT1_304650	-0.318
BCC6	TGGT1_311880	-0.318
BCC6	TGGT1_319710	0.866585
BCC6	TgZFP2	0.170508
BCC6	TSC3	0.249873
BCC6	TSC4	0.317149
BCC6	VPS9	-0.165978
BCC7	AAP2	-0.375704
BCC7	AAP3	-0.375704
BCC7	AAP4	-0.330971
BCC7	AAP5	-0.375069
BCC7	AC3	0.149868
BCC7	AP2XI-2	-0.259846
BCC7	BCC0	0.822354
BCC7	BCC1	0.231591
BCC7	BCC10	0.150398
BCC7	BCC11	0.149504
BCC7	BCC2	0.356074
BCC7	BCC3	0.333268
BCC7	BCC4	0.879308
BCC7	BCC5	0.234984
BCC7	BCC6	0.898487
BCC7	BCC7	1
BCC7	BCC8	0.257377
BCC7	BCC9	-0.375704
BCC7	Cn2ACP1	-0.375704
BCC7	DRPB	-0.191152
BCC7	eLF3-10	-0.0616149
BCC7	FIKK	0.880399
BCC7	HSP21	0.267091
BCC7	HSP29	0.223033
BCC7	IMC1	0.544018
BCC7	IMC13	0.468852
BCC7	IMC14	0.392207
BCC7	IMC19	0.378786
BCC7	IMC3	0.394819
BCC7	IMC4	0.457735
BCC7	IMC5	0.220231
BCC7	IMC9	0.456114
BCC7	ISC1	0.311753
BCC7	TGGT1_231210	-0.357326
BCC7	SRP54	-0.240302
BCC7	TgCNEP-C	0.83672
BCC7	TGGT1_225270	0.83672
BCC7	TGGT1_234270	0.83672
BCC7	TGGT1_254390	-0.375704
BCC7	TGGT1_257370	-0.375704
BCC7	TGGT1_265770	0.83672
BCC7	TGGT1_268870	0.192204
BCC7	TGGT1_273560	-0.369662
BCC7	TGGT1_282090	-0.319712
BCC7	TGGT1_288800	0.569918
BCC7	AC10	0.148865
BCC7	TGGT1_294550	-0.314089
BCC7	TGGT1_304650	-0.375704
BCC7	TGGT1_311880	-0.375704
BCC7	TGGT1_319710	0.83672
BCC7	TgZFP2	0.113451
BCC7	TSC3	0.238391
BCC7	TSC4	0.256126
BCC7	VPS9	-0.141578
BCC8	AAP2	-0.237963
BCC8	AAP3	-0.237963
BCC8	AAP4	-0.0461135
BCC8	AAP5	-0.233523
BCC8	AC3	0.934858
BCC8	AP2XI-2	-0.152198
BCC8	BCC0	0.152935
BCC8	BCC1	-0.058805
BCC8	BCC10	0.973622
BCC8	BCC11	0.968693
BCC8	BCC2	0.276179
BCC8	BCC3	-0.240712
BCC8	BCC4	-0.197878
BCC8	BCC5	0.928442
BCC8	BCC6	-0.180784
BCC8	BCC7	0.257377
BCC8	BCC8	1
BCC8	BCC9	-0.237963
BCC8	Cn2ACP1	-0.237963
BCC8	DRPB	0.0357554
BCC8	eLF3-10	-0.0832899
BCC8	FIKK	-0.201761
BCC8	HSP21	0.996726
BCC8	HSP29	0.997443
BCC8	IMC1	0.713194
BCC8	IMC13	0.137895
BCC8	IMC14	0.508417
BCC8	IMC19	0.31971
BCC8	IMC3	0.846441
BCC8	IMC4	0.780181
BCC8	IMC5	0.997978
BCC8	IMC9	0.191914
BCC8	ISC1	0.870399
BCC8	TGGT1_231210	-0.224293
BCC8	SRP54	-0.155282
BCC8	TgCNEP-C	-0.137131
BCC8	TGGT1_225270	-0.137131
BCC8	TGGT1_234270	-0.137131
BCC8	TGGT1_254390	-0.237963
BCC8	TGGT1_257370	-0.237963
BCC8	TGGT1_265770	-0.137131
BCC8	TGGT1_268870	0.991912
BCC8	TGGT1_273560	-0.197552
BCC8	TGGT1_282090	-0.250718
BCC8	TGGT1_288800	-0.0899976
BCC8	AC10	0.863282
BCC8	TGGT1_294550	-0.127288
BCC8	TGGT1_304650	-0.237963
BCC8	TGGT1_311880	-0.237963
BCC8	TGGT1_319710	-0.137131
BCC8	TgZFP2	-0.270519
BCC8	TSC3	0.175947
BCC8	TSC4	0.0906364
BCC8	VPS9	-0.071679
BCC9	AAP2	1
BCC9	AAP3	1
BCC9	AAP4	0.980053
BCC9	AAP5	0.999989
BCC9	AC3	0.0989323
BCC9	AP2XI-2	0.989543
BCC9	BCC0	0.0452675
BCC9	BCC1	-0.321219
BCC9	BCC10	-0.276353
BCC9	BCC11	-0.0220395
BCC9	BCC2	-0.3533
BCC9	BCC3	-0.265121
BCC9	BCC4	-0.252735
BCC9	BCC5	-0.356986
BCC9	BCC6	-0.318
BCC9	BCC7	-0.375704
BCC9	BCC8	-0.237963
BCC9	BCC9	1
BCC9	Cn2ACP1	1
BCC9	DRPB	0.952754
BCC9	eLF3-10	0.9376
BCC9	FIKK	-0.255927
BCC9	HSP21	-0.21502
BCC9	HSP29	-0.187456
BCC9	IMC1	-0.213728
BCC9	IMC13	-0.309809
BCC9	IMC14	-0.193625
BCC9	IMC19	-0.321631
BCC9	IMC3	-0.191329
BCC9	IMC4	-0.238351
BCC9	IMC5	-0.247625
BCC9	IMC9	-0.365902
BCC9	ISC1	-0.269098
BCC9	TGGT1_231210	0.999723
BCC9	SRP54	0.986875
BCC9	TgCNEP-C	-0.2
BCC9	TGGT1_225270	-0.2
BCC9	TGGT1_234270	-0.2
BCC9	TGGT1_254390	1
BCC9	TGGT1_257370	1
BCC9	TGGT1_265770	-0.2
BCC9	TGGT1_268870	-0.149621
BCC9	TGGT1_273560	0.999136
BCC9	TGGT1_282090	0.997489
BCC9	TGGT1_288800	0.482579
BCC9	AC10	0.272394
BCC9	TGGT1_294550	0.99271
BCC9	TGGT1_304650	1
BCC9	TGGT1_311880	1
BCC9	TGGT1_319710	-0.2
BCC9	TgZFP2	0.842038
BCC9	TSC3	-0.0384522
BCC9	TSC4	-0.293452
BCC9	VPS9	0.960072
Cn2ACP1	AAP2	1
Cn2ACP1	AAP3	1
Cn2ACP1	AAP4	0.980053
Cn2ACP1	AAP5	0.999989
Cn2ACP1	AC3	0.0989323
Cn2ACP1	AP2XI-2	0.989543
Cn2ACP1	BCC0	0.0452675
Cn2ACP1	BCC1	-0.321219
Cn2ACP1	BCC10	-0.276353
Cn2ACP1	BCC11	-0.0220395
Cn2ACP1	BCC2	-0.3533
Cn2ACP1	BCC3	-0.265121
Cn2ACP1	BCC4	-0.252735
Cn2ACP1	BCC5	-0.356986
Cn2ACP1	BCC6	-0.318
Cn2ACP1	BCC7	-0.375704
Cn2ACP1	BCC8	-0.237963
Cn2ACP1	BCC9	1
Cn2ACP1	Cn2ACP1	1
Cn2ACP1	DRPB	0.952754
Cn2ACP1	eLF3-10	0.9376
Cn2ACP1	FIKK	-0.255927
Cn2ACP1	HSP21	-0.21502
Cn2ACP1	HSP29	-0.187456
Cn2ACP1	IMC1	-0.213728
Cn2ACP1	IMC13	-0.309809
Cn2ACP1	IMC14	-0.193625
Cn2ACP1	IMC19	-0.321631
Cn2ACP1	IMC3	-0.191329
Cn2ACP1	IMC4	-0.238351
Cn2ACP1	IMC5	-0.247625
Cn2ACP1	IMC9	-0.365902
Cn2ACP1	ISC1	-0.269098
Cn2ACP1	TGGT1_231210	0.999723
Cn2ACP1	SRP54	0.986875
Cn2ACP1	TgCNEP-C	-0.2
Cn2ACP1	TGGT1_225270	-0.2
Cn2ACP1	TGGT1_234270	-0.2
Cn2ACP1	TGGT1_254390	1
Cn2ACP1	TGGT1_257370	1
Cn2ACP1	TGGT1_265770	-0.2
Cn2ACP1	TGGT1_268870	-0.149621
Cn2ACP1	TGGT1_273560	0.999136
Cn2ACP1	TGGT1_282090	0.997489
Cn2ACP1	TGGT1_288800	0.482579
Cn2ACP1	AC10	0.272394
Cn2ACP1	TGGT1_294550	0.99271
Cn2ACP1	TGGT1_304650	1
Cn2ACP1	TGGT1_311880	1
Cn2ACP1	TGGT1_319710	-0.2
Cn2ACP1	TgZFP2	0.842038
Cn2ACP1	TSC3	-0.0384522
Cn2ACP1	TSC4	-0.293452
Cn2ACP1	VPS9	0.960072
DRPB	AAP2	0.952754
DRPB	AAP3	0.952754
DRPB	AAP4	0.984419
DRPB	AAP5	0.953939
DRPB	AC3	0.357851
DRPB	AP2XI-2	0.981427
DRPB	BCC0	0.195079
DRPB	BCC1	-0.284727
DRPB	BCC10	-0.0212046
DRPB	BCC11	0.243269
DRPB	BCC2	-0.286874
DRPB	BCC3	-0.325234
DRPB	BCC4	-0.185871
DRPB	BCC5	-0.100381
DRPB	BCC6	-0.2582
DRPB	BCC7	-0.191152
DRPB	BCC8	0.0357554
DRPB	BCC9	0.952754
DRPB	Cn2ACP1	0.952754
DRPB	DRPB	1
DRPB	eLF3-10	0.974615
DRPB	FIKK	-0.190655
DRPB	HSP21	0.0577111
DRPB	HSP29	0.0821221
DRPB	IMC1	0.0101283
DRPB	IMC13	-0.258881
DRPB	IMC14	-0.0510977
DRPB	IMC19	-0.239236
DRPB	IMC3	0.0495989
DRPB	IMC4	-0.0117833
DRPB	IMC5	0.0205935
DRPB	IMC9	-0.306455
DRPB	ISC1	-0.0404956
DRPB	TGGT1_231210	0.958799
DRPB	SRP54	0.980969
DRPB	TgCNEP-C	-0.112815
DRPB	TGGT1_225270	-0.112815
DRPB	TGGT1_234270	-0.112815
DRPB	TGGT1_254390	0.952754
DRPB	TGGT1_257370	0.952754
DRPB	TGGT1_265770	-0.112815
DRPB	TGGT1_268870	0.11511
DRPB	TGGT1_273560	0.962763
DRPB	TGGT1_282090	0.95598
DRPB	TGGT1_288800	0.585181
DRPB	AC10	0.528883
DRPB	TGGT1_294550	0.981565
DRPB	TGGT1_304650	0.952754
DRPB	TGGT1_311880	0.952754
DRPB	TGGT1_319710	-0.112815
DRPB	TgZFP2	0.85453
DRPB	TSC3	0.00371119
DRPB	TSC4	-0.286511
DRPB	VPS9	0.98881
eLF3-10	AAP2	0.9376
eLF3-10	AAP3	0.9376
eLF3-10	AAP4	0.942337
eLF3-10	AAP5	0.938169
eLF3-10	AC3	0.227452
eLF3-10	AP2XI-2	0.976845
eLF3-10	BCC0	0.275799
eLF3-10	BCC1	-0.203264
eLF3-10	BCC10	-0.157731
eLF3-10	BCC11	0.123424
eLF3-10	BCC2	-0.350501
eLF3-10	BCC3	-0.305515
eLF3-10	BCC4	0.0133709
eLF3-10	BCC5	-0.214717
eLF3-10	BCC6	-0.083114
eLF3-10	BCC7	-0.0616149
eLF3-10	BCC8	-0.0832899
eLF3-10	BCC9	0.9376
eLF3-10	Cn2ACP1	0.9376
eLF3-10	DRPB	0.974615
eLF3-10	eLF3-10	1
eLF3-10	FIKK	0.00797578
eLF3-10	HSP21	-0.060748
eLF3-10	HSP29	-0.0431813
eLF3-10	IMC1	-0.0627981
eLF3-10	IMC13	-0.277359
eLF3-10	IMC14	-0.135723
eLF3-10	IMC19	-0.303593
eLF3-10	IMC3	-0.0630985
eLF3-10	IMC4	-0.107589
eLF3-10	IMC5	-0.106665
eLF3-10	IMC9	-0.336291
eLF3-10	ISC1	-0.168811
eLF3-10	TGGT1_231210	0.945348
eLF3-10	SRP54	0.981131
eLF3-10	TgCNEP-C	0.0888472
eLF3-10	TGGT1_225270	0.0888472
eLF3-10	TGGT1_234270	0.0888472
eLF3-10	TGGT1_254390	0.9376
eLF3-10	TGGT1_257370	0.9376
eLF3-10	TGGT1_265770	0.0888472
eLF3-10	TGGT1_268870	-0.0153954
eLF3-10	TGGT1_273560	0.94204
eLF3-10	TGGT1_282090	0.955222
eLF3-10	TGGT1_288800	0.732955
eLF3-10	AC10	0.422075
eLF3-10	TGGT1_294550	0.959412
eLF3-10	TGGT1_304650	0.9376
eLF3-10	TGGT1_311880	0.9376
eLF3-10	TGGT1_319710	0.0888472
eLF3-10	TgZFP2	0.94807
eLF3-10	TSC3	-0.0656144
eLF3-10	TSC4	-0.341002
eLF3-10	VPS9	0.99571
FIKK	AAP2	-0.255927
FIKK	AAP3	-0.255927
FIKK	AAP4	-0.306896
FIKK	AAP5	-0.257363
FIKK	AC3	-0.294383
FIKK	AP2XI-2	-0.171522
FIKK	BCC0	0.687495
FIKK	BCC1	0.370434
FIKK	BCC10	-0.288864
FIKK	BCC11	-0.279518
FIKK	BCC2	0.0768132
FIKK	BCC3	0.297061
FIKK	BCC4	0.999856
FIKK	BCC5	-0.171926
FIKK	BCC6	0.963833
FIKK	BCC7	0.880399
FIKK	BCC8	-0.201761
FIKK	BCC9	-0.255927
FIKK	Cn2ACP1	-0.255927
FIKK	DRPB	-0.190655
FIKK	eLF3-10	0.00797578
FIKK	FIKK	1
FIKK	HSP21	-0.19834
FIKK	HSP29	-0.239488
FIKK	IMC1	0.118168
FIKK	IMC13	0.25681
FIKK	IMC14	0.0212862
FIKK	IMC19	0.0815188
FIKK	IMC3	-0.076324
FIKK	IMC4	0.00472153
FIKK	IMC5	-0.238506
FIKK	IMC9	0.219965
FIKK	ISC1	-0.169009
FIKK	TGGT1_231210	-0.242516
FIKK	SRP54	-0.148917
FIKK	TgCNEP-C	0.966836
FIKK	TGGT1_225270	0.966836
FIKK	TGGT1_234270	0.966836
FIKK	TGGT1_254390	-0.255927
FIKK	TGGT1_257370	-0.255927
FIKK	TGGT1_265770	0.966836
FIKK	TGGT1_268870	-0.271625
FIKK	TGGT1_273560	-0.268735
FIKK	TGGT1_282090	-0.1891
FIKK	TGGT1_288800	0.669642
FIKK	AC10	-0.240983
FIKK	TGGT1_294550	-0.245183
FIKK	TGGT1_304650	-0.255927
FIKK	TGGT1_311880	-0.255927
FIKK	TGGT1_319710	0.966836
FIKK	TgZFP2	0.284939
FIKK	TSC3	-0.003417
FIKK	TSC4	0.0533027
FIKK	VPS9	-0.0827147
HSP21	AAP2	-0.21502
HSP21	AAP3	-0.21502
HSP21	AAP4	-0.020132
HSP21	AAP5	-0.210544
HSP21	AC3	0.948644
HSP21	AP2XI-2	-0.128953
HSP21	BCC0	0.183924
HSP21	BCC1	-0.132287
HSP21	BCC10	0.95425
HSP21	BCC11	0.971057
HSP21	BCC2	0.315202
HSP21	BCC3	-0.200578
HSP21	BCC4	-0.195146
HSP21	BCC5	0.896939
HSP21	BCC6	-0.166222
HSP21	BCC7	0.267091
HSP21	BCC8	0.996726
HSP21	BCC9	-0.21502
HSP21	Cn2ACP1	-0.21502
HSP21	DRPB	0.0577111
HSP21	eLF3-10	-0.060748
HSP21	FIKK	-0.19834
HSP21	HSP21	1
HSP21	HSP29	0.998432
HSP21	IMC1	0.745605
HSP21	IMC13	0.181198
HSP21	IMC14	0.551745
HSP21	IMC19	0.36144
HSP21	IMC3	0.870993
HSP21	IMC4	0.810757
HSP21	IMC5	0.991125
HSP21	IMC9	0.232229
HSP21	ISC1	0.893809
HSP21	TGGT1_231210	-0.201268
HSP21	SRP54	-0.132153
HSP21	TgCNEP-C	-0.144173
HSP21	TGGT1_225270	-0.144173
HSP21	TGGT1_234270	-0.144173
HSP21	TGGT1_254390	-0.21502
HSP21	TGGT1_257370	-0.21502
HSP21	TGGT1_265770	-0.144173
HSP21	TGGT1_268870	0.996123
HSP21	TGGT1_273560	-0.174308
HSP21	TGGT1_282090	-0.22801
HSP21	TGGT1_288800	-0.076493
HSP21	AC10	0.876802
HSP21	TGGT1_294550	-0.102847
HSP21	TGGT1_304650	-0.21502
HSP21	TGGT1_311880	-0.21502
HSP21	TGGT1_319710	-0.144173
HSP21	TgZFP2	-0.252306
HSP21	TSC3	0.227072
HSP21	TSC4	0.132972
HSP21	VPS9	-0.048643
HSP29	AAP2	-0.187456
HSP29	AAP3	-0.187456
HSP29	AAP4	0.00703233
HSP29	AAP5	-0.182951
HSP29	AC3	0.954652
HSP29	AP2XI-2	-0.10449
HSP29	BCC0	0.147909
HSP29	BCC1	-0.121412
HSP29	BCC10	0.963448
HSP29	BCC11	0.978558
HSP29	BCC2	0.283078
HSP29	BCC3	-0.237547
HSP29	BCC4	-0.235858
HSP29	BCC5	0.90514
HSP29	BCC6	-0.213502
HSP29	BCC7	0.223033
HSP29	BCC8	0.997443
HSP29	BCC9	-0.187456
HSP29	Cn2ACP1	-0.187456
HSP29	DRPB	0.0821221
HSP29	eLF3-10	-0.0431813
HSP29	FIKK	-0.239488
HSP29	HSP21	0.998432
HSP29	HSP29	1
HSP29	IMC1	0.719667
HSP29	IMC13	0.142736
HSP29	IMC14	0.524402
HSP29	IMC19	0.328976
HSP29	IMC3	0.855649
HSP29	IMC4	0.788725
HSP29	IMC5	0.994217
HSP29	IMC9	0.194618
HSP29	ISC1	0.879906
HSP29	TGGT1_231210	-0.174171
HSP29	SRP54	-0.108431
HSP29	TgCNEP-C	-0.177485
HSP29	TGGT1_225270	-0.177485
HSP29	TGGT1_234270	-0.177485
HSP29	TGGT1_254390	-0.187456
HSP29	TGGT1_257370	-0.187456
HSP29	TGGT1_265770	-0.177485
HSP29	TGGT1_268870	0.998439
HSP29	TGGT1_273560	-0.146497
HSP29	TGGT1_282090	-0.202524
HSP29	TGGT1_288800	-0.0894054
HSP29	AC10	0.886542
HSP29	TGGT1_294550	-0.0765293
HSP29	TGGT1_304650	-0.187456
HSP29	TGGT1_311880	-0.187456
HSP29	TGGT1_319710	-0.177485
HSP29	TgZFP2	-0.244392
HSP29	TSC3	0.201381
HSP29	TSC4	0.101888
HSP29	VPS9	-0.027758
IMC1	AAP2	-0.213728
IMC1	AAP3	-0.213728
IMC1	AAP4	-0.0488108
IMC1	AAP5	-0.210526
IMC1	AC3	0.723759
IMC1	AP2XI-2	-0.138967
IMC1	BCC0	0.679252
IMC1	BCC1	-0.372986
IMC1	BCC10	0.618477
IMC1	BCC11	0.621409
IMC1	BCC2	0.812339
IMC1	BCC3	0.465946
IMC1	BCC4	0.111068
IMC1	BCC5	0.57432
IMC1	BCC6	0.286765
IMC1	BCC7	0.544018
IMC1	BCC8	0.713194
IMC1	BCC9	-0.213728
IMC1	Cn2ACP1	-0.213728
IMC1	DRPB	0.0101283
IMC1	eLF3-10	-0.0627981
IMC1	FIKK	0.118168
IMC1	HSP21	0.745605
IMC1	HSP29	0.719667
IMC1	IMC1	1
IMC1	IMC13	0.765321
IMC1	IMC14	0.944495
IMC1	IMC19	0.84703
IMC1	IMC3	0.968643
IMC1	IMC4	0.989991
IMC1	IMC5	0.696604
IMC1	IMC9	0.784259
IMC1	ISC1	0.933269
IMC1	TGGT1_231210	-0.201822
IMC1	SRP54	-0.138702
IMC1	TgCNEP-C	0.0077518
IMC1	TGGT1_225270	0.0077518
IMC1	TGGT1_234270	0.0077518
IMC1	TGGT1_254390	-0.213728
IMC1	TGGT1_257370	-0.213728
IMC1	TGGT1_265770	0.0077518
IMC1	TGGT1_268870	0.721558
IMC1	TGGT1_273560	-0.184552
IMC1	TGGT1_282090	-0.215721
IMC1	TGGT1_288800	0.046301
IMC1	AC10	0.625884
IMC1	TGGT1_294550	-0.117925
IMC1	TGGT1_304650	-0.213728
IMC1	TGGT1_311880	-0.213728
IMC1	TGGT1_319710	0.0077518
IMC1	TgZFP2	-0.175727
IMC1	TSC3	0.770738
IMC1	TSC4	0.690475
IMC1	VPS9	-0.067605
IMC13	AAP2	-0.309809
IMC13	AAP3	-0.309809
IMC13	AAP4	-0.248075
IMC13	AAP5	-0.309341
IMC13	AC3	0.138959
IMC13	AP2XI-2	-0.300069
IMC13	BCC0	0.678474
IMC13	BCC1	-0.461741
IMC13	BCC10	0.0527392
IMC13	BCC11	-0.00851795
IMC13	BCC2	0.976055
IMC13	BCC3	0.92509
IMC13	BCC4	0.241935
IMC13	BCC5	0.0334784
IMC13	BCC6	0.501727
IMC13	BCC7	0.468852
IMC13	BCC8	0.137895
IMC13	BCC9	-0.309809
IMC13	Cn2ACP1	-0.309809
IMC13	DRPB	-0.258881
IMC13	eLF3-10	-0.277359
IMC13	FIKK	0.25681
IMC13	HSP21	0.181198
IMC13	HSP29	0.142736
IMC13	IMC1	0.765321
IMC13	IMC13	1
IMC13	IMC14	0.900943
IMC13	IMC19	0.973218
IMC13	IMC3	0.618224
IMC13	IMC4	0.713422
IMC13	IMC5	0.125006
IMC13	IMC9	0.99646
IMC13	ISC1	0.584416
IMC13	TGGT1_231210	-0.308661
IMC13	SRP54	-0.300053
IMC13	TgCNEP-C	0.0252059
IMC13	TGGT1_225270	0.0252059
IMC13	TGGT1_234270	0.0252059
IMC13	TGGT1_254390	-0.309809
IMC13	TGGT1_257370	-0.309809
IMC13	TGGT1_265770	0.0252059
IMC13	TGGT1_268870	0.146424
IMC13	TGGT1_273560	-0.305334
IMC13	TGGT1_282090	-0.311688
IMC13	TGGT1_288800	-0.106591
IMC13	AC10	0.0100913
IMC13	TGGT1_294550	-0.28186
IMC13	TGGT1_304650	-0.309809
IMC13	TGGT1_311880	-0.309809
IMC13	TGGT1_319710	0.0252059
IMC13	TgZFP2	-0.277938
IMC13	TSC3	0.940589
IMC13	TSC4	0.972432
IMC13	VPS9	-0.285386
IMC14	AAP2	-0.193625
IMC14	AAP3	-0.193625
IMC14	AAP4	-0.0580266
IMC14	AAP5	-0.191273
IMC14	AC3	0.548269
IMC14	AP2XI-2	-0.159486
IMC14	BCC0	0.626317
IMC14	BCC1	-0.549758
IMC14	BCC10	0.416947
IMC14	BCC11	0.405827
IMC14	BCC2	0.943442
IMC14	BCC3	0.682882
IMC14	BCC4	0.00971192
IMC14	BCC5	0.353781
IMC14	BCC6	0.248103
IMC14	BCC7	0.392207
IMC14	BCC8	0.508417
IMC14	BCC9	-0.193625
IMC14	Cn2ACP1	-0.193625
IMC14	DRPB	-0.0510977
IMC14	eLF3-10	-0.135723
IMC14	FIKK	0.0212862
IMC14	HSP21	0.551745
IMC14	HSP29	0.524402
IMC14	IMC1	0.944495
IMC14	IMC13	0.900943
IMC14	IMC14	1
IMC14	IMC19	0.963802
IMC14	IMC3	0.884099
IMC14	IMC4	0.930972
IMC14	IMC5	0.496466
IMC14	IMC9	0.913399
IMC14	ISC1	0.860069
IMC14	TGGT1_231210	-0.188324
IMC14	SRP54	-0.163222
IMC14	TgCNEP-C	-0.153399
IMC14	TGGT1_225270	-0.153399
IMC14	TGGT1_234270	-0.153399
IMC14	TGGT1_254390	-0.193625
IMC14	TGGT1_257370	-0.193625
IMC14	TGGT1_265770	-0.153399
IMC14	TGGT1_268870	0.535343
IMC14	TGGT1_273560	-0.172169
IMC14	TGGT1_282090	-0.207026
IMC14	TGGT1_288800	-0.116507
IMC14	AC10	0.424423
IMC14	TGGT1_294550	-0.12543
IMC14	TGGT1_304650	-0.193625
IMC14	TGGT1_311880	-0.193625
IMC14	TGGT1_319710	-0.153399
IMC14	TgZFP2	-0.252827
IMC14	TSC3	0.929952
IMC14	TSC4	0.877815
IMC14	VPS9	-0.126439
IMC19	AAP2	-0.321631
IMC19	AAP3	-0.321631
IMC19	AAP4	-0.224149
IMC19	AAP5	-0.320292
IMC19	AC3	0.318872
IMC19	AP2XI-2	-0.311183
IMC19	BCC0	0.588609
IMC19	BCC1	-0.516936
IMC19	BCC10	0.243709
IMC19	BCC11	0.179119
IMC19	BCC2	0.997238
IMC19	BCC3	0.835695
IMC19	BCC4	0.0674295
IMC19	BCC5	0.201151
IMC19	BCC6	0.332099
IMC19	BCC7	0.378786
IMC19	BCC8	0.31971
IMC19	BCC9	-0.321631
IMC19	Cn2ACP1	-0.321631
IMC19	DRPB	-0.239236
IMC19	eLF3-10	-0.303593
IMC19	FIKK	0.0815188
IMC19	HSP21	0.36144
IMC19	HSP29	0.328976
IMC19	IMC1	0.84703
IMC19	IMC13	0.973218
IMC19	IMC14	0.963802
IMC19	IMC19	1
IMC19	IMC3	0.750104
IMC19	IMC4	0.823307
IMC19	IMC5	0.31184
IMC19	IMC9	0.984154
IMC19	ISC1	0.735943
IMC19	TGGT1_231210	-0.320383
IMC19	SRP54	-0.314872
IMC19	TgCNEP-C	-0.132848
IMC19	TGGT1_225270	-0.132848
IMC19	TGGT1_234270	-0.132848
IMC19	TGGT1_254390	-0.321631
IMC19	TGGT1_257370	-0.321631
IMC19	TGGT1_265770	-0.132848
IMC19	TGGT1_268870	0.336001
IMC19	TGGT1_273560	-0.30925
IMC19	TGGT1_282090	-0.335076
IMC19	TGGT1_288800	-0.224537
IMC19	AC10	0.170354
IMC19	TGGT1_294550	-0.278851
IMC19	TGGT1_304650	-0.321631
IMC19	TGGT1_311880	-0.321631
IMC19	TGGT1_319710	-0.132848
IMC19	TgZFP2	-0.370965
IMC19	TSC3	0.953435
IMC19	TSC4	0.968246
IMC19	VPS9	-0.29696
IMC3	AAP2	-0.191329
IMC3	AAP3	-0.191329
IMC3	AAP4	-0.00468457
IMC3	AAP5	-0.18747
IMC3	AC3	0.85246
IMC3	AP2XI-2	-0.119824
IMC3	BCC0	0.50644
IMC3	BCC1	-0.35632
IMC3	BCC10	0.775272
IMC3	BCC11	0.77502
IMC3	BCC2	0.711815
IMC3	BCC3	0.278166
IMC3	BCC4	-0.0810391
IMC3	BCC5	0.715144
IMC3	BCC6	0.0686265
IMC3	BCC7	0.394819
IMC3	BCC8	0.846441
IMC3	BCC9	-0.191329
IMC3	Cn2ACP1	-0.191329
IMC3	DRPB	0.0495989
IMC3	eLF3-10	-0.0630985
IMC3	FIKK	-0.076324
IMC3	HSP21	0.870993
IMC3	HSP29	0.855649
IMC3	IMC1	0.968643
IMC3	IMC13	0.618224
IMC3	IMC14	0.884099
IMC3	IMC19	0.750104
IMC3	IMC3	1
IMC3	IMC4	0.99012
IMC3	IMC5	0.837292
IMC3	IMC9	0.650887
IMC3	ISC1	0.986952
IMC3	TGGT1_231210	-0.179922
IMC3	SRP54	-0.123093
IMC3	TgCNEP-C	-0.144852
IMC3	TGGT1_225270	-0.144852
IMC3	TGGT1_234270	-0.144852
IMC3	TGGT1_254390	-0.191329
IMC3	TGGT1_257370	-0.191329
IMC3	TGGT1_265770	-0.144852
IMC3	TGGT1_268870	0.859715
IMC3	TGGT1_273560	-0.156223
IMC3	TGGT1_282090	-0.204085
IMC3	TGGT1_288800	-0.0599436
IMC3	AC10	0.751041
IMC3	TGGT1_294550	-0.0878561
IMC3	TGGT1_304650	-0.191329
IMC3	TGGT1_311880	-0.191329
IMC3	TGGT1_319710	-0.144852
IMC3	TgZFP2	-0.234672
IMC3	TSC3	0.665692
IMC3	TSC4	0.570455
IMC3	VPS9	-0.0530779
IMC4	AAP2	-0.238351
IMC4	AAP3	-0.238351
IMC4	AAP4	-0.0619945
IMC4	AAP5	-0.234837
IMC4	AC3	0.780913
IMC4	AP2XI-2	-0.169091
IMC4	BCC0	0.570816
IMC4	BCC1	-0.396882
IMC4	BCC10	0.693849
IMC4	BCC11	0.693308
IMC4	BCC2	0.788107
IMC4	BCC3	0.395437
IMC4	BCC4	-0.00168216
IMC4	BCC5	0.635929
IMC4	BCC6	0.169976
IMC4	BCC7	0.457735
IMC4	BCC8	0.780181
IMC4	BCC9	-0.238351
IMC4	Cn2ACP1	-0.238351
IMC4	DRPB	-0.0117833
IMC4	eLF3-10	-0.107589
IMC4	FIKK	0.00472153
IMC4	HSP21	0.810757
IMC4	HSP29	0.788725
IMC4	IMC1	0.989991
IMC4	IMC13	0.713422
IMC4	IMC14	0.930972
IMC4	IMC19	0.823307
IMC4	IMC3	0.99012
IMC4	IMC4	1
IMC4	IMC5	0.76707
IMC4	IMC9	0.741496
IMC4	ISC1	0.974212
IMC4	TGGT1_231210	-0.227378
IMC4	SRP54	-0.171234
IMC4	TgCNEP-C	-0.0917076
IMC4	TGGT1_225270	-0.0917076
IMC4	TGGT1_234270	-0.0917076
IMC4	TGGT1_254390	-0.238351
IMC4	TGGT1_257370	-0.238351
IMC4	TGGT1_265770	-0.0917076
IMC4	TGGT1_268870	0.792457
IMC4	TGGT1_273560	-0.206328
IMC4	TGGT1_282090	-0.247827
IMC4	TGGT1_288800	-0.052099
IMC4	AC10	0.670578
IMC4	TGGT1_294550	-0.140153
IMC4	TGGT1_304650	-0.238351
IMC4	TGGT1_311880	-0.238351
IMC4	TGGT1_319710	-0.0917076
IMC4	TgZFP2	-0.252412
IMC4	TSC3	0.735684
IMC4	TSC4	0.658975
IMC4	VPS9	-0.10306
IMC5	AAP2	-0.247625
IMC5	AAP3	-0.247625
IMC5	AAP4	-0.0570947
IMC5	AAP5	-0.243209
IMC5	AC3	0.92613
IMC5	AP2XI-2	-0.16723
IMC5	BCC0	0.11906
IMC5	BCC1	-0.0351311
IMC5	BCC10	0.985507
IMC5	BCC11	0.961808
IMC5	BCC2	0.271435
IMC5	BCC3	-0.248692
IMC5	BCC4	-0.234679
IMC5	BCC5	0.94429
IMC5	BCC6	-0.216248
IMC5	BCC7	0.220231
IMC5	BCC8	0.997978
IMC5	BCC9	-0.247625
IMC5	Cn2ACP1	-0.247625
IMC5	DRPB	0.0205935
IMC5	eLF3-10	-0.106665
IMC5	FIKK	-0.238506
IMC5	HSP21	0.991125
IMC5	HSP29	0.994217
IMC5	IMC1	0.696604
IMC5	IMC13	0.125006
IMC5	IMC14	0.496466
IMC5	IMC19	0.31184
IMC5	IMC3	0.837292
IMC5	IMC4	0.76707
IMC5	IMC5	1
IMC5	IMC9	0.181769
IMC5	ISC1	0.864476
IMC5	TGGT1_231210	-0.234845
IMC5	SRP54	-0.171222
IMC5	TgCNEP-C	-0.173571
IMC5	TGGT1_225270	-0.173571
IMC5	TGGT1_234270	-0.173571
IMC5	TGGT1_254390	-0.247625
IMC5	TGGT1_257370	-0.247625
IMC5	TGGT1_265770	-0.173571
IMC5	TGGT1_268870	0.988007
IMC5	TGGT1_273560	-0.20743
IMC5	TGGT1_282090	-0.263129
IMC5	TGGT1_288800	-0.132093
IMC5	AC10	0.849494
IMC5	TGGT1_294550	-0.139631
IMC5	TGGT1_304650	-0.247625
IMC5	TGGT1_311880	-0.247625
IMC5	TGGT1_319710	-0.173571
IMC5	TgZFP2	-0.300258
IMC5	TSC3	0.16704
IMC5	TSC4	0.087816
IMC5	VPS9	-0.0916766
IMC9	AAP2	-0.365902
IMC9	AAP3	-0.365902
IMC9	AAP4	-0.295652
IMC9	AAP5	-0.365239
IMC9	AC3	0.172483
IMC9	AP2XI-2	-0.356519
IMC9	BCC0	0.640997
IMC9	BCC1	-0.445179
IMC9	BCC10	0.115134
IMC9	BCC11	0.0355265
IMC9	BCC2	0.988046
IMC9	BCC3	0.906172
IMC9	BCC4	0.205267
IMC9	BCC5	0.0962338
IMC9	BCC6	0.466936
IMC9	BCC7	0.456114
IMC9	BCC8	0.191914
IMC9	BCC9	-0.365902
IMC9	Cn2ACP1	-0.365902
IMC9	DRPB	-0.306455
IMC9	eLF3-10	-0.336291
IMC9	FIKK	0.219965
IMC9	HSP21	0.232229
IMC9	HSP29	0.194618
IMC9	IMC1	0.784259
IMC9	IMC13	0.99646
IMC9	IMC14	0.913399
IMC9	IMC19	0.984154
IMC9	IMC3	0.650887
IMC9	IMC4	0.741496
IMC9	IMC5	0.181769
IMC9	IMC9	1
IMC9	ISC1	0.626778
IMC9	TGGT1_231210	-0.364892
IMC9	SRP54	-0.357392
IMC9	TgCNEP-C	-0.0078432
IMC9	TGGT1_225270	-0.0078432
IMC9	TGGT1_234270	-0.0078432
IMC9	TGGT1_254390	-0.365902
IMC9	TGGT1_257370	-0.365902
IMC9	TGGT1_265770	-0.0078432
IMC9	TGGT1_268870	0.196749
IMC9	TGGT1_273560	-0.359616
IMC9	TGGT1_282090	-0.37084
IMC9	TGGT1_288800	-0.167396
IMC9	AC10	0.030034
IMC9	TGGT1_294550	-0.334893
IMC9	TGGT1_304650	-0.365902
IMC9	TGGT1_311880	-0.365902
IMC9	TGGT1_319710	-0.0078432
IMC9	TgZFP2	-0.348436
IMC9	TSC3	0.932803
IMC9	TSC4	0.975471
IMC9	VPS9	-0.341401
ISC1	AAP2	-0.269098
ISC1	AAP3	-0.269098
ISC1	AAP4	-0.0802318
ISC1	AAP5	-0.265176
ISC1	AC3	0.850559
ISC1	AP2XI-2	-0.208432
ISC1	BCC0	0.378926
ISC1	BCC1	-0.381357
ISC1	BCC10	0.806826
ISC1	BCC11	0.793511
ISC1	BCC2	0.701212
ISC1	BCC3	0.244628
ISC1	BCC4	-0.173601
ISC1	BCC5	0.735571
ISC1	BCC6	-0.0220448
ISC1	BCC7	0.311753
ISC1	BCC8	0.870399
ISC1	BCC9	-0.269098
ISC1	Cn2ACP1	-0.269098
ISC1	DRPB	-0.0404956
ISC1	eLF3-10	-0.168811
ISC1	FIKK	-0.169009
ISC1	HSP21	0.893809
ISC1	HSP29	0.879906
ISC1	IMC1	0.933269
ISC1	IMC13	0.584416
ISC1	IMC14	0.860069
ISC1	IMC19	0.735943
ISC1	IMC3	0.986952
ISC1	IMC4	0.974212
ISC1	IMC5	0.864476
ISC1	IMC9	0.626778
ISC1	ISC1	1
ISC1	TGGT1_231210	-0.259571
ISC1	SRP54	-0.213989
ISC1	TgCNEP-C	-0.232815
ISC1	TGGT1_225270	-0.232815
ISC1	TGGT1_234270	-0.232815
ISC1	TGGT1_254390	-0.269098
ISC1	TGGT1_257370	-0.269098
ISC1	TGGT1_265770	-0.232815
ISC1	TGGT1_268870	0.884769
ISC1	TGGT1_273560	-0.23336
ISC1	TGGT1_282090	-0.28914
ISC1	TGGT1_288800	-0.193836
ISC1	AC10	0.727607
ISC1	TGGT1_294550	-0.169337
ISC1	TGGT1_304650	-0.269098
ISC1	TGGT1_311880	-0.269098
ISC1	TGGT1_319710	-0.232815
ISC1	TgZFP2	-0.357477
ISC1	TSC3	0.630376
ISC1	TSC4	0.560806
ISC1	VPS9	-0.150756
TGGT1_231210	AAP2	0.999723
TGGT1_231210	AAP3	0.999723
TGGT1_231210	AAP4	0.982223
TGGT1_231210	AAP5	0.999771
TGGT1_231210	AC3	0.112297
TGGT1_231210	AP2XI-2	0.992666
TGGT1_231210	BCC0	0.0600065
TGGT1_231210	BCC1	-0.316187
TGGT1_231210	BCC10	-0.265219
TGGT1_231210	BCC11	-0.00802509
TGGT1_231210	BCC2	-0.353366
TGGT1_231210	BCC3	-0.270224
TGGT1_231210	BCC4	-0.239154
TGGT1_231210	BCC5	-0.345118
TGGT1_231210	BCC6	-0.306523
TGGT1_231210	BCC7	-0.357326
TGGT1_231210	BCC8	-0.224293
TGGT1_231210	BCC9	0.999723
TGGT1_231210	Cn2ACP1	0.999723
TGGT1_231210	DRPB	0.958799
TGGT1_231210	eLF3-10	0.945348
TGGT1_231210	FIKK	-0.242516
TGGT1_231210	HSP21	-0.201268
TGGT1_231210	HSP29	-0.174171
TGGT1_231210	IMC1	-0.201822
TGGT1_231210	IMC13	-0.308661
TGGT1_231210	IMC14	-0.188324
TGGT1_231210	IMC19	-0.320383
TGGT1_231210	IMC3	-0.179922
TGGT1_231210	IMC4	-0.227378
TGGT1_231210	IMC5	-0.234845
TGGT1_231210	IMC9	-0.364892
TGGT1_231210	ISC1	-0.259571
TGGT1_231210	TGGT1_231210	1
TGGT1_231210	SRP54	0.990384
TGGT1_231210	TgCNEP-C	-0.18445
TGGT1_231210	TGGT1_225270	-0.18445
TGGT1_231210	TGGT1_234270	-0.18445
TGGT1_231210	TGGT1_254390	0.999723
TGGT1_231210	TGGT1_257370	0.999723
TGGT1_231210	TGGT1_265770	-0.18445
TGGT1_231210	TGGT1_268870	-0.136779
TGGT1_231210	TGGT1_273560	0.999397
TGGT1_231210	TGGT1_282090	0.998332
TGGT1_231210	TGGT1_288800	0.499349
TGGT1_231210	AC10	0.28746
TGGT1_231210	TGGT1_294550	0.994753
TGGT1_231210	TGGT1_304650	0.999723
TGGT1_231210	TGGT1_311880	0.999723
TGGT1_231210	TGGT1_319710	-0.18445
TGGT1_231210	TgZFP2	0.850895
TGGT1_231210	TSC3	-0.0393599
TGGT1_231210	TSC4	-0.29727
TGGT1_231210	VPS9	0.966393
SRP54	AAP2	0.986875
SRP54	AAP3	0.986875
SRP54	AAP4	0.981033
SRP54	AAP5	0.987205
SRP54	AC3	0.175144
SRP54	AP2XI-2	0.999719
SRP54	BCC0	0.149232
SRP54	BCC1	-0.276473
SRP54	BCC10	-0.210817
SRP54	BCC11	0.0602906
SRP54	BCC2	-0.354702
SRP54	BCC3	-0.293779
SRP54	BCC4	-0.144601
SRP54	BCC5	-0.283547
SRP54	BCC6	-0.224843
SRP54	BCC7	-0.240302
SRP54	BCC8	-0.155282
SRP54	BCC9	0.986875
SRP54	Cn2ACP1	0.986875
SRP54	DRPB	0.980969
SRP54	eLF3-10	0.981131
SRP54	FIKK	-0.148917
SRP54	HSP21	-0.132153
SRP54	HSP29	-0.108431
SRP54	IMC1	-0.138702
SRP54	IMC13	-0.300053
SRP54	IMC14	-0.163222
SRP54	IMC19	-0.314872
SRP54	IMC3	-0.123093
SRP54	IMC4	-0.171234
SRP54	IMC5	-0.171222
SRP54	IMC9	-0.357392
SRP54	ISC1	-0.213989
SRP54	TGGT1_231210	0.990384
SRP54	SRP54	1
SRP54	TgCNEP-C	-0.0794037
SRP54	TGGT1_225270	-0.0794037
SRP54	TGGT1_234270	-0.0794037
SRP54	TGGT1_254390	0.986875
SRP54	TGGT1_257370	0.986875
SRP54	TGGT1_265770	-0.0794037
SRP54	TGGT1_268870	-0.0743965
SRP54	TGGT1_273560	0.989102
SRP54	TGGT1_282090	0.992924
SRP54	TGGT1_288800	0.599967
SRP54	AC10	0.359913
SRP54	TGGT1_294550	0.994345
SRP54	TGGT1_304650	0.986875
SRP54	TGGT1_311880	0.986875
SRP54	TGGT1_319710	-0.0794037
SRP54	TgZFP2	0.899364
SRP54	TSC3	-0.0490701
SRP54	TSC4	-0.319437
SRP54	VPS9	0.99249
TgCNEP-C	AAP2	-0.2
TgCNEP-C	AAP3	-0.2
TgCNEP-C	AAP4	-0.247817
TgCNEP-C	AAP5	-0.201122
TgCNEP-C	AC3	-0.236259
TgCNEP-C	AP2XI-2	-0.102986
TgCNEP-C	BCC0	0.573099
TgCNEP-C	BCC1	0.494566
TgCNEP-C	BCC10	-0.212792
TgCNEP-C	BCC11	-0.180724
TgCNEP-C	BCC2	-0.144524
TgCNEP-C	BCC3	0.0435272
TgCNEP-C	BCC4	0.971034
TgCNEP-C	BCC5	-0.0915597
TgCNEP-C	BCC6	0.866585
TgCNEP-C	BCC7	0.83672
TgCNEP-C	BCC8	-0.137131
TgCNEP-C	BCC9	-0.2
TgCNEP-C	Cn2ACP1	-0.2
TgCNEP-C	DRPB	-0.112815
TgCNEP-C	eLF3-10	0.0888472
TgCNEP-C	FIKK	0.966836
TgCNEP-C	HSP21	-0.144173
TgCNEP-C	HSP29	-0.177485
TgCNEP-C	IMC1	0.0077518
TgCNEP-C	IMC13	0.0252059
TgCNEP-C	IMC14	-0.153399
TgCNEP-C	IMC19	-0.132848
TgCNEP-C	IMC3	-0.144852
TgCNEP-C	IMC4	-0.0917076
TgCNEP-C	IMC5	-0.173571
TgCNEP-C	IMC9	-0.0078432
TgCNEP-C	ISC1	-0.232815
TgCNEP-C	TGGT1_231210	-0.18445
TgCNEP-C	SRP54	-0.0794037
TgCNEP-C	TgCNEP-C	1
TgCNEP-C	TGGT1_225270	1
TgCNEP-C	TGGT1_234270	1
TgCNEP-C	TGGT1_254390	-0.2
TgCNEP-C	TGGT1_257370	-0.2
TgCNEP-C	TGGT1_265770	1
TgCNEP-C	TGGT1_268870	-0.212268
TgCNEP-C	TGGT1_273560	-0.210009
TgCNEP-C	TGGT1_282090	-0.130107
TgCNEP-C	TGGT1_288800	0.737574
TgCNEP-C	AC10	-0.15133
TgCNEP-C	TGGT1_294550	-0.182896
TgCNEP-C	TGGT1_304650	-0.2
TgCNEP-C	TGGT1_311880	-0.2
TgCNEP-C	TGGT1_319710	1
TgCNEP-C	TgZFP2	0.359123
TgCNEP-C	TSC3	-0.225907
TgCNEP-C	TSC4	-0.189032
TgCNEP-C	VPS9	-0.00356904
TGGT1_225270	AAP2	-0.2
TGGT1_225270	AAP3	-0.2
TGGT1_225270	AAP4	-0.247817
TGGT1_225270	AAP5	-0.201122
TGGT1_225270	AC3	-0.236259
TGGT1_225270	AP2XI-2	-0.102986
TGGT1_225270	BCC0	0.573099
TGGT1_225270	BCC1	0.494566
TGGT1_225270	BCC10	-0.212792
TGGT1_225270	BCC11	-0.180724
TGGT1_225270	BCC2	-0.144524
TGGT1_225270	BCC3	0.0435272
TGGT1_225270	BCC4	0.971034
TGGT1_225270	BCC5	-0.0915597
TGGT1_225270	BCC6	0.866585
TGGT1_225270	BCC7	0.83672
TGGT1_225270	BCC8	-0.137131
TGGT1_225270	BCC9	-0.2
TGGT1_225270	Cn2ACP1	-0.2
TGGT1_225270	DRPB	-0.112815
TGGT1_225270	eLF3-10	0.0888472
TGGT1_225270	FIKK	0.966836
TGGT1_225270	HSP21	-0.144173
TGGT1_225270	HSP29	-0.177485
TGGT1_225270	IMC1	0.0077518
TGGT1_225270	IMC13	0.0252059
TGGT1_225270	IMC14	-0.153399
TGGT1_225270	IMC19	-0.132848
TGGT1_225270	IMC3	-0.144852
TGGT1_225270	IMC4	-0.0917076
TGGT1_225270	IMC5	-0.173571
TGGT1_225270	IMC9	-0.0078432
TGGT1_225270	ISC1	-0.232815
TGGT1_225270	TGGT1_231210	-0.18445
TGGT1_225270	SRP54	-0.0794037
TGGT1_225270	TgCNEP-C	1
TGGT1_225270	TGGT1_225270	1
TGGT1_225270	TGGT1_234270	1
TGGT1_225270	TGGT1_254390	-0.2
TGGT1_225270	TGGT1_257370	-0.2
TGGT1_225270	TGGT1_265770	1
TGGT1_225270	TGGT1_268870	-0.212268
TGGT1_225270	TGGT1_273560	-0.210009
TGGT1_225270	TGGT1_282090	-0.130107
TGGT1_225270	TGGT1_288800	0.737574
TGGT1_225270	AC10	-0.15133
TGGT1_225270	TGGT1_294550	-0.182896
TGGT1_225270	TGGT1_304650	-0.2
TGGT1_225270	TGGT1_311880	-0.2
TGGT1_225270	TGGT1_319710	1
TGGT1_225270	TgZFP2	0.359123
TGGT1_225270	TSC3	-0.225907
TGGT1_225270	TSC4	-0.189032
TGGT1_225270	VPS9	-0.00356904
[truncated: 918 more rows]

## Sheet: Figure 6d
Plaque size was measured as area (arbitrary uints) in FIJI and multiplied by 10^4
7 days	Rep 1	Rep 2	Rep 3	Rep 1	Rep 2	Rep 3	Rep 1	Rep 2	Rep 3	Rep 1	Rep 2	Rep 3	Rep 1	Rep 2	Rep 3	Rep 1	Rep 2	Rep 3
	TIRI∆Ku80 no IAA			TIRI∆Ku80 +IAA			Ty-mAID-MORN1 no IAA			Ty-mAID-MORN1+IAA			BCC4mAID-Myc3 no IAA			BCC4mAID-Myc3 +IAA
plaque size	8.4	11	5.1	8.4	3.9	2.1	5.8	3.1	11.6	0.9	1.4	1.2	6.6	12.2	6.3	0.4	1.1	0.3
	5.2	8.3	5.2	5.3	4.4	2.2	9.1	3.7	5.4	0.8	1.3	1.3	4.5	6.9	8.4	0.3	1.2	0.3
	7.3	10	5.3	7.9	4.4	3	6	2.7	7.5	0.7	1.9	1	4.3	8.2	4.5	0.3	1.4	0.3
	5	5.8	5.3	9.4	4.8	3.8	5.8	3.8	11.3	1.2	1	1.1	9.5	6.1	7	0.7	0.9	0.4
	4.2	6.8	5.7	7.2	5	4.1	3	3.9	4.5	0.6	0.4	1.2	5.4	9.6	3.1	0.3	1.1	0.4
	9.1	5.4	5.8	3.9	5.2	4.3	6	2.4	4.5	1.2	1.4	1	5.3	10.5	3.5	0.7	1.6	0.4
	8.6	5.5	6	6.9	5.2	4.5	7.1	4.1	5.2	1.5	1.3	1.3	6	6	2	0.6	0.8	0.5
	8.2	7.2	6.3	5.3	5.4	4.6	12.3	4.3	3.6	0.8	2.1	0.3	4	6	2.4	0.8	1.2	0.6
	7.3	8.1	6.5	4.3	5.5	4.7	7	2.8	2.3	1.3	1.9	0.7	5.4	5.8	5.7	1.1	1.3	0.6
	7.5	5.4	6.5	4.5	5.5	4.9	11	5	2.1	1.4	0.6	0.7	5.3	2.3	5.8	1.4	1	0.7
	7.9	8.1	6.5	6	5.5	4.9	16.7	5	2.2	1.3	1	1	6.9	7.8	6.9	0.8	1	0.7
	8.1	8.9	6.6	5.2	5.7	4.9	13	4.4	4.9	1	1.3	1.1	5.9	5.7	4.8	0.7	1.5	0.7
	6.7	13.4	6.9	3.8	5.7	5.3	6.5	2.5	9.3	1	1.7	1	10.1	8.4	3	0.3	1.1	0.7
	11.8	9.3	7	6.4	5.8	5.3	6.1	2.3	6.6	0.3	1.4	1.3	7.7	7.5	5		1	0.9
	2.4	6.3	7.1	7.5	6	5.5	3.5	3.3	6.1	1.4	1.6	0.4	6.3	9.3	3.7			2
	11.4	7	7.8	10.2	6	5.5	6.5	4.3	6.6	1.7	1.3	1.2	7.8	12.5	1.8
	8.9	10.2	7.8	7.2	6.1	5.5	8.2	3.8	8.6	1.3	1.5	1.1	5.5	8.6	4.2
	5.7	10.3	8	5.8	6.5	6.5	9.6	2.4	6.6	1.2	1.5	1.9	9.3	6.2	3.3
	6.1	14.7	8.1	7.5	6.6	6.6	9.1	0.8	6.7	0.9	1.4	1.4	5.7	6.2	4.6
	7.5	8.5	8.1	7.7	6.7	6.8	12.3	3.7	7.1	1.2	1.7	0.4	7.5	8.4	7.3
	8.5	5.5	8.1	10	7.2	7.2	6.5		7	1.1	1.2	1.3	4.3	6.7	8.9
	7.1	4.9	8.2	7.5	7.3	7.3	7.3		10.2	1.3	1.5		14.6	8.2	4.7
	7.1	3.9	9	6.2	7.5	7.8	5.4		4.3	1	1.2		8.5	10.1	6.4
	8.6	4.2	9.1	3	7.8		7.3		2.3	2	1.2		9.2	7.2	5.4
	2	7.7	9.2	5.4	8		7.8		9.2	1.1	1.7		6.6	7.3	4.3
		9.8	9.6	6.7	8		8.4		6.2	2.4	1.5		6.8	7.3	6
		8.9	10	6.1	8.3		8.4		3.6		2		6.3	6.5	5.9
		11.6	10.4	3.9	8.4		4.4		6		1.6		10.5	6.2	3.6
		9.5	12.1	6.2	8.6		8.1		5.8		2		7.9	7	7.5
		11.6	13	5.1	8.9		6.2		6.7		2.2		3.4		8.3
		10.5		6.8	9.2		13.8		4.8		2.2		7		9.3
		8.7		8.7	9.4		8.1		10.7		1.5		7.2		8
		10.8		6.1	9.5		7.7		9.3		1.6		3.8		9.8
		6.6		6	9.7		4.4		9.3		2.2		5.8		6.1
		9.2		4.2	9.7		7.3		10.3		2.6		6.2		5.3
		9.9			9.8		6.9		7.3		1.6		3.3
		6.6			10.4		7.8				2.2		6.1
		9.7			10.6						1.5
		4.8			10.7						1.6
		6.3			11
					11.5
					12.2
					13.5
					14.3
					15.3
Average:	7.224	8.2725	7.67667	6.35143	7.92667	5.1	7.84865	3.415	6.54722	1.17692	1.55897	1.04286	6.66216	7.61034	5.50857	0.646154	1.15714	0.633333
14 days	Rep 1	Rep 2	Rep 3	Rep 1	Rep 2	Rep 3	Rep 1	Rep 2	Rep 3	Rep 1	Rep 2	Rep 3	Rep 1	Rep 2	Rep 3	Rep 1	Rep 2	Rep 3
	TIRI∆Ku80 no IAA			TIRI∆Ku80 +IAA			Ty-mAID-MORN1 no IAA			Ty-mAID-MORN1+IAA			BCC4mAID-Myc3 no IAA			BCC4mAID-Myc3 +IAA
plaque size	60.7	41.6	47.5	27.4	60.9	46.4	31.9	40.7	38.6	7.2	4.8	4.7	44.6	55.6	55.4	3	2.7	6.3
	48.1	47.3	52.9	62.1	68.3	47.2	33.6	37.7	44	13.6	9.5	7.1	58	39.2	46.4	3.2	5.4	2.3
	46.3	42.3	57.5	25.3	31.1	43.4	29.7	42.5	39.5	14.7	9.5	7.3	33.7	38.4	50.9	2.5	4.6	3
	15.1	51.5	48.2	29.6	42.9	46.9	31.8	64.1	39.5	9.8	7.2	11.2	40.4	59.5	31.4	4.8	5	3.1
	41.1	41	39	30.9	36.2	81.8	31.4	15.3	47.4	6.4	2	11.6	42.9	45.9	27.3	2.5	3.4	3.9
	13	38.6	43.8	33.6	34.8	30	35.1	17.1	38.5	10.2	4.2	7.3	24.9	38.1	41.1	2.7	2.3	2.4
	46.5	12.6	62	42.2	38.5	32.4	32.4	43.9	43.1	6.9	4.9	8.3	46.9	57.6	31.6	2.9	3.9	5.1
	7.3	38.1	45.3	34	56.3	32.6	27.9	45.2	44.3	10.6	7.3	2.6	43.7	31.7	33.9	1.8	4.3	4.6
	9.2	88.9	28.9	37.6	22.8	45.7	36.4	35.6	43	3.4	4.5	4.7	38.1	46.9	53.8	2.3	1.7	4.8
	34.7	64.1	35.3	49.1	54.4	50.6	62.3	26.2	29.8	9	4.3	7.9	49.4	7	35.3	3	3.4	2.9
	54.5	60.2	40.2	48	40	53.7	36.5	48.8	89.1	13	2.4	10.1	39.3	46.8	42	3.1	4.9	4.1
	62.2	17.5	33.9	44.8	60.5	31.6	66.3	56.9	53.9	6.2	10	4.8	32.2	32.1	38.9	5.1	2.8	5.8
	30.7	49.8	41.9	44.7	35.1	54.1	42.6	62.6	58.5	9.4	9.2	2.5	31.8	36.7	40.5	0.8	3.1	4.4
	59	64.9	50.6	36.6	36	42.7	40	62.6	45.7	7.8	6.2	11.2	35.6	25.5	58	1.2	4.8	8.2
	69.2	18.8	5.2	27.6	40.3	32.9	44.6	51.2	74.9	21.9		9.3	23.3	36.8	44.2	1.4	1.7	3.9
	48.3	54.6	52.4	36.4	49.9	36.5	51.9	68.8	33.9			10.1	40.7		76.6	1.3	1.2	1.7
	35.3	53.9	39.3	58.8	35.9	33.7	69.9	49.4	21.2			9	39.5		35.4	1.3	1.1
	52.5		40.2	51.2		37.2			39.4			9.6	40.1		36.4		2.1
	22.8		52.1	41.1		26.1			25.1				52.7		41
	85.3		32.6	57.5					33.1				50.1		46.2
			37.5						38.8				35.1		16.6
			44.6						30.7						47.8
			27.9												34.4
			32.6												43.7
			60.1												75.8
			41.1												37.3
			49.9												38.1
			42.9
			41.6
			44.6
Average:	42.09	46.2176	42.3867	40.925	43.7588	42.3947	41.4294	45.2118	43.2727	10.0067	6.14286	7.73889	40.1429	39.8533	42.963	2.52353	3.24444	4.15625

## Sheet: Figure 6g
Daughter cell basal diameter measurement (μm)
		TirI∆Ku80 no IAA	TirI∆Ku80 + IAA	Ty-mAID-MORN1 no IAA	Ty-mAID-MORN1+IAA	BCC4mAID-Myc3 no IAA	BCC4mAID-Myc3 +IAA
	Diameter:	1.40948	0.93073	0.609	1.893	1.02	1.454
		1.18505	1.13872	0.815	1.466	0.777	1.393
		0.94893	1.06094	0.603	1.329	0.922	1.353
		1.15832	0.76505	0.507	1.382	0.88	1.489
		1.07676	1.04813	0.713	1.293	0.935	1.598
		1.07229	1.15442	0.886	1.234	1.053	1.144
		0.74986	0.97606	0.964	1.262	1.015	1
		1.12029	1.16529	0.777	1.485	0.935	1.507
		0.91435	1.16529	0.954	1.791	0.888	1.442
		1.17206	0.87487	1.171	1.436	0.992	1.19
		1.25388	1.19505	1.415	1.128	0.973	1.476
		0.91861	1.16529	0.964	1.485	0.834	1.403
		1.45537	1.15832	0.89	1.505	0.985	1.573
		1.19848	0.99434	1.64	1.482	0.927	1.839
		1.10247	1.14188	1.195	1.34	1.118	1.829
		1.03603	1.06179	1.342	1.189	0.88	1.75
		1.30303	1.30732	1.239	1.237	0.988	1.311
		1.29564	1.06348	1.471	1.531	1.1	1.204
		1.27171	1.21522	0.977	1.463	0.83	1.737
		1.20339	1.31625	1.048	1.266	0.757	1.97
		1.38557	1.06094	1.207	1.4	0.877	1.794
		1.1431	1.29903	1.054	1.801	0.818	2.348
		0.96534	1.24234	0.987	1.463	1.015	0.982
		1.22445	1.14188	1.087	1.995	1.206	1.543
		0.85535	0.85824	1.088	1.5	1.046	1.403
		0.80659	1.01229	1.132	1.064	0.997	1.752
		1.07107	0.9898	0.949	2.002	0.905	1.779
		1.24921	1.00156	0.957	1.353	1.066	2.363
		1.20965	0.97248	0.987	1.969	1.252	0.808
		0.96446	1.06459	1.322	1.606	1.112	1.03
		0.84716	0.98049	1.048	0.646	1.302	1.956
		0.96981	1.14069	0.779	1.114	1.066	1.302
		1.11029	1.12264	0.642	1.273	0.857	1.171
		1.08879	0.94638	0.824	1.473	1.134	2.092
		0.9873	1.28588	0.954	0.954	1.084	1.821
		0.93	0.88726	1.012	1.044	1.033	1.594
		1.00828	1.11859	0.99	0.853	1.063	1.533
		0.95484	1.07229	1.02	1.423	0.973	1.569
		0.88332	0.89208	1.074	1.064	0.987	1.353
		1.30059	1.16185	0.807	1.825	1.002	0.954
		1.16857	0.99728	1.074	1.951	0.751	1.476
		1.09888	1.202	0.935	3.082	0.808	1.244
		1.16007	1.16239	0.691	1.954	1.103	2.38
		1.29452	1.04166	0.949	2.127	1.03	2.297
		1.35352	1.34216	0.723	1.461	0.706	1.763
		1.31932	1.35866	0.949	1.753	0.808	1.289
		1.15909	1.27754	1.411	1.787	0.93	1.311
		1.13436	1.12939	1.208	2.171	1.12	1.24
		1.14895	1.02401	0.895		1.112	1.389
		1.10174	1.09888	1.107		1.12	1.169
		1.26176	0.93939	1.302		1.112	1.244
		1.10419	0.93795	1.147		1.23	1.228
		1.19505	0.96072	1.332		0.935	0.868
		1.28439	1.11636	1.177		0.871	1.283
		0.95366	1.2347	1.208		0.957	1.907
		1.13872	0.76505	1.087		1.144	1.003
		0.93169	1.0449	1.036		1.112	0.897
		1.34868	1.00525	0.939		1.252	1.48
		1.17683	0.99323	0.902		0.941	1.635
		0.70247	1.00595	0.994		1.091	1.031
		1.1466	1.10047	0.886		0.953	1.476
		1.23944	0.94788	0.968		0.875	0.853
		1.31625	0.90378	1.091		0.842	1.277
		1.14266	0.78251	1.201		0.924	1.383
		1.4126	0.95377	0.82		1.168	1.41
		1.08195	1.29347			1.168	1.138
		1.23361	1.1678			0.703	1.053
		1.02555	1.16162			0.938	1.549
		1.19806	1.02203			1.158	1.578
		1.00156	0.73843			0.888	1.641
		1.2063	1.07731			1.084	1.553
		1.02027	0.88386			0.957	1.703
		1.28299	1.1927			0.992	1.879
		0.90721	0.76923			0.853	1.385
		0.87384	1.15243				1.525
			0.60547				1.604
			1.17308				1.049
							1.56
							1.289
							1.109
							1.221
							1.421
							1.414
							2.195
							1.24
							1.293
							1.634
							1.666
							1.902
							1.754
							2.03
							1.528
							1.665

## Sheet: Figure 7c
	Rep 1	Rep 2	Rep 3	Rep 1	Rep 2	Rep 3	Rep 1	Rep 2	Rep 3	Rep 1	Rep 2	Rep 3	Rep 1	Rep 2	Rep 3	Rep 1	Rep 2	Rep 3
	TIRI∆Ku80 no IAA			TIRI∆Ku80 +IAA			Ty-mAID-MORN1 no IAA			Ty-mAID-MORN1+IAA			BCC4mAID-Myc3 no IAA			BCC4mAID-Myc3 +IAA
total vacuols	100	100	100	100	100	100	101	100	100	100	100	100	100	100	101	100	100	100
total double heads	0	0	0	0	0	0	3	10	7	66	56	71	0	0	0	88	65	81
one double head/vacuole	0	0	0	0	0	0	2	10	7	33	27	34	0	0	0	17	17	23
1<double head/vacuole	0	0	0	0	0	0	1	0	0	33	29	37	0	0	0	71	48	58
% of vacuoles 1 double head	0	0	0	0	0	0	2	10	7	33	27	34	0	0	0	17	17	23
% of vacuoles 1< double head	0	0	0	0	0	0	1	0	0	33	29	37	0	0	0	71	48	58

## Sheet: Figure 8c
Intensity profiles
	Length	0	0.003333	0.006667	0.01	0.013333	0.016667	0.02	0.023333	0.026667	0.03	0.033333	0.036667	0.04	0.043333	0.046667	0.05	0.053333	0.056667	0.06	0.063333	0.066667	0.07	0.073333	0.076667	0.08	0.083333	0.086667	0.09	0.093333	0.096667	0.1	0.103333	0.106667	0.11	0.113333	0.116667	0.12	0.123333	0.126667	0.13	0.133333	0.136667	0.14	0.143333	0.146667	0.15	0.153333	0.156667
Intensity	BCC1Myc3	5	1.086	1	1	1	1.138	2.448	4	1	0	2	6	9.138	14.483	19.034	24.466	28.414	32.259	29.414	35.552	50.828	69.328	89.517	135.138	166.034	165.259	156.724	158.483	167.345	179	187.759	195.207	199.345	195.948	175.655	137.397	92.621	58.345	36.345	31.19	32.862	29.793	25.276	22.052	16.655	11.845	9.172	13
	Cherry-MORN1	0	0	0	0	0	0	0	1	1.69	5.552	13.586	35.534	62.655	92.259	130.241	167.966	187.517	202.103	208.69	208.759	199.138	177.534	145.759	112.845	96.172	94.172	98.379	100.224	107.103	115	121.241	124.828	128	136.948	144.966	153.759	155.759	151.155	134.483	114.328	92.034	71.207	55.759	41	23.034	9.483	7.034	5.948
	Ty-BCC1 iKD	0	0	0.592	1	1	1.302	7.216	16.041	28.112	41.131	55.25	68.069	80.796	92.556	105.041	117.229	128.952	139.499	151.068	159.506	168.572	174.551	181.249	189.993	200.152	206.98	209.801	209.086	207.122	201.45	188.514	173.469	154.132	133.576	113.608	97.918	80.564	60.967	42.803	29.434	17.374	10.758	7.184	5.045	3.981	2.183	1	1
	MyoJ-Myc3	0	0	0	0	0	0	0	1.429	3.769	6.02	10.23	16.334	27.152	44.031	66.286	90.803	113.325	133.409	151.7	162.461	174.372	188.041	202.738	218.413	228.744	231.195	226.213	214.463	200.735	180.943	154.252	129.162	101.203	78.869	59.118	43.735	29.196	18.92	11.779	6.163	1.167	0	0	0	0	0	0	0
	Ty-BCC1 iKD	6	8.294	10.37	13.194	19.021	29.564	49.104	86.253	139.325	191.443	222.938	239.107	245.429	249.069	252.1	252.803	251.955	250	243.567	236.131	230.239	227.82	227.875	225.135	221.609	218.277	215.218	210.287	208.028	205.851	204.412	198.983	188.232	176.298	167	162.824	161.135	160.647	158.308	148.384	125.415	100.952	81.668	70.08	57.246	44.529	31.657	24.069
	Myc2-Centrin2	16	22.073	28	32.965	38.304	41.633	54.637	72.138	92.235	110.765	127.941	138.46	142.817	148.952	154.405	152.391	145.965	139	137.381	136.01	135.761	135.913	138.211	137.547	138.983	143.1	147.394	149.983	151.948	150.734	149.657	141.654	130.446	120.803	114	113.765	110.882	102.176	89.398	79.851	73.028	62.55	50.571	40.924	32.775	26.066	22.706	21.952
[truncated: 11 more columns]

## Sheet: Figure 8f
Basal diameter of mature parasites
	BCC1 no Atc	BCC1 plus Atc
Diameter:	1.086	0.942
	1.044	1.059
	0.868	1.171
	1.054	1.321
	1.001	1.029
	1.171	0.922
	0.844	1.619
	0.948	1.466
	0.825	0.863
	0.904	1.171
	1.003	1.304
	1.207	1.801
	1.082	1.238
	0.795	1.281
	1.167	0.98
	1.121	1.034
	0.755	1.315
	0.759	1.47
	0.974	0.962
	1.183	1.494
	1.107	1.543
	0.922	1.759
	0.899	1.086
	0.61	1.5
	0.648	1.04
	0.591	1.189
	0.793	1.231
	1.421	1.162
	0.849	1.945
	0.93	0.958
	0.936	1.787
	1.096	1.968
	1.132	1.042
	0.782	1.126
	0.743	1.042
	0.934	1.052
	0.738	1.22
	0.811	1.079
	0.951	1.008
	0.806	1.79
	0.833	1.704
	0.891	1.491
	0.871	1.054
	0.758	1.097
	0.827	1.486
	0.776	1.023
	1.044	1.383
	1.034	1.207
	0.75	1.198
	0.981	1.246
	0.884	1.097
	0.728	1.278
	1.522	1.116
	1.313	1.701
	0.795	1.643
	0.606	1.26
	0.774	1.67
	0.831	1.26
	0.682	1.656
	0.597	1.398
	1.42	0.512
	0.828	1.35
	1.061	1.366
	0.758	0.977
	0.866	0.75
	1.398	1.369
	0.93	0.859
	1.02	1.119
	0.382	1.165
	0.427	0.983
	0.768	1.2
	0.605	1.555
	0.796	1.233
	1.121	1.478
	1.163	1.576
	0.981	1.666
	1.052	0.786
	0.52	1.187
	1.044	1.01
	1.068	1.375
	0.818	0.994
	0.971	1.258
	0.54	1.203
	0.548	1.229
	1.044	1.524
	1.061	1.196
	0.765	1.159
	0.765	1.145
	0.92	0.93
	0.764	1.238
	0.994	0.934
	0.728	0.946
	0.483	1.068
	0.71	1.251
	0.7	1.557
	1.058	1.387
	0.725	1.342
	1.278	1.373
	1.105	1.233
	0.762	1.33
	0.839	1.386
	1.321	1.149
	0.791	1.063
	0.966	1.226
	0.61	1.764
	1.005	1.403
	0.426	0.979
	0.585	1.209
		1.02
		1.201
		1.443
		1.123
		0.597
		1.364
		1.258
		1.44
		1.219
		1.303
		1.449
		2.102
		1.446
		1.387
		0.711
		1.135
Average:	0.893306	1.25909

## Sheet: Fig.S1
Spectral counts (log2). A pseudo count of 0.1 was added for missings preys before log2 transformation. "Replicate" indicates biological replicate.
prey	MORN1 replicate 1	MORN1 replicate 2		prey	IMC8 replicate 1	IMC8 replicate 2		prey	Cen2 replicate 1	Cen2 replicate 2		prey	MyoJ replicate 1	MyoJ replicate 2		prey	BCC1 replicate 1	BCC1 replicate 2		prey	BCC2 replicate 1	BCC2 replicate 2
BioID2	8.37287	8.03617		BioID2	7.45943	7.79442		BioID2	7.37069	6.63662		BioID2	4.42626	5.16993		BioID2	5.47573	5.16993		BioID2	6.59991	7.42626
TGGT1_200320	5.50779	6.30378		TGGT1_200320	4.64386	4.80735		TGGT1_200280	-3.32193	0		TGGT1_200320	1.80735	3.24793		TGGT1_200320	2.58496	2		TGGT1_200250	-3.32193	0
TGGT1_201380	-3.32193	1		TGGT1_201380	0	1		TGGT1_200330	3.90689	2.90689		TGGT1_203630	-3.32193	1.58496		TGGT1_202370	1.32193	-3.32193		TGGT1_200320	4.45943	4.64386
TGGT1_201680	2.58496	3.70044		TGGT1_201680	2.16993	2.80735		TGGT1_201380	-3.32193	0		TGGT1_204020	-3.32193	0.584963		TGGT1_202550	0	-3.32193		TGGT1_201680	0	-3.32193
TGGT1_201780	0	1.32193		TGGT1_201780	1.80735	2		TGGT1_201400	0	-3.32193		TGGT1_205250	-3.32193	1.58496		TGGT1_204050	1.80735	-3.32193		TGGT1_201780	1.58496	0
TGGT1_201820	-3.32193	0		TGGT1_202070	0	-3.32193		TGGT1_201680	4.75489	4.45943		TGGT1_205470	2.58496	2.90689		TGGT1_205250	0	-3.32193		TGGT1_202070	0	-3.32193
TGGT1_202200	-3.32193	1		TGGT1_202220	2.45943	3.16993		TGGT1_201780	1.80735	-3.32193		TGGT1_205700	-3.32193	0		TGGT1_205470	4	2.58496		TGGT1_202200	0	-3.32193
TGGT1_202370	3.16993	4.04439		TGGT1_202370	4.12928	4.64386		TGGT1_202070	-3.32193	0		TGGT1_209000	0	-3.32193		TGGT1_205558	-3.32193	1		TGGT1_202370	0.584963	0.584963
TGGT1_202530	-3.32193	0		TGGT1_202530	-3.32193	1		TGGT1_202120	2.70044	2.70044		TGGT1_209030	3.70044	3.70044		TGGT1_205700	1.58496	2		TGGT1_202550	6.48382	6.02237
TGGT1_202550	7.09276	7.73471		TGGT1_202550	3.80735	3.90689		TGGT1_202200	0.584963	-3.32193		TGGT1_209600	-3.32193	0		TGGT1_206380	0	-3.32193		TGGT1_203180	0	-3.32193
TGGT1_202680	-3.32193	0		TGGT1_202680	0	-3.32193		TGGT1_202370	4.49185	4.70044		TGGT1_211010	0	-3.32193		TGGT1_209030	3.9542	2.80735		TGGT1_203310	-3.32193	0.584963
TGGT1_202690	-3.32193	0		TGGT1_202980	0	-3.32193		TGGT1_202380	0	0		TGGT1_211670	-3.32193	0.584963		TGGT1_209650B	0	-3.32193		TGGT1_203320	-3.32193	0.584963
TGGT1_203220	-3.32193	0.584963		TGGT1_203050	0	-3.32193		TGGT1_202550	-3.32193	0.584963		TGGT1_211680	1.80735	0		TGGT1_210690	0.584963	-3.32193		TGGT1_203665	-3.32193	0
TGGT1_203390	1.32193	2		TGGT1_203135	0.584963	-3.32193		TGGT1_203310	2.45943	-3.32193		TGGT1_213350	0.584963	-3.32193		TGGT1_211670	0	-3.32193		TGGT1_204020	0	0
TGGT1_203630	0	0.584963		TGGT1_203280	-3.32193	1		TGGT1_203390	3.08746	2.32193		TGGT1_215460	0.584963	0.584963		TGGT1_211680	1.58496	1		TGGT1_204050	1.58496	2.45943
TGGT1_203780	0	1.58496		TGGT1_203390	1	2		TGGT1_203540	-3.32193	0.584963		TGGT1_216860	-3.32193	0		TGGT1_212880	-3.32193	1		TGGT1_204100	-3.32193	0
TGGT1_203980	-3.32193	1.58496		TGGT1_203630	-3.32193	1.58496		TGGT1_203780	2.32193	2.70044		TGGT1_218560	6.31288	6.04439		TGGT1_213280	0.584963	-3.32193		TGGT1_204400	0	0
TGGT1_204020	-3.32193	0		TGGT1_204020	0	1.58496		TGGT1_203810	-3.32193	0		TGGT1_219540	1.58496	0		TGGT1_213350	1.32193	-3.32193		TGGT1_204530	-3.32193	1.58496
TGGT1_204050	1.32193	2.32193		TGGT1_204050	2.32193	2.80735		TGGT1_203980	-3.32193	0		TGGT1_220400	-3.32193	2.32193		TGGT1_215460	1.32193	1		TGGT1_205250	1.80735	2
TGGT1_204160	-3.32193	0.584963		TGGT1_204290	1	-3.32193		TGGT1_204020	0	-3.32193		TGGT1_221320	10.8657	10.5503		TGGT1_215590	0.584963	-3.32193		TGGT1_205440	0	-3.32193
TGGT1_204400	0	0		TGGT1_204400	-3.32193	1.58496		TGGT1_204050	2.32193	-3.32193		TGGT1_224880	0.584963	-3.32193		TGGT1_215980	0	-3.32193		TGGT1_205470	4.72792	3.9542
TGGT1_205120	-3.32193	0		TGGT1_205340	-3.32193	1		TGGT1_204120	-3.32193	0		TGGT1_225080	-3.32193	1.58496		TGGT1_216000	1	-3.32193		TGGT1_205558	1.32193	0.584963
TGGT1_205250	1.80735	-3.32193		TGGT1_205350	-3.32193	1		TGGT1_204160	2.58496	2.70044		TGGT1_226250	0	-3.32193		TGGT1_216260	0.584963	-3.32193		TGGT1_205700	2.16993	1.58496
TGGT1_205320	-3.32193	1.80735		TGGT1_205380	-3.32193	1		TGGT1_204530	2.58496	-3.32193		TGGT1_226730	0	0.584963		TGGT1_216860	0.584963	-3.32193		TGGT1_206610	0.584963	0
TGGT1_205350	-3.32193	0		TGGT1_205470	3.58496	5.16993		TGGT1_205130	0	0		TGGT1_226810	-3.32193	0		TGGT1_216880	-3.32193	1		TGGT1_206690	-3.32193	0
TGGT1_205360	0	-3.32193		TGGT1_205510	0	-3.32193		TGGT1_205320	2	1.80735		TGGT1_226960	3.52356	3		TGGT1_217890	1	-3.32193		TGGT1_207440	1	2
TGGT1_205380	0	1.80735		TGGT1_205558	2.32193	2		TGGT1_205340	0	-3.32193		TGGT1_226970	-3.32193	0		TGGT1_218560	6.39232	5.55459		TGGT1_207640	0	-3.32193
TGGT1_205440	-3.32193	0		TGGT1_205562	0	-3.32193		TGGT1_205380	2.90689	2.45943		TGGT1_227280	-3.32193	1.80735		TGGT1_218720	2.90689	1.58496		TGGT1_208030	0.584963	0.584963
TGGT1_205470	4.12928	5.06609		TGGT1_205570	0	-3.32193		TGGT1_205440	0.584963	-3.32193		TGGT1_227360	0	1.58496		TGGT1_218780	1	1		TGGT1_208040	-3.32193	0.584963
TGGT1_205558	-3.32193	2		TGGT1_205700	2.70044	2		TGGT1_205470	4.42626	3.9542		TGGT1_228470	-3.32193	0		TGGT1_219540	2.45943	1.58496		TGGT1_208370	0	-3.32193
TGGT1_205700	0.584963	2.45943		TGGT1_205710	-3.32193	1		TGGT1_205500	2	0.584963		TGGT1_229280	0	-3.32193		TGGT1_219750	0	-3.32193		TGGT1_209030	4.52356	4.20945
TGGT1_205710	-3.32193	1		TGGT1_206590	0	-3.32193		TGGT1_205510	1	-3.32193		TGGT1_229670	1	0.584963		TGGT1_219850	1	-3.32193		TGGT1_209150	0	-3.32193
TGGT1_206470	-3.32193	0.584963		TGGT1_206610	0	-3.32193		TGGT1_205558	1.80735	1		TGGT1_231630	1.58496	1		TGGT1_220400	2	-3.32193		TGGT1_209600	1.80735	1.32193
TGGT1_206590	0	1.80735		TGGT1_207440	0	2.58496		TGGT1_205700	2.70044	0		TGGT1_231640	1	1.80735		TGGT1_221320	10.6371	10.8734		TGGT1_209800	0	0.584963
TGGT1_207370	-3.32193	0.584963		TGGT1_207620	0	1.58496		TGGT1_205710	1.32193	1		TGGT1_231850	0	0		TGGT1_221390	2	-3.32193		TGGT1_211030	-3.32193	0
TGGT1_207440	1	1.80735		TGGT1_207840	-3.32193	1		TGGT1_206415	-3.32193	0		TGGT1_232350	2.70044	2.70044		TGGT1_221500	0	-3.32193		TGGT1_211290	0.584963	0
TGGT1_207620	0	-3.32193		TGGT1_208030	0.584963	-3.32193		TGGT1_206580	2.16993	0.584963		TGGT1_232710	-3.32193	0.584963		TGGT1_221620	2.58496	-3.32193		TGGT1_211670	0	0.584963
TGGT1_207640	0.584963	1.58496		TGGT1_209020	0	-3.32193		TGGT1_206590	1.58496	0.584963		TGGT1_232780	3.16993	3.32193		TGGT1_224530	1.80735	2.80735		TGGT1_211680	3	2.32193
TGGT1_208030	-3.32193	1.80735		TGGT1_209030	5.22882	4.52356		TGGT1_206610	-3.32193	0		TGGT1_233460	3.52356	3.16993		TGGT1_224900	0	-3.32193		TGGT1_212290	1.58496	1
TGGT1_208050	-3.32193	0		TGGT1_209160	1.32193	1.58496		TGGT1_206670	1.58496	1.32193		TGGT1_235470	3.32193	2.32193		TGGT1_225050	-3.32193	1		TGGT1_213255	-3.32193	0
TGGT1_209000	-3.32193	0		TGGT1_209600	-3.32193	2.80735		TGGT1_207060	0	-3.32193		TGGT1_238880	0	-3.32193		TGGT1_225080	0.584963	-3.32193		TGGT1_213280	1	-3.32193
TGGT1_209030	4.80735	4.78136		TGGT1_209720	0	-3.32193		TGGT1_207370	-3.32193	1		TGGT1_239260	0.584963	2.58496		TGGT1_225745	0	-3.32193		TGGT1_213350	1.32193	0
TGGT1_209160	1.80735	2		TGGT1_209950	0.584963	-3.32193		TGGT1_207440	1.58496	-3.32193		TGGT1_242330	1	0		TGGT1_226220	0	-3.32193		TGGT1_214210	0	-3.32193
TGGT1_209200	2.90689	3.52356		TGGT1_210440	0	-3.32193		TGGT1_207620	0.584963	-3.32193		TGGT1_244560	2.16993	2.16993		TGGT1_226860	0	-3.32193		TGGT1_214220	1.32193	-3.32193
TGGT1_209210	-3.32193	0.584963		TGGT1_210478	0	-3.32193		TGGT1_207640	1	1		TGGT1_245460	-3.32193	0		TGGT1_226960	3.52356	3.70044		TGGT1_214260	0	-3.32193
TGGT1_209520	-3.32193	0		TGGT1_210690	0	1		TGGT1_207840	0	-3.32193		TGGT1_247550	0.584963	0		TGGT1_227280	-3.32193	1		TGGT1_214610	-3.32193	0
TGGT1_209600	0.584963	2.58496		TGGT1_210700	0	-3.32193		TGGT1_208030	0	-3.32193		TGGT1_247648	0.584963	-3.32193		TGGT1_227360	1.80735	-3.32193		TGGT1_215260	0	-3.32193
TGGT1_209880	0	3.16993		TGGT1_210800	2	-3.32193		TGGT1_208070	0	-3.32193		TGGT1_248340	-3.32193	0		TGGT1_228470	1.58496	1		TGGT1_215460	-3.32193	1.80735
TGGT1_210300	-3.32193	0		TGGT1_211030	1	1		TGGT1_208370	0	-3.32193		TGGT1_249390	0	-3.32193		TGGT1_229670	0	-3.32193		TGGT1_215470	0	0
TGGT1_210690	1.58496	0		TGGT1_211670	2.45943	-3.32193		TGGT1_208390	-3.32193	1		TGGT1_249900	0.584963	0		TGGT1_230160	-3.32193	1		TGGT1_215590	0	1.58496
TGGT1_210800	1.58496	2.16993		TGGT1_211680	2.58496	3		TGGT1_208400B	0	-3.32193		TGGT1_250770	0	-3.32193		TGGT1_230660	1.32193	-3.32193		TGGT1_215900	-3.32193	0.584963
TGGT1_211290	0.584963	0		TGGT1_211690	-3.32193	1		TGGT1_209000	-3.32193	1		TGGT1_251810	0	0.584963		TGGT1_231070	5.10852	4.16993		TGGT1_215980	2.16993	2.45943
TGGT1_211680	2.90689	3.45943		TGGT1_212260	0	-3.32193		TGGT1_209030	4.70044	3.16993		TGGT1_256760	0.584963	-3.32193		TGGT1_231630	2.70044	1.58496		TGGT1_216000	3.39232	2.45943
TGGT1_211690	1.32193	1		TGGT1_212290	-3.32193	1		TGGT1_209160	3.58496	3.16993		TGGT1_257470	6.34873	6.60733		TGGT1_231640	3.24793	2.32193		TGGT1_216335	0	0.584963
TGGT1_211890	-3.32193	0		TGGT1_212880	1	-3.32193		TGGT1_209290	1	-3.32193		TGGT1_258580	0	-3.32193		TGGT1_231850	1.32193	-3.32193		TGGT1_216620	-3.32193	0
TGGT1_212260	2.90689	4		TGGT1_213067	0	-3.32193		TGGT1_209420	-3.32193	0		TGGT1_259240	0.584963	1		TGGT1_232230	0.584963	-3.32193		TGGT1_216650	1.32193	1
TGGT1_212800	-3.32193	1		TGGT1_213280	0	2		TGGT1_209600	3.52356	2.58496		TGGT1_261580	-3.32193	1		TGGT1_232250	0	-3.32193		TGGT1_216670	0.584963	-3.32193
TGGT1_213040	6.2854	6.49185		TGGT1_213350	0.584963	2.32193		TGGT1_209910	1.58496	-3.32193		TGGT1_261950	0	0.584963		TGGT1_232350	2.90689	2.80735		TGGT1_216860	1.32193	1.32193
TGGT1_213350	1	1.58496		TGGT1_213388	0	-3.32193		TGGT1_209950	1	-3.32193		TGGT1_262620	0	1		TGGT1_232780	5.47573	4.45943		TGGT1_216880	0	1
TGGT1_213790	-3.32193	0		TGGT1_213460	-3.32193	1		TGGT1_210690	2.32193	0.584963		TGGT1_262670	-3.32193	0		TGGT1_233460	3.75489	3.70044		TGGT1_217460	1	0
TGGT1_214090	-3.32193	1		TGGT1_214080	-3.32193	1.58496		TGGT1_210700	2.16993	1.32193		TGGT1_262960	-3.32193	1		TGGT1_235340	0	-3.32193		TGGT1_217510	4.88264	4.78136
TGGT1_214270	-3.32193	1.32193		TGGT1_214270	-3.32193	1		TGGT1_210800	3.16993	3.24793		TGGT1_263300	0	-3.32193		TGGT1_235470	3	1.58496		TGGT1_217740	-3.32193	0.584963
TGGT1_214300	0	-3.32193		TGGT1_214880	1.80735	3		TGGT1_211030	2.16993	-3.32193		TGGT1_266960	3.45943	2.45943		TGGT1_236040	1.32193	-3.32193		TGGT1_217890	1	2.32193
TGGT1_214350	0.584963	0		TGGT1_214940	-3.32193	1		TGGT1_211290	1.32193	-3.32193		TGGT1_267080	-3.32193	0		TGGT1_238050	0.584963	-3.32193		TGGT1_218260	0	-3.32193
TGGT1_214490	-3.32193	0.584963		TGGT1_215260	0	-3.32193		TGGT1_211680	4.12928	1		TGGT1_267400	-3.32193	1		TGGT1_238400	0	-3.32193		TGGT1_218410	0	0
TGGT1_214600	-3.32193	0		TGGT1_215460	1.80735	2.32193		TGGT1_211690	1.80735	1.80735		TGGT1_268600	0	-3.32193		TGGT1_239260	2.32193	-3.32193		TGGT1_218560	5.58496	6.07682
TGGT1_214990	-3.32193	0		TGGT1_215470	0	-3.32193		TGGT1_211720	3.39232	2.32193		TGGT1_268850	2.32193	2.70044		TGGT1_239820	1.58496	-3.32193		TGGT1_218720	1	-3.32193
TGGT1_215040	-3.32193	0.584963		TGGT1_215980	0.584963	2		TGGT1_212260	3.85798	4.49185		TGGT1_269190	-3.32193	0		TGGT1_240600	0	-3.32193		TGGT1_219320	1.32193	1
TGGT1_215260	-3.32193	0		TGGT1_216000	3.85798	3.80735		TGGT1_212290	1.58496	-3.32193		TGGT1_269600	1.80735	1		TGGT1_242330	1.58496	-3.32193		TGGT1_219540	3.85798	2.16993
TGGT1_215460	1.32193	2.32193		TGGT1_216260	0	-3.32193		TGGT1_212310	0.584963	-3.32193		TGGT1_270510	1	0		TGGT1_244560	2.90689	2		TGGT1_219750	1	-3.32193
TGGT1_215470	-3.32193	1.80735		TGGT1_216335	0	-3.32193		TGGT1_213255	0	-3.32193		TGGT1_271050	2.45943	3.52356		TGGT1_244840	0	-3.32193		TGGT1_219820	1.58496	-3.32193
TGGT1_215590	-3.32193	1.58496		TGGT1_216670	0.584963	-3.32193		TGGT1_213280	1.58496	0.584963		TGGT1_273090	2	1		TGGT1_245460	1	1.58496		TGGT1_219850	3	2.58496
TGGT1_215980	-3.32193	1		TGGT1_216860	0.584963	1.58496		TGGT1_213350	2.16993	-3.32193		TGGT1_273760	2.32193	2		TGGT1_245670	0.584963	1		TGGT1_220400	2.16993	1.32193
TGGT1_216000	2.16993	2.45943		TGGT1_216880	1.58496	2		TGGT1_213610	1.32193	1.32193		TGGT1_275990	0	-3.32193		TGGT1_247280	-3.32193	1		TGGT1_220950	-3.32193	1
TGGT1_216080	-3.32193	0		TGGT1_216900	0.584963	-3.32193		TGGT1_214090	0.584963	1.32193		TGGT1_277270	2.70044	1.32193		TGGT1_247510	0	-3.32193		TGGT1_221320	10.6926	10.5718
TGGT1_216335	0	-3.32193		TGGT1_217460	1.80735	1		TGGT1_214140	2.70044	1.80735		TGGT1_278130	-3.32193	1.80735		TGGT1_247550	0.584963	-3.32193		TGGT1_221380	-3.32193	0.584963
TGGT1_216590	-3.32193	1.58496		TGGT1_217510	4.08746	4.08746		TGGT1_214270	1.80735	1.32193		TGGT1_284190	9.92035	9.68387		TGGT1_248340	0	-3.32193		TGGT1_221470	1.58496	0
TGGT1_216650	-3.32193	2.45943		TGGT1_217740	-3.32193	1		TGGT1_214290	0	-3.32193		TGGT1_286270	0	-3.32193		TGGT1_249390	1.32193	-3.32193		TGGT1_221620	4.20945	3.75489
TGGT1_216670	-3.32193	1		TGGT1_217890	1	2.80735		TGGT1_214350	0.584963	0		TGGT1_288360	0	1.32193		TGGT1_249900	0.584963	1.58496		TGGT1_222220	0.584963	1
TGGT1_216790	-3.32193	0		TGGT1_218410	0	-3.32193		TGGT1_214840	1	0		TGGT1_288380	0.584963	0		TGGT1_250770	0	1		TGGT1_222860	1	0.584963
TGGT1_216860	1.80735	2		TGGT1_218530	0	-3.32193		TGGT1_214880	1.58496	-3.32193		TGGT1_288720	1	-3.32193		TGGT1_251810	1	-3.32193		TGGT1_223140	0	-3.32193
TGGT1_216880	-3.32193	2.16993		TGGT1_218560	6.81378	6.96578		TGGT1_215060	0.584963	-3.32193		TGGT1_289530	0	-3.32193		TGGT1_251870	2.16993	-3.32193		TGGT1_223390	0	0
TGGT1_216900	1.58496	3.08746		TGGT1_218720	3.16993	4.24793		TGGT1_215380	-3.32193	0.584963		TGGT1_289690	1.58496	3.32193		TGGT1_253430	0.584963	-3.32193		TGGT1_223790	0	0.584963
TGGT1_217460	0	1.32193		TGGT1_218780	-3.32193	2		TGGT1_215460	0.584963	-3.32193		TGGT1_289750	0.584963	-3.32193		TGGT1_255260	1	-3.32193		TGGT1_223920	-3.32193	1.32193
TGGT1_217510	2.16993	3		TGGT1_219310	-3.32193	1		TGGT1_215470	0.584963	-3.32193		TGGT1_289760	3.58496	4.12928		TGGT1_256760	2	-3.32193		TGGT1_223940	-3.32193	0
TGGT1_217590	0	-3.32193		TGGT1_219320	1	-3.32193		TGGT1_215590	1.32193	-3.32193		TGGT1_290290	0	-3.32193		TGGT1_256900	0	-3.32193		TGGT1_224090	0	-3.32193
TGGT1_217600	-3.32193	1		TGGT1_219540	1.32193	2.58496		TGGT1_215775	1	-3.32193		TGGT1_290660	0	0		TGGT1_257470	5.16993	3.32193		TGGT1_224260	0	0
TGGT1_217890	2.58496	3.45943		TGGT1_219660	1	-3.32193		TGGT1_215950	-3.32193	0		TGGT1_290670	1.80735	0.584963		TGGT1_258580	1	-3.32193		TGGT1_224530	-3.32193	0
TGGT1_218300	-3.32193	0		TGGT1_219750	-3.32193	1		TGGT1_215980	1.58496	-3.32193		TGGT1_291880	2.45943	-3.32193		TGGT1_259240	1	-3.32193		TGGT1_224810	-3.32193	0
TGGT1_218410	-3.32193	0		TGGT1_219850	2	2.58496		TGGT1_216000	1.80735	1.32193		TGGT1_292080	0	-3.32193		TGGT1_259550	0.584963	2		TGGT1_224850	0	0.584963
TGGT1_218560	5.24793	5.16993		TGGT1_220400	3.24793	2.58496		TGGT1_216050	0	0		TGGT1_292130	0	0.584963		TGGT1_260260	0	-3.32193		TGGT1_224900	0	0
TGGT1_218720	0.584963	2.58496		TGGT1_220950	0.584963	2		TGGT1_216260	2.32193	1.32193		TGGT1_294620	0	-3.32193		TGGT1_260500	0	-3.32193		TGGT1_225050	1.32193	0.584963
TGGT1_218780	-3.32193	0		TGGT1_221280	0	-3.32193		TGGT1_216335	-3.32193	0		TGGT1_300200	-3.32193	0		TGGT1_261250	0	-3.32193		TGGT1_225080	0.584963	1
TGGT1_219270	-3.32193	0		TGGT1_221320	11.654	10.9418		TGGT1_216620	0	1.32193		TGGT1_305520	1.32193	0		TGGT1_261950	1	-3.32193		TGGT1_225280	-3.32193	0
TGGT1_219310	-3.32193	1		TGGT1_221380	-3.32193	1		TGGT1_216650	1.32193	-3.32193		TGGT1_307850	3.08746	-3.32193		TGGT1_262620	1.32193	-3.32193		TGGT1_225850	0	-3.32193
TGGT1_219320	-3.32193	1.32193		TGGT1_221390	2.16993	3		TGGT1_216670	0.584963	-3.32193		TGGT1_307860	0	-3.32193		TGGT1_262670	0	1		TGGT1_225930	0	0
TGGT1_219540	3.45943	4.2854		TGGT1_221470	1.32193	1		TGGT1_216790	1	-3.32193		TGGT1_308020	0	-3.32193		TGGT1_262960	1.32193	-3.32193		TGGT1_225990	-3.32193	0
TGGT1_219710	-3.32193	0.584963		TGGT1_221620	3.64386	4.08746		TGGT1_216810	0	-3.32193		TGGT1_308090	2.58496	3.08746		TGGT1_263090	1.32193	-3.32193		TGGT1_226220	5.72792	5.45943
TGGT1_219750	1.32193	2		TGGT1_221630	-3.32193	1		TGGT1_216860	0	-3.32193		TGGT1_308890	-3.32193	0		TGGT1_263300	-3.32193	1		TGGT1_226250	0.584963	0
TGGT1_219800	-3.32193	0		TGGT1_221660	0	-3.32193		TGGT1_216880	3.08746	-3.32193		TGGT1_309060	0	-3.32193		TGGT1_265330	1.32193	-3.32193		TGGT1_226730	2.70044	2.16993
TGGT1_219820	-3.32193	2		TGGT1_222220	0.584963	2.32193		TGGT1_216900	2.70044	3.16993		TGGT1_309590	0	0		TGGT1_266010	-3.32193	2		TGGT1_226960	4.55459	3.75489
TGGT1_219850	0.584963	3.75489		TGGT1_222860	1	1.58496		TGGT1_217050	0	-3.32193		TGGT1_310670	-3.32193	1.32193		TGGT1_266060	0	-3.32193		TGGT1_226970	1	-3.32193
TGGT1_220100	0	-3.32193		TGGT1_223140	-3.32193	1		TGGT1_217460	2.32193	0.584963		TGGT1_311180	0	-3.32193		TGGT1_266960	3.32193	1.58496		TGGT1_227280	-3.32193	1
TGGT1_220400	2.32193	1.32193		TGGT1_223390	-3.32193	1		TGGT1_217510	0	0		TGGT1_311230	3.32193	4.58496		TGGT1_268200	0	-3.32193		TGGT1_227360	2.16993	2.16993
TGGT1_220470	-3.32193	0		TGGT1_223790	-3.32193	1		TGGT1_217570	-3.32193	0		TGGT1_311470	-3.32193	0		TGGT1_268850	3.45943	2		TGGT1_227600	0	-3.32193
TGGT1_220950	-3.32193	0.584963		TGGT1_223920	0.584963	1		TGGT1_217740	0.584963	-3.32193		TGGT1_311720	2.70044	3.39232		TGGT1_269190	1.58496	1		TGGT1_227780	-3.32193	0
TGGT1_221320	10.2825	10.1793		TGGT1_223940	0	-3.32193		TGGT1_217890	3.45943	3.24793		TGGT1_312600	-3.32193	0		TGGT1_269460	6.21917	5.70044		TGGT1_228470	0	2.16993
TGGT1_221390	-3.32193	0		TGGT1_224520	5.87036	4.24793		TGGT1_218250	-3.32193	0		TGGT1_313140	-3.32193	1		TGGT1_269600	3.08746	2.80735		TGGT1_229180	0.584963	-3.32193
TGGT1_221470	-3.32193	2.16993		TGGT1_224530	5.14975	5.04439		TGGT1_218280	0	-3.32193		TGGT1_314810	-3.32193	0		TGGT1_270510	0.584963	-3.32193		TGGT1_229250A	0	-3.32193
TGGT1_221522	-3.32193	0		TGGT1_224810	-3.32193	1		TGGT1_218300	-3.32193	1		TGGT1_316400B	1	0.584963		TGGT1_271050	3.32193	2.32193		TGGT1_229260	1	1.80735
TGGT1_221610	-3.32193	0		TGGT1_224850	1	1.58496		TGGT1_218410	1.32193	-3.32193		TGGT1_318230	0	-3.32193		TGGT1_271970	0	-3.32193		TGGT1_229670	0.584963	2.16993
TGGT1_221620	3.75489	4.35755		TGGT1_224860	0	-3.32193		TGGT1_218560	5.93074	4.24793		TGGT1_319560	0	0		TGGT1_272640	1	2		TGGT1_229930	1	-3.32193
TGGT1_222220	1	2		TGGT1_224870	0	2.32193		TGGT1_218720	-3.32193	0		TGGT1_321500	0	-3.32193		TGGT1_273050	2.45943	1.58496		TGGT1_230160	2	1.58496
TGGT1_222300	0	-3.32193		TGGT1_224890	0	-3.32193		TGGT1_218780	1.58496	-3.32193		TGGT1_363030	-3.32193	0		TGGT1_273090	2	2.32193		TGGT1_230210	3.16993	2.16993
TGGT1_222360	-3.32193	0		TGGT1_224900	-3.32193	1.58496		TGGT1_218820	1	-3.32193		TGGT1_411430	-3.32193	1.58496		TGGT1_273760	3.08746	2		TGGT1_230340	3.32193	2.90689
TGGT1_222380	-3.32193	1		TGGT1_225050	1.32193	-3.32193		TGGT1_218960	1.58496	-3.32193		TGGT1_462971	-3.32193	0		TGGT1_277270	0	-3.32193		TGGT1_230350	-3.32193	0
TGGT1_222860	-3.32193	1.80735		TGGT1_225080	2.45943	2.32193		TGGT1_219310	1.32193	-3.32193						TGGT1_278130	1	-3.32193		TGGT1_230420	0	-3.32193
TGGT1_223050	0	1.58496		TGGT1_225690	-3.32193	1		TGGT1_219320	2.58496	-3.32193						TGGT1_278830	1	-3.32193		TGGT1_230850	4.64386	4.2854
TGGT1_223140	-3.32193	0.584963		TGGT1_225870	-3.32193	1		TGGT1_219450	-3.32193	0						TGGT1_278870	0.584963	-3.32193		TGGT1_230940	1.58496	0.584963
TGGT1_223390	-3.32193	1.32193		TGGT1_226220	4.64386	4.16993		TGGT1_219540	3	3						TGGT1_278990	0.584963	-3.32193		TGGT1_230960	0	-3.32193
TGGT1_223640	0	-3.32193		TGGT1_226250	0	1.58496		TGGT1_219710	0.584963	1.58496						TGGT1_280370	0.584963	-3.32193		TGGT1_231070	8.91289	8.91139
TGGT1_223725	-3.32193	0		TGGT1_226410	0	-3.32193		TGGT1_219750	0	-3.32193						TGGT1_280600	0.584963	-3.32193		TGGT1_231600	0	-3.32193
TGGT1_223790	-3.32193	0		TGGT1_226730	0.584963	1		TGGT1_219820	1.80735	-3.32193						TGGT1_280660	-3.32193	1		TGGT1_231630	5.62936	5.45943
TGGT1_223920	-3.32193	1		TGGT1_226755	0	-3.32193		TGGT1_219850	3.32193	2						TGGT1_284190	9.31967	9.92184		TGGT1_231640	5.96578	5.52356
TGGT1_223940	-3.32193	0		TGGT1_226810	0.584963	-3.32193		TGGT1_220100	0	-3.32193						TGGT1_285980A	0	-3.32193		TGGT1_231850	2.16993	2.32193
TGGT1_224090	-3.32193	0.584963		TGGT1_226910	-3.32193	1.58496		TGGT1_220400	1.58496	0						TGGT1_286420A	5.08746	-3.32193		TGGT1_232010	-3.32193	0
TGGT1_224230	-3.32193	0		TGGT1_226960	3.90689	4.52356		TGGT1_220860	-3.32193	0						TGGT1_286580	1	-3.32193		TGGT1_232050	-3.32193	0.584963
TGGT1_224280	-3.32193	0		TGGT1_226970	1.32193	2.80735		TGGT1_220950	1.32193	-3.32193						TGGT1_288360	0.584963	-3.32193		TGGT1_232080	0.584963	0
TGGT1_224530	1	1.80735		TGGT1_226980	0	-3.32193		TGGT1_221320	10.0688	10.0119						TGGT1_288380	1	2		TGGT1_232130	0	-3.32193
TGGT1_224850	1	2.45943		TGGT1_227280	1	-3.32193		TGGT1_221470	2	0						TGGT1_288650	1.32193	1		TGGT1_232230	0	0
TGGT1_224870	0	0		TGGT1_227360	1.32193	2.32193		TGGT1_221522	0.584963	0						TGGT1_288720	-3.32193	1		TGGT1_232250	2.32193	0
TGGT1_224900	0	-3.32193		TGGT1_227620	0.584963	2		TGGT1_221610	-3.32193	0						TGGT1_289300	0.584963	-3.32193		TGGT1_232300	0	0
TGGT1_225050	-3.32193	0.584963		TGGT1_227810	0.584963	-3.32193		TGGT1_221620	4	2						TGGT1_289600	1	-3.32193		TGGT1_232340	-3.32193	0
TGGT1_225080	1.32193	2.16993		TGGT1_228150	-3.32193	2		TGGT1_222050	-3.32193	0						TGGT1_289650	0	-3.32193		TGGT1_232350	4.08746	4
TGGT1_225090	-3.32193	0		TGGT1_228170	0	-3.32193		TGGT1_222220	1	-3.32193						TGGT1_289690	2.90689	1.58496		TGGT1_232410	1.80735	2.45943
TGGT1_225125	-3.32193	0		TGGT1_228470	0.584963	2.58496		TGGT1_222860	1	0						TGGT1_289760	4.42626	4.24793		TGGT1_232500	0	-3.32193
TGGT1_225270	4.61471	4.58496		TGGT1_229250A	-3.32193	1		TGGT1_223050	0	-3.32193						TGGT1_290660	0.584963	-3.32193		TGGT1_232660	0	-3.32193
TGGT1_225930	-3.32193	0.584963		TGGT1_229640	0.584963	2.58496		TGGT1_223140	0.584963	-3.32193						TGGT1_290670	1.58496	1		TGGT1_232680	0	-3.32193
TGGT1_225980	0	-3.32193		TGGT1_229670	-3.32193	1.58496		TGGT1_223390	0.584963	0						TGGT1_291880	1.32193	-3.32193		TGGT1_232710	1.32193	1.80735
TGGT1_226030	-3.32193	0		TGGT1_229920	0.584963	-3.32193		TGGT1_223410	0	-3.32193						TGGT1_291890	1	-3.32193		TGGT1_233140	-3.32193	0
TGGT1_226220	3.9542	4.39232		TGGT1_229930	1.32193	1		TGGT1_224260	1.80735	0						TGGT1_292080	0	-3.32193		TGGT1_233460	4.52356	4.67243
TGGT1_226250	1	1.58496		TGGT1_230000	0	-3.32193		TGGT1_224280	0	-3.32193						TGGT1_292130	0	-3.32193		TGGT1_233480	0.584963	0
TGGT1_226660	0	-3.32193		TGGT1_230140	1.32193	2		TGGT1_224610	1.32193	2						TGGT1_293690	-3.32193	1		TGGT1_234190	0.584963	-3.32193
TGGT1_226730	1.58496	3.32193		TGGT1_230160	1.58496	2.32193		TGGT1_224850	2.70044	1.32193						TGGT1_294350	0	-3.32193		TGGT1_234450	0	-3.32193
TGGT1_226810	0	-3.32193		TGGT1_230210	3.58496	2.32193		TGGT1_224900	1	-3.32193						TGGT1_294860	3.58496	2		TGGT1_234560	0	-3.32193
TGGT1_226830	0	0		TGGT1_230340	5.12928	5.39232		TGGT1_224980	0	-3.32193						TGGT1_297070	0	-3.32193		TGGT1_234900	0	-3.32193
TGGT1_226910	-3.32193	0		TGGT1_230420	0	-3.32193		TGGT1_225050	2.16993	-3.32193						TGGT1_297430	-3.32193	1		TGGT1_235340	5.04439	5.04439
TGGT1_226960	4.35755	5.14975		TGGT1_230850	3	4.08746		TGGT1_225080	1	-3.32193						TGGT1_300140	0.584963	-3.32193		TGGT1_235380	-3.32193	0
TGGT1_226970	0	-3.32193		TGGT1_230940	1.80735	2.58496		TGGT1_225310	1.58496	0						TGGT1_300260	0.584963	-3.32193		TGGT1_235470	3.75489	3.45943
TGGT1_227360	2	3.08746		TGGT1_231070	8.35094	7.21917		TGGT1_225560	0	-3.32193						TGGT1_304630	0	-3.32193		TGGT1_235930	-3.32193	0
TGGT1_227450	-3.32193	0		TGGT1_231210	0	-3.32193		TGGT1_225830	0	-3.32193						TGGT1_305160	2.16993	-3.32193		TGGT1_235970	-3.32193	0
TGGT1_227600	0.584963	0		TGGT1_231630	6.10852	6.10852		TGGT1_225930	0	-3.32193						TGGT1_305520	1	-3.32193		TGGT1_236040	2	2.58496
TGGT1_227780	-3.32193	0.584963		TGGT1_231640	5.97728	6.42626		TGGT1_226030	0	-3.32193						TGGT1_307850	-3.32193	2		TGGT1_236210	-3.32193	0
TGGT1_228150	1.32193	1		TGGT1_231850	1.80735	2.80735		TGGT1_226250	1.58496	0						TGGT1_308020	1	-3.32193		TGGT1_236850	-3.32193	1.32193
TGGT1_228170	-3.32193	0.584963		TGGT1_231970	0	2		TGGT1_226410	-3.32193	0						TGGT1_308090	3.39232	2		TGGT1_238050	2.80735	1.58496
TGGT1_228470	0	3.08746		TGGT1_232080	1	1		TGGT1_226730	1.58496	0						TGGT1_308860	0	-3.32193		TGGT1_238380	1	-3.32193
TGGT1_228490	-3.32193	0.584963		TGGT1_232230	0.584963	1		TGGT1_226755	-3.32193	0						TGGT1_308890	-3.32193	1		TGGT1_239100	1	2
TGGT1_229000	-3.32193	0		TGGT1_232250	1.58496	3.16993		TGGT1_226810	0.584963	0						TGGT1_309120	-3.32193	1		TGGT1_239260	0	2.16993
TGGT1_229010	-3.32193	0		TGGT1_232280	-3.32193	2		TGGT1_226860	0	-3.32193						TGGT1_309210	0.584963	-3.32193		TGGT1_239490	-3.32193	0.584963
TGGT1_229020	-3.32193	0		TGGT1_232300	-3.32193	1.58496		TGGT1_226960	4.75489	5.02237						TGGT1_309590	-3.32193	1.58496		TGGT1_239760	0	-3.32193
TGGT1_229180	-3.32193	1.58496		TGGT1_232340	1.32193	3		TGGT1_226970	1.32193	-3.32193						TGGT1_309980	1	-3.32193		TGGT1_239820	1.80735	-3.32193
TGGT1_229260	4	3.90689		TGGT1_232350	4.04439	3.32193		TGGT1_226980	0	-3.32193						TGGT1_310220	4.20945	3.70044		TGGT1_240380	0	-3.32193
TGGT1_229640	-3.32193	0		TGGT1_232370	1	-3.32193		TGGT1_227280	2	-3.32193						TGGT1_310440	4.04439	4		TGGT1_240600	0	-3.32193
TGGT1_229670	-3.32193	1.32193		TGGT1_232410	0	2.58496		TGGT1_227350	0	-3.32193						TGGT1_310670	0.584963	-3.32193		TGGT1_240860	0.584963	0.584963
TGGT1_229930	1	2.32193		TGGT1_232660	1	1.58496		TGGT1_227360	0	0						TGGT1_311230	5.67243	4.80735		TGGT1_241170	2.16993	-3.32193
TGGT1_229940	-3.32193	0		TGGT1_232710	2.32193	2		TGGT1_227450	-3.32193	0.584963						TGGT1_311280	-3.32193	1		TGGT1_242070	1.32193	-3.32193
TGGT1_230080	0	-3.32193		TGGT1_232780	2.80735	4.39232		TGGT1_227610	-3.32193	0						TGGT1_311310	0.584963	-3.32193		TGGT1_242330	0.584963	1
TGGT1_230140	-3.32193	2.80735		TGGT1_233460	5.53916	4.75489		TGGT1_227620	1.58496	-3.32193						TGGT1_311720	2.80735	1.58496		TGGT1_242840	0	-3.32193
TGGT1_230160	0.584963	1.32193		TGGT1_233480	0	-3.32193		TGGT1_227810	0	-3.32193						TGGT1_312600	0	-3.32193		TGGT1_243200	2	3.39232
TGGT1_230210	1.80735	2.90689		TGGT1_234450	-3.32193	1		TGGT1_227910	0	-3.32193						TGGT1_312630	1.80735	-3.32193		TGGT1_243710	0.584963	-3.32193
TGGT1_230340	1	2.45943		TGGT1_235340	6.16993	5.88264		TGGT1_227952	-3.32193	0						TGGT1_313410	0	-3.32193		TGGT1_243730	-3.32193	0
TGGT1_230380	0.584963	0		TGGT1_235470	3.90689	4.24793		TGGT1_228120	0	0.584963						TGGT1_315320	0.584963	-3.32193		TGGT1_243800	1.32193	-3.32193
TGGT1_230420	-3.32193	0.584963		TGGT1_235930	-3.32193	1		TGGT1_228150	2.90689	1.80735						TGGT1_316400B	2.16993	-3.32193		TGGT1_244200	0	0
TGGT1_230450	-3.32193	0.584963		TGGT1_235970	-3.32193	1.58496		TGGT1_228190	0	-3.32193						TGGT1_318230	0	-3.32193		TGGT1_244370	0	-3.32193
TGGT1_230830	-3.32193	0		TGGT1_236040	1.80735	2.58496		TGGT1_228400	0	-3.32193						TGGT1_319560	-3.32193	1		TGGT1_244560	4.08746	4.35755
TGGT1_230850	1.32193	2.32193		TGGT1_236540	0	-3.32193		TGGT1_228470	1.80735	-3.32193						TGGT1_320050	0.584963	-3.32193		TGGT1_244840	-3.32193	1.58496
TGGT1_230940	3.16993	3		TGGT1_236560	0	1		TGGT1_228490	2.16993	0.584963						TGGT1_321620	0	-3.32193		TGGT1_245460	2.32193	2.16993
TGGT1_230960	-3.32193	1.32193		TGGT1_236570	-3.32193	1		TGGT1_229000	2.45943	2.16993						TGGT1_324600	0	-3.32193		TGGT1_245510	-3.32193	0
TGGT1_231070	6.57743	7.04985		TGGT1_236930	-3.32193	1		TGGT1_229010	0	-3.32193						TGGT1_363030	1	-3.32193		TGGT1_245620	0	-3.32193
TGGT1_231210	0	0.584963		TGGT1_237290	0.584963	-3.32193		TGGT1_229310	0	-3.32193						TGGT1_411430	2.80735	-3.32193		TGGT1_245670	0	-3.32193
TGGT1_231440	-3.32193	1.80735		TGGT1_237585	0	-3.32193		TGGT1_229360	1.80735	-3.32193						TGGT1_411590	1.58496	-3.32193		TGGT1_246540	0.584963	-3.32193
TGGT1_231480	-3.32193	0		TGGT1_238050	1.58496	1		TGGT1_229490	0	-3.32193										TGGT1_247390	-3.32193	0
TGGT1_231600	-3.32193	1		TGGT1_239100	1	1.58496		TGGT1_229640	1.32193	1.58496										TGGT1_247470	-3.32193	0.584963
TGGT1_231630	4.32193	5.02237		TGGT1_239260	3.39232	2		TGGT1_229670	1.32193	-3.32193										TGGT1_247510	1.58496	-3.32193
TGGT1_231640	5.20945	5.35755		TGGT1_239400	-3.32193	2		TGGT1_229920	1	-3.32193										TGGT1_247550	2.58496	2.32193
TGGT1_231770	-3.32193	0.584963		TGGT1_239820	0	1		TGGT1_229930	2.45943	3.24793										TGGT1_247700	0	-3.32193
TGGT1_231850	2	3.16993		TGGT1_239885	0	-3.32193		TGGT1_229940	2	0.584963										TGGT1_248190	-3.32193	0
TGGT1_231920	-3.32193	0		TGGT1_240380	0	-3.32193		TGGT1_230140	4.12928	3.58496										TGGT1_248290	0	-3.32193
TGGT1_231970	1.58496	1.80735		TGGT1_240600	0.584963	1		TGGT1_230160	0	-3.32193										TGGT1_248340	1.58496	2.45943
TGGT1_232010	-3.32193	0.584963		TGGT1_240980	-3.32193	1		TGGT1_230210	2.32193	0.584963										TGGT1_248510	-3.32193	1.32193
TGGT1_232050	-3.32193	0		TGGT1_242070	-3.32193	1.58496		TGGT1_230340	7.37069	7.53528										TGGT1_248640	-3.32193	0
TGGT1_232120	-3.32193	0		TGGT1_242330	1.32193	1.58496		TGGT1_230400	1.32193	-3.32193										TGGT1_249180	0	-3.32193
TGGT1_232130	-3.32193	0		TGGT1_242625	0	-3.32193		TGGT1_230410	1	-3.32193										TGGT1_249270	1.32193	-3.32193
TGGT1_232230	-3.32193	0		TGGT1_242750	0	-3.32193		TGGT1_230420	-3.32193	1.32193										TGGT1_249390	3.24793	1
TGGT1_232250	3.08746	3.08746		TGGT1_243200	0	1		TGGT1_230580	-3.32193	0										TGGT1_249850	2.45943	-3.32193
TGGT1_232300	-3.32193	1.32193		TGGT1_243710	0.584963	3.32193		TGGT1_230660	2.16993	-3.32193										TGGT1_249900	1.80735	0.584963
TGGT1_232340	0	2.58496		TGGT1_243730	0.584963	1		TGGT1_230700	-3.32193	0										TGGT1_250770	1.58496	0.584963
TGGT1_232350	2.45943	4.2854		TGGT1_243800	0.584963	-3.32193		TGGT1_230850	2.90689	2.45943										TGGT1_251780	2	1.80735
TGGT1_232370	-3.32193	0		TGGT1_244110	2.32193	2.58496		TGGT1_230940	3.64386	2.70044										TGGT1_251810	-3.32193	0
TGGT1_232410	2.16993	1.32193		TGGT1_244560	3.64386	4		TGGT1_231070	1	1										TGGT1_251870	1.58496	2.70044
TGGT1_232440	-3.32193	0.584963		TGGT1_244650	0	-3.32193		TGGT1_231140	0	-3.32193										TGGT1_253290	0.584963	-3.32193
TGGT1_232710	-3.32193	1.58496		TGGT1_244720	0	-3.32193		TGGT1_231210	4.83289	5										TGGT1_253430	1.58496	1.32193
TGGT1_232780	5.30378	5.39232		TGGT1_244840	0	-3.32193		TGGT1_231440	2.58496	1										TGGT1_253470	3.90689	3.52356
TGGT1_233110	-3.32193	1		TGGT1_245460	2.45943	1		TGGT1_231630	4.2854	3.16993										TGGT1_255260	0.584963	1.32193
TGGT1_233120	-3.32193	1		TGGT1_245490	0.584963	-3.32193		TGGT1_231640	4.52356	4.04439										TGGT1_256760	2.45943	2.16993
TGGT1_233140	0	0		TGGT1_245560	-3.32193	1		TGGT1_231840	2.90689	2.45943										TGGT1_256970	0.584963	-3.32193
TGGT1_233160	-3.32193	0		TGGT1_245680	0.584963	-3.32193		TGGT1_231850	2.32193	2.80735										TGGT1_257040	0	-3.32193
TGGT1_233190	-3.32193	0.584963		TGGT1_246190	1	-3.32193		TGGT1_231920	0	0.584963										TGGT1_258390	-3.32193	0
TGGT1_233220	-3.32193	0		TGGT1_246500	1.58496	2.32193		TGGT1_231970	1.80735	1.32193										TGGT1_258410	0.584963	0
TGGT1_233460	3.52356	4.83289		TGGT1_247510	-3.32193	1		TGGT1_232130	1	-3.32193										TGGT1_258470	1.32193	1
TGGT1_233480	-3.32193	1		TGGT1_247550	1.58496	1.58496		TGGT1_232230	2.16993	-3.32193										TGGT1_258580	2.16993	2
TGGT1_233710	0	-3.32193		TGGT1_248340	1	3.16993		TGGT1_232250	3.70044	2.16993										TGGT1_259240	1	0
TGGT1_233820	-3.32193	0		TGGT1_248510	1.80735	1.58496		TGGT1_232280	2	0.584963										TGGT1_259550	1	-3.32193
TGGT1_234270	3.85798	4.16993		TGGT1_248640	-3.32193	1		TGGT1_232300	1.32193	-3.32193										TGGT1_259850	0	-3.32193
TGGT1_234450	-3.32193	0		TGGT1_248700	-3.32193	1		TGGT1_232340	3	2.45943										TGGT1_260260	0	-3.32193
TGGT1_234640	1.32193	-3.32193		TGGT1_248810	-3.32193	1		TGGT1_232350	4.45943	2.80735										TGGT1_260440	-3.32193	0
TGGT1_234900	0	-3.32193		TGGT1_249180	-3.32193	1		TGGT1_232370	0.584963	2.45943										TGGT1_260500	1.58496	0
TGGT1_235160	-3.32193	0		TGGT1_249250	0	-3.32193		TGGT1_232410	1.58496	-3.32193										TGGT1_260540	5.91886	5.74147
TGGT1_235170	-3.32193	0.584963		TGGT1_249270	-3.32193	1		TGGT1_232440	1.32193	1.32193										TGGT1_261240	0	-3.32193
TGGT1_235340	2	3.24793		TGGT1_249360	0.584963	-3.32193		TGGT1_232660	0.584963	-3.32193										TGGT1_261250	0.584963	-3.32193
TGGT1_235470	3.75489	4.32193		TGGT1_249390	2.80735	4.08746		TGGT1_232710	2.70044	0.584963										TGGT1_261490	-3.32193	0
TGGT1_235930	0	1.80735		TGGT1_249530	0.584963	-3.32193		TGGT1_232780	2.80735	2.70044										TGGT1_261570	-3.32193	0
TGGT1_235970	-3.32193	2.45943		TGGT1_249850	2.90689	-3.32193		TGGT1_232800	-3.32193	0										TGGT1_261950	2.58496	2.58496
TGGT1_236040	1.58496	3.52356		TGGT1_249900	2.45943	1.58496		TGGT1_233110	0	0										TGGT1_262050	0	1.32193
TGGT1_236070	-3.32193	1		TGGT1_250700	-3.32193	1		TGGT1_233120	1	1.32193										TGGT1_262150	0	-3.32193
TGGT1_236210	-3.32193	0		TGGT1_250770	2	2		TGGT1_233220	1.32193	1										TGGT1_262620	1.80735	2.16993
TGGT1_236560	2.58496	3.24793		TGGT1_250790	-3.32193	1		TGGT1_233460	5.76818	2.80735										TGGT1_262670	1.58496	2
TGGT1_236570	-3.32193	1		TGGT1_250820	1.32193	3.58496		TGGT1_233480	0	-3.32193										TGGT1_262960	2.70044	1.80735
TGGT1_236660	0	-3.32193		TGGT1_251690	0.584963	-3.32193		TGGT1_233520	0	-3.32193										TGGT1_263040	1	2.45943
TGGT1_236850	1.32193	-3.32193		TGGT1_251780	2.32193	3		TGGT1_233680	-3.32193	0.584963										TGGT1_263090	1.80735	2
TGGT1_237290	0	0		TGGT1_251810	1.80735	2		TGGT1_233770A	-3.32193	0										TGGT1_263180	1.80735	-3.32193
TGGT1_238050	-3.32193	3.16993		TGGT1_252220	0.584963	-3.32193		TGGT1_234190	1.58496	-3.32193										TGGT1_263300	1	1
TGGT1_239100	0.584963	2.16993		TGGT1_253430	1	2.32193		TGGT1_234250	0	0										TGGT1_263520	1	1.58496
TGGT1_239260	2.80735	0.584963		TGGT1_253470	1.32193	3.58496		TGGT1_234280	-3.32193	0										TGGT1_263530	-3.32193	0
TGGT1_239400	0	0.584963		TGGT1_253750	-3.32193	1		TGGT1_234380	0.584963	-3.32193										TGGT1_263870	0	-3.32193
TGGT1_239620	-3.32193	0.584963		TGGT1_253780	0	-3.32193		TGGT1_234450	0.584963	-3.32193										TGGT1_264140	0	-3.32193
TGGT1_239760	-3.32193	0		TGGT1_253820	0	-3.32193		TGGT1_234600	-3.32193	0										TGGT1_264890	0	-3.32193
TGGT1_239820	0.584963	3.08746		TGGT1_254440	0.584963	-3.32193		TGGT1_234610	1.32193	0										TGGT1_265330	2	1.32193
TGGT1_240600	1.80735	1		TGGT1_254900	-3.32193	1		TGGT1_235170	-3.32193	1.80735										TGGT1_265450	0	0
TGGT1_240650	-3.32193	0.584963		TGGT1_255190	0	1		TGGT1_235340	2.16993	1.58496										TGGT1_265850	0	-3.32193
TGGT1_240840	-3.32193	1.58496		TGGT1_255260	1	-3.32193		TGGT1_235470	4.32193	3.16993										TGGT1_266060	1	1
TGGT1_240860	-3.32193	0		TGGT1_255300	-3.32193	1.58496		TGGT1_235740	-3.32193	0										TGGT1_266070	-3.32193	0
TGGT1_241170	-3.32193	1.32193		TGGT1_255420	0.584963	-3.32193		TGGT1_235930	0.584963	-3.32193										TGGT1_266080	-3.32193	0
TGGT1_242070	0	2.16993		TGGT1_256760	2.32193	3		TGGT1_235970	0.584963	-3.32193										TGGT1_266640	3.08746	0
TGGT1_242330	1.32193	1		TGGT1_256970	-3.32193	1		TGGT1_236040	2.80735	1.58496										TGGT1_266960	4.16993	3.52356
TGGT1_242660	-3.32193	0		TGGT1_256990	-3.32193	1.58496		TGGT1_236110	0	-3.32193										TGGT1_267080	1	-3.32193
TGGT1_242780	0	-3.32193		TGGT1_257470	0.584963	1		TGGT1_236210	1	-3.32193										TGGT1_267330	-3.32193	0
TGGT1_242830	-3.32193	0.584963		TGGT1_257480	0	-3.32193		TGGT1_236560	2	0.584963										TGGT1_267400	1	0.584963
TGGT1_243200	0	0		TGGT1_257680	0	1		TGGT1_236570	0	-3.32193										TGGT1_267500	2.32193	1.58496
TGGT1_243460	-3.32193	0		TGGT1_257720	1.58496	-3.32193		TGGT1_236580	0	-3.32193										TGGT1_267620	0.584963	0
TGGT1_243580	-3.32193	0.584963		TGGT1_257990	0.584963	-3.32193		TGGT1_236650	0.584963	0.584963										TGGT1_268200	0.584963	2
TGGT1_243710	0.584963	0		TGGT1_258070	0	-3.32193		TGGT1_236840	1.32193	0										TGGT1_268370	0	-3.32193
TGGT1_243730	-3.32193	0		TGGT1_258410	0	-3.32193		TGGT1_236910	-3.32193	0.584963										TGGT1_268850	3.75489	3.52356
TGGT1_243800	-3.32193	1		TGGT1_258470	-3.32193	1.58496		TGGT1_236970	-3.32193	1.32193										TGGT1_268890	-3.32193	0
TGGT1_244110	0	1.32193		TGGT1_258580	0.584963	2.32193		TGGT1_237250	0	-3.32193										TGGT1_269190	1.58496	2.32193
TGGT1_244200	-3.32193	1		TGGT1_259240	1.58496	1		TGGT1_237280	0.584963	1.58496										TGGT1_269460	2.58496	3.70044
TGGT1_244560	3.16993	4.12928		TGGT1_259550	0	1		TGGT1_237290	-3.32193	1										TGGT1_269600	1.58496	1.58496
TGGT1_244840	-3.32193	0		TGGT1_260260	-3.32193	1.58496		TGGT1_238050	2.32193	1										TGGT1_269885A	-3.32193	0
TGGT1_244910	-3.32193	1.32193		TGGT1_260440	0.584963	-3.32193		TGGT1_238400	0.584963	-3.32193										TGGT1_270510	3.24793	1.80735
TGGT1_245460	1.58496	1.58496		TGGT1_260500	1	2.58496		TGGT1_238950	0	-3.32193										TGGT1_271050	3.80735	3.80735
TGGT1_245500	-3.32193	0		TGGT1_260540	5.82018	5.20945		TGGT1_239100	1.80735	0.584963										TGGT1_271740	0	-3.32193
TGGT1_245530	-3.32193	0		TGGT1_261010	0.584963	-3.32193		TGGT1_239260	4.32193	-3.32193										TGGT1_271930	2	2
TGGT1_245640	0	1.58496		TGGT1_261240	-3.32193	1		TGGT1_239350	-3.32193	0										TGGT1_271970	-3.32193	2
TGGT1_245670	0	1		TGGT1_261570	-3.32193	1.58496		TGGT1_239410	-3.32193	0										TGGT1_272520	5.6865	5.10852
TGGT1_245680	-3.32193	1		TGGT1_261580	2.16993	-3.32193		TGGT1_239490	0.584963	-3.32193										TGGT1_272910	0.584963	-3.32193
TGGT1_246500	-3.32193	1.80735		TGGT1_261950	2.16993	3		TGGT1_239620	0.584963	1.32193										TGGT1_273090	2.90689	2.45943
TGGT1_246510	-3.32193	0		TGGT1_262050	-3.32193	1		TGGT1_239760	0	-3.32193										TGGT1_273370	0	0
TGGT1_246540	0	0		TGGT1_262620	1.80735	1.58496		TGGT1_240060	-3.32193	0										TGGT1_273460	0	0
TGGT1_247300	-3.32193	0		TGGT1_262670	1.58496	2.58496		TGGT1_240380	0	-3.32193										TGGT1_273490	0	-3.32193
TGGT1_247450	-3.32193	0		TGGT1_262960	0	-3.32193		TGGT1_240600	0	-3.32193										TGGT1_273520	0	-3.32193
TGGT1_247470	-3.32193	0		TGGT1_263040	-3.32193	1.58496		TGGT1_240980	-3.32193	0.584963										TGGT1_273760	3.85798	3.75489
TGGT1_247510	-3.32193	1.58496		TGGT1_263050	0	-3.32193		TGGT1_241170	1.32193	-3.32193										TGGT1_275650	0	-3.32193
TGGT1_247550	0	2.90689		TGGT1_263070	1	1		TGGT1_242070	1.58496	1.32193										TGGT1_275750	-3.32193	0
TGGT1_247760	-3.32193	0		TGGT1_263080	-3.32193	1.58496		TGGT1_242330	2.58496	-3.32193										TGGT1_276140	1	1
TGGT1_248120	-3.32193	0		TGGT1_263090	1.32193	1		TGGT1_242780	1.32193	2.45943										TGGT1_276970	1.80735	0
TGGT1_248180	0	-3.32193		TGGT1_263180	0.584963	1		TGGT1_242790	3	3.52356										TGGT1_277270	3.45943	3.45943
TGGT1_248340	1.58496	2.58496		TGGT1_263300	1	-3.32193		TGGT1_242830	0	1										TGGT1_278830	1	0
TGGT1_248390	0	-3.32193		TGGT1_263520	1.32193	1		TGGT1_243250	-3.32193	1										TGGT1_278870	2.58496	1
TGGT1_248400	-3.32193	0		TGGT1_263810	-3.32193	1		TGGT1_243440	-3.32193	0										TGGT1_278990	1.58496	1.58496
TGGT1_248510	0.584963	0		TGGT1_263850	-3.32193	1		TGGT1_243580	0.584963	-3.32193										TGGT1_279100	1	0
TGGT1_248640	2.16993	3.24793		TGGT1_263870	0	-3.32193		TGGT1_243710	0	0										TGGT1_279390	1.80735	-3.32193
TGGT1_248700	-3.32193	0		TGGT1_264140	-3.32193	1		TGGT1_243730	1.80735	-3.32193										TGGT1_280370	2.45943	2.58496
TGGT1_248740	0.584963	0		TGGT1_264610	0	1.58496		TGGT1_243800	-3.32193	0.584963										TGGT1_280380	0	-3.32193
TGGT1_248810	-3.32193	0.584963		TGGT1_264660	1	-3.32193		TGGT1_243950	0	-3.32193										TGGT1_280600	1.80735	-3.32193
TGGT1_248880	-3.32193	0.584963		TGGT1_264752	0.584963	-3.32193		TGGT1_244110	3.24793	2.16993										TGGT1_280800	0	-3.32193
TGGT1_249180	0	1.32193		TGGT1_265080	0	-3.32193		TGGT1_244450	0	-3.32193										TGGT1_283780	1.58496	-3.32193
TGGT1_249250	-3.32193	0.584963		TGGT1_265330	1.80735	2.58496		TGGT1_244560	3.52356	1.32193										TGGT1_283850	0	0.584963
TGGT1_249270	-3.32193	0.584963		TGGT1_265450	1	-3.32193		TGGT1_244840	0	-3.32193										TGGT1_284190	9.57648	9.45121
TGGT1_249390	3.16993	3.75489		TGGT1_266060	1.32193	2.32193		TGGT1_245460	2.45943	-3.32193										TGGT1_285830	-3.32193	0
TGGT1_249530	-3.32193	1.32193		TGGT1_266070	-3.32193	1.58496		TGGT1_245490	0	-3.32193										TGGT1_285870	0	-3.32193
TGGT1_249610	-3.32193	0		TGGT1_266640	2.90689	2.32193		TGGT1_245530	-3.32193	0										TGGT1_286420A	5.56986	4.9542
TGGT1_249850	-3.32193	1.32193		TGGT1_266960	4.52356	4.08746		TGGT1_245640	0	-3.32193										TGGT1_286450	0.584963	-3.32193
TGGT1_249900	0	2		TGGT1_267080	0	1		TGGT1_245680	0	-3.32193										TGGT1_286580	2.32193	2
TGGT1_250700	-3.32193	2.16993		TGGT1_267400	-3.32193	2.58496		TGGT1_245752	-3.32193	0										TGGT1_286590	0.584963	0
TGGT1_250770	0	2		TGGT1_267500	-3.32193	2.80735		TGGT1_246130	0.584963	-3.32193										TGGT1_286600	1	0.584963
TGGT1_250790	1	3		TGGT1_268200	1	2.80735		TGGT1_246190	0	-3.32193										TGGT1_286630	0	0
TGGT1_250820	1	2.70044		TGGT1_268835	0	-3.32193		TGGT1_246500	1.58496	-3.32193										TGGT1_287500	0	-3.32193
TGGT1_251500	-3.32193	0		TGGT1_268850	3.70044	4.16993		TGGT1_246560	0	-3.32193										TGGT1_288360	3.08746	2.32193
TGGT1_251690	-3.32193	2.16993		TGGT1_268870	3.9542	4.75489		TGGT1_246930	0	-3.32193										TGGT1_288380	2.58496	2.58496
TGGT1_251780	0.584963	1.58496		TGGT1_269075	0	-3.32193		TGGT1_247050	0	-3.32193										TGGT1_288500	1.32193	-3.32193
TGGT1_251810	2.45943	3.58496		TGGT1_269180	-3.32193	1		TGGT1_247230	3.08746	2.32193										TGGT1_288650	1.58496	2.80735
TGGT1_251870	-3.32193	2.58496		TGGT1_269190	1.80735	2.58496		TGGT1_247350	0	-3.32193										TGGT1_288720	0.584963	1.80735
TGGT1_252290	0	1.58496		TGGT1_269460	7.29462	6.85798		TGGT1_247390	-3.32193	0										TGGT1_288800	-3.32193	1.32193
TGGT1_253290	-3.32193	2		TGGT1_269600	2	1.58496		TGGT1_247450	0	-3.32193										TGGT1_289050	2.80735	2
TGGT1_253430	1.80735	2.90689		TGGT1_269710	-3.32193	1		TGGT1_247510	1.32193	-3.32193										TGGT1_289300	1.80735	-3.32193
TGGT1_253440	-3.32193	1.58496		TGGT1_270250	1.32193	-3.32193		TGGT1_247550	2.80735	0										TGGT1_289330	0	-3.32193
TGGT1_253470	1.32193	2.58496		TGGT1_270380	-3.32193	1		TGGT1_247600	-3.32193	0.584963										TGGT1_289520	0	-3.32193
TGGT1_253600	4	3.80735		TGGT1_270510	2.16993	2.80735		TGGT1_248290	-3.32193	0										TGGT1_289530	0	0
TGGT1_253750	0	-3.32193		TGGT1_271050	4.97728	3.80735		TGGT1_248340	3.45943	1										TGGT1_289580	0	-3.32193
TGGT1_253810	-3.32193	0		TGGT1_271810	0	-3.32193		TGGT1_248370	0	-3.32193										TGGT1_289650	2.32193	1.32193
TGGT1_254440	-3.32193	0		TGGT1_271880	-3.32193	1		TGGT1_248480	0.584963	-3.32193										TGGT1_289690	3.80735	3.52356
TGGT1_254690	-3.32193	0.584963		TGGT1_271930	1	2		TGGT1_248640	2.16993	2.32193										TGGT1_289750	1.58496	0.584963
TGGT1_254720	0	-3.32193		TGGT1_271970	1.80735	2		TGGT1_248740	-3.32193	0										TGGT1_289760	4.35755	4.55459
TGGT1_254940	-3.32193	0.584963		TGGT1_272350	-3.32193	1.58496		TGGT1_249180	0	-3.32193										TGGT1_290200	0.584963	-3.32193
TGGT1_255190	0	-3.32193		TGGT1_272520	3.75489	4.08746		TGGT1_249270	0.584963	-3.32193										TGGT1_290290	2.16993	0
TGGT1_255260	-3.32193	0.584963		TGGT1_272640	-3.32193	1		TGGT1_249390	4.16993	3										TGGT1_290660	2	-3.32193
TGGT1_255300	0	-3.32193		TGGT1_272910	0.584963	2.32193		TGGT1_249900	1.58496	-3.32193										TGGT1_290670	3.52356	2.45943
TGGT1_256760	2.70044	3.16993		TGGT1_273050	6	5.49185		TGGT1_250340	7.73809	8.00562										TGGT1_290920	1.32193	1
TGGT1_256770	-3.32193	0		TGGT1_273090	2.80735	2.80735		TGGT1_250700	2.70044	1										TGGT1_290940	1	-3.32193
TGGT1_256970	-3.32193	0.584963		TGGT1_273370	0.584963	2.80735		TGGT1_250760	-3.32193	0										TGGT1_290950	3.52356	1
TGGT1_256980	-3.32193	0.584963		TGGT1_273460	0	-3.32193		TGGT1_250770	2.16993	0										TGGT1_291890	0.584963	1.32193
TGGT1_256990	-3.32193	0.584963		TGGT1_273520	0	1		TGGT1_250790	2	1.58496										TGGT1_291960	1.80735	1
TGGT1_257350	-3.32193	2		TGGT1_273560	-3.32193	1.58496		TGGT1_250820	3.52356	2.80735										TGGT1_292080	3.08746	2.16993
TGGT1_257470	6.34873	6.35755		TGGT1_273760	3.58496	4.32193		TGGT1_251500	0.584963	0.584963										TGGT1_292130	1	1.32193
TGGT1_257680	-3.32193	1.58496		TGGT1_275420	0	-3.32193		TGGT1_251560	-3.32193	0										TGGT1_292920	0	1.80735
TGGT1_257990	0.584963	1.58496		TGGT1_275430	0	-3.32193		TGGT1_251680	0.584963	-3.32193										TGGT1_293170	0	-3.32193
TGGT1_258070	-3.32193	0.584963		TGGT1_275650	1.32193	-3.32193		TGGT1_251690	2.70044	0.584963										TGGT1_293180	0	0.584963
TGGT1_258410	-3.32193	0		TGGT1_275690	-3.32193	1		TGGT1_251780	1.80735	-3.32193										TGGT1_293250	-3.32193	0
TGGT1_258420	-3.32193	0		TGGT1_276140	0.584963	-3.32193		TGGT1_251810	2.70044	2										TGGT1_293360	0	0.584963
TGGT1_258450	2.70044	3.24793		TGGT1_276960	-3.32193	1		TGGT1_251840	1.32193	0.584963										TGGT1_293690	0.584963	1
TGGT1_258470	1	0.584963		TGGT1_276970	0	2		TGGT1_251870	2.16993	-3.32193										TGGT1_293730	3	3.32193
TGGT1_258580	1	1.80735		TGGT1_277270	2.58496	3.45943		TGGT1_252290	0	-3.32193										TGGT1_294200	0.584963	1.32193
TGGT1_258740	-3.32193	0		TGGT1_277500	0	-3.32193		TGGT1_253140	1.58496	2.16993										TGGT1_294350	0	-3.32193
TGGT1_258970	-3.32193	0		TGGT1_277690	0	-3.32193		TGGT1_253430	1.80735	0										TGGT1_294550	-3.32193	0
TGGT1_259200B	0	-3.32193		TGGT1_277770	0	-3.32193		TGGT1_253440	1.32193	-3.32193										TGGT1_294620	1.32193	1
TGGT1_259240	0	1.32193		TGGT1_278130	3.64386	3.70044		TGGT1_253470	0.584963	-3.32193										TGGT1_294860	5	5.70044
TGGT1_259550	-3.32193	1.58496		TGGT1_278870	1.32193	2.58496		TGGT1_253820	0	1.32193										TGGT1_295110	0.584963	1
TGGT1_260260	0	1.32193		TGGT1_278975	0.584963	-3.32193		TGGT1_254120	0.584963	-3.32193										TGGT1_295125	0.584963	0
TGGT1_260320	-3.32193	0		TGGT1_278990	0.584963	2		TGGT1_254390	3.9542	3.32193										TGGT1_295360	1	2
TGGT1_260380	-3.32193	0.584963		TGGT1_279380	0	-3.32193		TGGT1_254520	0	-3.32193										TGGT1_295710	1.58496	-3.32193
TGGT1_260440	-3.32193	0.584963		TGGT1_279390	0	1		TGGT1_254940	0	1.58496										TGGT1_297060	1.32193	0
TGGT1_260500	0.584963	-3.32193		TGGT1_279420	-3.32193	1		TGGT1_255190	2	1										TGGT1_297120	1.32193	1.58496
TGGT1_260540	3.64386	4.49185		TGGT1_280370	1	2.58496		TGGT1_255260	2.16993	-3.32193										TGGT1_297500	0.584963	-3.32193
TGGT1_260820	-3.32193	0		TGGT1_280600	1.58496	-3.32193		TGGT1_255300	3	2.45943										TGGT1_298610	0.584963	-3.32193
TGGT1_261240	-3.32193	0		TGGT1_280660	0	-3.32193		TGGT1_255420	-3.32193	0										TGGT1_299050	0	0
TGGT1_261250	-3.32193	1		TGGT1_283850	0	1		TGGT1_256760	3.08746	2.58496										TGGT1_299210	0	-3.32193
TGGT1_261570	-3.32193	0.584963		TGGT1_284190	10.7296	9.73132		TGGT1_256970	1	-3.32193										TGGT1_300000	0	1
TGGT1_261580	0.584963	-3.32193		TGGT1_284560	1	-3.32193		TGGT1_257350	1.58496	1.80735										TGGT1_300140	2.58496	0
TGGT1_261620	-3.32193	0		TGGT1_285980B	0	-3.32193		TGGT1_257370	5.22882	5.20945										TGGT1_300260	2.58496	1.32193
TGGT1_261730	0	-3.32193		TGGT1_286580	3.08746	3.58496		TGGT1_257470	5.49185	5.33985										TGGT1_301440	0.584963	-3.32193
TGGT1_261950	1.58496	2.58496		TGGT1_286590	0	1		TGGT1_257680	1.80735	0										TGGT1_304630	0.584963	0
TGGT1_262040	-3.32193	0.584963		TGGT1_287500	1.58496	2		TGGT1_257740	0.584963	-3.32193										TGGT1_305160	2.16993	2.70044
TGGT1_262050	0	1		TGGT1_288360	2.32193	2.58496		TGGT1_257990	1.58496	1.32193										TGGT1_305520	2	1
TGGT1_262150	-3.32193	0		TGGT1_288380	2.58496	3.45943		TGGT1_258080	-3.32193	0										TGGT1_305850	0	-3.32193
TGGT1_262620	1.58496	1		TGGT1_288440	0	1		TGGT1_258240	0	-3.32193										TGGT1_306020	0	-3.32193
TGGT1_262670	0	1.32193		TGGT1_288650	3.16993	3.70044		TGGT1_258410	1.58496	-3.32193										TGGT1_306060	1.32193	0
TGGT1_262690	0	-3.32193		TGGT1_288720	-3.32193	1		TGGT1_258470	1	-3.32193										TGGT1_306650	0	-3.32193
TGGT1_262825	0	-3.32193		TGGT1_288800	1.58496	2.80735		TGGT1_258540	0	0										TGGT1_306660	0	-3.32193
TGGT1_262960	-3.32193	2.16993		TGGT1_288860	0.584963	1		TGGT1_258580	2.70044	0										TGGT1_306670	0.584963	-3.32193
TGGT1_263040	0	0		TGGT1_289120	0.584963	-3.32193		TGGT1_258740	1.58496	0										TGGT1_307850	-3.32193	1.32193
TGGT1_263050	0	-3.32193		TGGT1_289600	5.08746	4.64386		TGGT1_259240	-3.32193	0.584963										TGGT1_308020	0	1.32193
TGGT1_263070	-3.32193	1.80735		TGGT1_289650	0.584963	2.32193		TGGT1_259550	2.16993	1.32193										TGGT1_308090	4.42626	4.35755
TGGT1_263090	2.16993	3.08746		TGGT1_289690	3.32193	4.39232		TGGT1_260200	-3.32193	0.584963										TGGT1_308860	1	0
TGGT1_263180	-3.32193	2.16993		TGGT1_289750	1.58496	-3.32193		TGGT1_260260	0	-3.32193										TGGT1_309120	1	1
TGGT1_263300	-3.32193	1		TGGT1_289760	3.80735	4.58496		TGGT1_260440	1	-3.32193										TGGT1_309210	1.58496	1.32193
TGGT1_263320	-3.32193	1		TGGT1_289880	0	1		TGGT1_260500	1.58496	1										TGGT1_309560	0	-3.32193
TGGT1_263520	2.45943	2.70044		TGGT1_290040	-3.32193	1.58496		TGGT1_260540	3.52356	3.9542										TGGT1_309590	1.58496	-3.32193
TGGT1_263530	-3.32193	0		TGGT1_290160	-3.32193	1		TGGT1_260600	0	-3.32193										TGGT1_309730	2	1.32193
TGGT1_263850	-3.32193	1.32193		TGGT1_290200	-3.32193	1		TGGT1_260630	0	-3.32193										TGGT1_309752	1.32193	0.584963
TGGT1_263870	0	1		TGGT1_290290	1.32193	-3.32193		TGGT1_260670	2.80735	2.16993										TGGT1_310030	0	-3.32193
TGGT1_264140	0	-3.32193		TGGT1_290600	-3.32193	1.58496		TGGT1_261080	0	1.80735										TGGT1_310040	-3.32193	0
TGGT1_264890	0	-3.32193		TGGT1_290660	1.32193	2.58496		TGGT1_261250	2	-3.32193										TGGT1_310080	1	0
TGGT1_265250	-3.32193	0.584963		TGGT1_290670	2.16993	3.32193		TGGT1_261450	0	-3.32193										TGGT1_310150	-3.32193	1.58496
TGGT1_265330	1.58496	2		TGGT1_290920	-3.32193	3.16993		TGGT1_261500	0.584963	0										TGGT1_310290	1	-3.32193
TGGT1_265450	-3.32193	1		TGGT1_290950	1.80735	2.80735		TGGT1_261570	1.80735	-3.32193										TGGT1_310350	-3.32193	0
TGGT1_265530	-3.32193	0		TGGT1_291140	-3.32193	1		TGGT1_261580	1	-3.32193										TGGT1_310440	4.04439	3.90689
TGGT1_265770	4.83289	5.39232		TGGT1_291180	-3.32193	1		TGGT1_261950	2.70044	-3.32193										TGGT1_310490	0	-3.32193
TGGT1_266060	0.584963	1.80735		TGGT1_291880	0.584963	3.16993		TGGT1_262460	-3.32193	0										TGGT1_310640	0	0
TGGT1_266070	1.80735	1.58496		TGGT1_291890	3	1		TGGT1_262600	0	-3.32193										TGGT1_310670	-3.32193	0.584963
TGGT1_266080	-3.32193	0.584963		TGGT1_291930	0.584963	1.58496		TGGT1_262620	2.58496	-3.32193										TGGT1_311230	8.41363	8.10852
TGGT1_266380	-3.32193	0		TGGT1_291950	-3.32193	1		TGGT1_262670	1.80735	-3.32193										TGGT1_311240	1	0
TGGT1_266640	1	2.80735		TGGT1_291960	1.32193	1.58496		TGGT1_262960	0	-3.32193										TGGT1_311310	1.32193	1.80735
TGGT1_266960	3.24793	4.32193		TGGT1_292080	1.58496	1.58496		TGGT1_263040	0	-3.32193										TGGT1_311400	0.584963	-3.32193
TGGT1_266990	-3.32193	1.32193		TGGT1_292130	0.584963	2.80735		TGGT1_263070	0.584963	-3.32193										TGGT1_311470	0	0
TGGT1_267080	-3.32193	0		TGGT1_292200	0	-3.32193		TGGT1_263080	0	-3.32193										TGGT1_311720	4.39232	3.85798
TGGT1_267400	0	1.80735		TGGT1_292220	0	-3.32193		TGGT1_263090	2.70044	-3.32193										TGGT1_311770	4.32193	5
TGGT1_267500	1.32193	1.32193		TGGT1_292950	3.32193	3.32193		TGGT1_263180	2	0.584963										TGGT1_312110	0	-3.32193
TGGT1_267690	0	-3.32193		TGGT1_293180	1.32193	2		TGGT1_263300	2	-3.32193										TGGT1_312270	0	-3.32193
TGGT1_267710	-3.32193	0.584963		TGGT1_293360	0	1		TGGT1_263520	0	0										TGGT1_312600	1.32193	-3.32193
TGGT1_267855	0	-3.32193		TGGT1_293690	0.584963	-3.32193		TGGT1_263530	0	-3.32193										TGGT1_312630	4	0
TGGT1_268200	2.16993	2.45943		TGGT1_293730	1.80735	3.58496		TGGT1_263540	2.32193	1.32193										TGGT1_313010	-3.32193	0
TGGT1_268370	-3.32193	0		TGGT1_294200	-3.32193	2.32193		TGGT1_263850	0	-3.32193										TGGT1_313140	2.16993	1.32193
TGGT1_268850	3.70044	4.49185		TGGT1_294350	0	-3.32193		TGGT1_263870	2.16993	-3.32193										TGGT1_313380	0	1.32193
TGGT1_268890	-3.32193	0		TGGT1_294550	1.32193	2.58496		TGGT1_264610	0	-3.32193										TGGT1_313410	2	-3.32193
TGGT1_268950	-3.32193	0		TGGT1_294620	1.80735	1.58496		TGGT1_264752	-3.32193	0										TGGT1_314410	0	-3.32193
TGGT1_269180	0.584963	1.32193		TGGT1_294670	-3.32193	2.32193		TGGT1_264890	1.32193	-3.32193										TGGT1_314810	1.80735	0.584963
TGGT1_269190	0.584963	1.32193		TGGT1_294710	0	-3.32193		TGGT1_264980	-3.32193	0										TGGT1_315320	1.80735	1.32193
TGGT1_269240	-3.32193	0.584963		TGGT1_294860	4.75489	5.39232		TGGT1_265180	0	-3.32193										TGGT1_315530	-3.32193	0
TGGT1_269460	5.33985	5.58496		TGGT1_295110	1	1.58496		TGGT1_265250	1.32193	1										TGGT1_315950	-3.32193	0
TGGT1_269650	1	0.584963		TGGT1_295125	0	-3.32193		TGGT1_265330	1	-3.32193										TGGT1_316310	0.584963	-3.32193
TGGT1_269800	-3.32193	0.584963		TGGT1_295360	2.16993	2.80735		TGGT1_265390	-3.32193	0.584963										TGGT1_316400B	3.39232	3.08746
TGGT1_269980	-3.32193	0		TGGT1_295610	1	-3.32193		TGGT1_265850	1.80735	1.32193										TGGT1_316540	-3.32193	1.32193
TGGT1_270240	-3.32193	0		TGGT1_295740	0	-3.32193		TGGT1_266060	2.16993	-3.32193										TGGT1_318160	0.584963	-3.32193
TGGT1_270510	2.16993	3.24793		TGGT1_297060	0	2		TGGT1_266070	1	-3.32193										TGGT1_318230	3.16993	1.80735
TGGT1_270690	-3.32193	0		TGGT1_297500	4.70044	4.64386		TGGT1_266080	0	-3.32193										TGGT1_318310	1	-3.32193
TGGT1_270810	1.58496	3		TGGT1_297720	0.584963	2		TGGT1_266640	3.08746	1.80735										TGGT1_318410	0	-3.32193
TGGT1_271050	3.39232	3.80735		TGGT1_298610	0.584963	-3.32193		TGGT1_266960	3.90689	1.58496										TGGT1_318430	1	0
TGGT1_271440	-3.32193	1		TGGT1_299210	-3.32193	1		TGGT1_267060	0	-3.32193										TGGT1_318440	1.32193	-3.32193
TGGT1_271810	1.58496	0		TGGT1_300000	-3.32193	1.58496		TGGT1_267080	0.584963	0										TGGT1_319560	1.32193	1.32193
TGGT1_271880	2.58496	2.32193		TGGT1_300100	0.584963	1.58496		TGGT1_267400	0	-3.32193										TGGT1_320050	1.80735	1.80735
TGGT1_271888	-3.32193	0.584963		TGGT1_300140	0	1.58496		TGGT1_267500	1.32193	1.32193										TGGT1_320210	0	-3.32193
TGGT1_271930	1	1.80735		TGGT1_300200	1.32193	-3.32193		TGGT1_267710	1.58496	2										TGGT1_321440	-3.32193	0
TGGT1_272350	-3.32193	0.584963		TGGT1_300260	1	2		TGGT1_268200	2.45943	-3.32193										TGGT1_321450	0	-3.32193
TGGT1_272400	-3.32193	0		TGGT1_300330	0	-3.32193		TGGT1_268330	-3.32193	0										TGGT1_321500	2	1
TGGT1_272520	0.584963	2.58496		TGGT1_301390	0.584963	-3.32193		TGGT1_268370	-3.32193	0										TGGT1_321620	0	-3.32193
TGGT1_272600	-3.32193	0		TGGT1_301440	-3.32193	1		TGGT1_268780	1	1										TGGT1_324600	2.16993	1.32193
TGGT1_272660	-3.32193	1		TGGT1_304630	0.584963	-3.32193		TGGT1_268850	3.85798	2										TGGT1_360830	2.16993	-3.32193
TGGT1_272910	-3.32193	1.32193		TGGT1_304760	-3.32193	1		TGGT1_268870	1	-3.32193										TGGT1_363030	2.90689	2.80735
TGGT1_273050	1.32193	3.08746		TGGT1_305050	0.584963	-3.32193		TGGT1_268950	0	-3.32193										TGGT1_408820	-3.32193	0
TGGT1_273090	2	3.24793		TGGT1_305340	-3.32193	1		TGGT1_269180	1.58496	2.32193										TGGT1_410360	-3.32193	0.584963
TGGT1_273370	-3.32193	2		TGGT1_305510	0	1		TGGT1_269190	0.584963	-3.32193										TGGT1_410370	0	-3.32193
TGGT1_273460	-3.32193	1.58496		TGGT1_305520	1	2.58496		TGGT1_269442	1.32193	-3.32193										TGGT1_411430	3.52356	3.45943
TGGT1_273490	-3.32193	0.584963		TGGT1_305750	-3.32193	2		TGGT1_269650	0	-3.32193										TGGT1_411470	0	-3.32193
TGGT1_273560	0	-3.32193		TGGT1_305850	0	-3.32193		TGGT1_269800	0	0.584963										TGGT1_411590	0.584963	-3.32193
TGGT1_273760	3.45943	4.55459		TGGT1_305860	0	-3.32193		TGGT1_270250	1.58496	-3.32193										TGGT1_411760	1	-3.32193
TGGT1_273780	-3.32193	0		TGGT1_306660	1	1		TGGT1_270380	1	-3.32193										TGGT1_462961	0	-3.32193
TGGT1_273870	-3.32193	0		TGGT1_307850	-3.32193	3.58496		TGGT1_270510	3.32193	1
TGGT1_274000	-3.32193	0		TGGT1_307860	0	-3.32193		TGGT1_270865	-3.32193	0.584963
TGGT1_274060	-3.32193	0		TGGT1_308020	0.584963	1.58496		TGGT1_270930	-3.32193	0
TGGT1_275350	-3.32193	1.32193		TGGT1_308090	4.45943	4.9542		TGGT1_271050	4.88264	4.12928
TGGT1_275650	-3.32193	0		TGGT1_308810B	-3.32193	1		TGGT1_271100	0	-3.32193
TGGT1_275802	-3.32193	1		TGGT1_308840	0	-3.32193		TGGT1_271290	-3.32193	0
TGGT1_276140	0	2		TGGT1_308860	3.24793	3.80735		TGGT1_271440	1.32193	1.32193
TGGT1_276170	-3.32193	0		TGGT1_309120	2.16993	1.58496		TGGT1_271810	0	-3.32193
TGGT1_276960	0	-3.32193		TGGT1_309210	0.584963	2.32193		TGGT1_271880	2.45943	1.32193
TGGT1_276970	-3.32193	1.32193		TGGT1_309590	-3.32193	2.58496		TGGT1_271930	-3.32193	0.584963
TGGT1_277000	-3.32193	0.584963		TGGT1_309730	2.45943	2.32193		TGGT1_271970	1.80735	0.584963
TGGT1_277270	2	3.85798		TGGT1_309980	0.584963	-3.32193		TGGT1_272350	-3.32193	1.32193
TGGT1_277550	-3.32193	0		TGGT1_310040	-3.32193	1		TGGT1_272550	-3.32193	0
TGGT1_277710	2	2.90689		TGGT1_310080	0.584963	-3.32193		TGGT1_272640	-3.32193	0
TGGT1_277940	0.584963	0.584963		TGGT1_310150	0	-3.32193		TGGT1_272910	2.45943	2.32193
TGGT1_277990	-3.32193	0		TGGT1_310220	6	5.35755		TGGT1_273090	2.90689	1.32193
TGGT1_278130	0.584963	1.80735		TGGT1_310440	3.64386	3.58496		TGGT1_273370	2.16993	0
TGGT1_278630	-3.32193	0		TGGT1_310490	0	1.58496		TGGT1_273460	2	-3.32193
TGGT1_278660	-3.32193	0		TGGT1_310640	1.32193	1		TGGT1_273520	0.584963	-3.32193
TGGT1_278830	1	2.16993		TGGT1_310670	1.58496	3.16993		TGGT1_273560	4.61471	4.52356
TGGT1_278870	0.584963	3.24793		TGGT1_310900	-3.32193	2		TGGT1_273760	4.35755	2.45943
TGGT1_278990	0	1.32193		TGGT1_311070	0.584963	-3.32193		TGGT1_273840	2.16993	1.32193
TGGT1_279100	-3.32193	1.58496		TGGT1_311090	0	-3.32193		TGGT1_273870	-3.32193	0
TGGT1_279320	0	0		TGGT1_311230	8.73132	7.96		TGGT1_274000	1.32193	0
TGGT1_279380	-3.32193	0		TGGT1_311240	0	2		TGGT1_274130	-3.32193	1.32193
TGGT1_279390	-3.32193	2.16993		TGGT1_311310	2.45943	4.24793		TGGT1_274160	4.16993	3.24793
TGGT1_280370	2.70044	2.90689		TGGT1_311470	1	1.58496		TGGT1_275350	1.32193	1.32193
TGGT1_280380	-3.32193	0		TGGT1_311480	0	1		TGGT1_275650	1.80735	0.584963
TGGT1_280560	-3.32193	0.584963		TGGT1_311720	3.58496	4		TGGT1_275750	1.58496	-3.32193
TGGT1_280600	-3.32193	2.80735		TGGT1_311770	0.584963	-3.32193		TGGT1_276140	1.58496	0
TGGT1_280660	0	-3.32193		TGGT1_311890	0.584963	-3.32193		TGGT1_276170	0.584963	-3.32193
TGGT1_281440	0	-3.32193		TGGT1_312600	5.33985	4.58496		TGGT1_276970	0	-3.32193
TGGT1_282055	-3.32193	0		TGGT1_312630	1.58496	2.80735		TGGT1_277270	3.70044	1.32193
TGGT1_282090	-3.32193	1		TGGT1_312650	0	-3.32193		TGGT1_277940	0	-3.32193
TGGT1_283510	-3.32193	0		TGGT1_313010	-3.32193	1		TGGT1_278050	0	-3.32193
TGGT1_283550	-3.32193	0		TGGT1_313100	1.58496	1.58496		TGGT1_278130	2.32193	0.584963
TGGT1_283710	-3.32193	0		TGGT1_313140	0.584963	1		TGGT1_278260	0	-3.32193
TGGT1_283780	-3.32193	0.584963		TGGT1_313230	-3.32193	1		TGGT1_278660	0	-3.32193
TGGT1_283840	-3.32193	0.584963		TGGT1_313270	0	-3.32193		TGGT1_278830	2.45943	1.32193
TGGT1_283850	-3.32193	2		TGGT1_313370	0	1		TGGT1_278870	2.45943	2.45943
TGGT1_284190	9.05934	9.224		TGGT1_313380	0.584963	1		TGGT1_278990	0.584963	0
TGGT1_284560	-3.32193	0		TGGT1_313410	0	1		TGGT1_279380	0.584963	-3.32193
TGGT1_285230	0	-3.32193		TGGT1_313480	-3.32193	1		TGGT1_279390	1	-3.32193
TGGT1_285870	-3.32193	0		TGGT1_313630	0	2		TGGT1_280370	3.08746	2.45943
TGGT1_285895	-3.32193	0.584963		TGGT1_313640	0	-3.32193		TGGT1_280380	0.584963	-3.32193
TGGT1_285980A	-3.32193	0.584963		TGGT1_314810	-3.32193	1		TGGT1_280600	1	0
TGGT1_285980B	-3.32193	0.584963		TGGT1_314840	0	-3.32193		TGGT1_280710	0.584963	-3.32193
TGGT1_286030	-3.32193	1.32193		TGGT1_315320	0	1.58496		TGGT1_282000	-3.32193	0
TGGT1_286160A	-3.32193	0		TGGT1_316400B	2.32193	3.80735		TGGT1_282090	4.16993	3.32193
TGGT1_286270	1.32193	-3.32193		TGGT1_316540	-3.32193	1		TGGT1_283550	0	1
TGGT1_286420A	-3.32193	6.24793		TGGT1_318160	0	-3.32193		TGGT1_283780	0	-3.32193
TGGT1_286580	2.58496	3.16993		TGGT1_318230	2	2.58496		TGGT1_283850	2.58496	1.80735
TGGT1_286600	0	1.58496		TGGT1_318310	0.584963	-3.32193		TGGT1_284190	9.22279	9.55459
TGGT1_286630	-3.32193	0.584963		TGGT1_318430	1.32193	1		TGGT1_284560	-3.32193	0
TGGT1_286750	-3.32193	0.584963		TGGT1_318440	0	-3.32193		TGGT1_284780	-3.32193	0
TGGT1_286932	0	-3.32193		TGGT1_318710	0.584963	-3.32193		TGGT1_285250	0	-3.32193
TGGT1_287220	2.32193	2.70044		TGGT1_319312	-3.32193	1		TGGT1_285810	2.45943	2.16993
TGGT1_288190	0	-3.32193		TGGT1_319560	1	1.58496		TGGT1_285870	0.584963	-3.32193
TGGT1_288350	-3.32193	0		TGGT1_319590	0	-3.32193		TGGT1_285980A	0	-3.32193
TGGT1_288360	2.45943	3.16993		TGGT1_319670	0	-3.32193		TGGT1_285990	0	0.584963
TGGT1_288380	2.45943	3.64386		TGGT1_319870	-3.32193	1		TGGT1_286050	-3.32193	0
TGGT1_288500	1.58496	0		TGGT1_319900	-3.32193	1		TGGT1_286420A	6.13955	6.07682
TGGT1_288630	-3.32193	0.584963		TGGT1_320050	0.584963	2		TGGT1_286530	0	-3.32193
TGGT1_288650	1	2.32193		TGGT1_320588	0	-3.32193		TGGT1_286580	2.90689	3.32193
TGGT1_288720	1	1.80735		TGGT1_321500	0.584963	3		TGGT1_286630	-3.32193	0
TGGT1_288800	3.9542	4.78136		TGGT1_321620	1.32193	2.80735		TGGT1_286750	0	0.584963
TGGT1_288830	-3.32193	0.584963		TGGT1_324600	-3.32193	2.32193		TGGT1_287500	1.80735	1
TGGT1_289050	4.42626	5.04439		TGGT1_360830	1.58496	3		TGGT1_288360	3.08746	2.45943
TGGT1_289300	-3.32193	2.16993		TGGT1_363030	1.32193	2.80735		TGGT1_288380	4.04439	2.45943
TGGT1_289330	1.80735	2.32193		TGGT1_408820	0.584963	-3.32193		TGGT1_288500	0	0.584963
TGGT1_289530	0	1.32193		TGGT1_410370	-3.32193	1		TGGT1_288530	0	-3.32193
TGGT1_289570	0	-3.32193		TGGT1_411430	3.70044	4.39232		TGGT1_288630	0	-3.32193
TGGT1_289580	-3.32193	0		TGGT1_411760	2.45943	1.58496		TGGT1_288650	3.39232	-3.32193
TGGT1_289600	-3.32193	1.58496						TGGT1_288720	1.58496	-3.32193
TGGT1_289650	0	2.45943						TGGT1_288800	4.12928	3.32193
TGGT1_289690	3.16993	4.2854						TGGT1_288860	0	-3.32193
TGGT1_289700	-3.32193	0						TGGT1_289300	-3.32193	0
TGGT1_289750	-3.32193	2						TGGT1_289330	0.584963	2.58496
TGGT1_289760	3.90689	4.39232						TGGT1_289530	1.32193	-3.32193
TGGT1_289880	-3.32193	0.584963						TGGT1_289600	1.32193	-3.32193
TGGT1_290040	-3.32193	0.584963						TGGT1_289650	2.32193	1
TGGT1_290160	-3.32193	0						TGGT1_289690	4.04439	1.80735
TGGT1_290200	1	1						TGGT1_289750	1.80735	-3.32193
TGGT1_290290	1.32193	2						TGGT1_289760	3.24793	3.90689
TGGT1_290600	-3.32193	1						TGGT1_289830	0.584963	-3.32193
TGGT1_290620	0	0						TGGT1_289880	2.90689	1
TGGT1_290660	0.584963	1.80735						TGGT1_290040	1	-3.32193
TGGT1_290670	1.58496	3.85798						TGGT1_290200	1.32193	0.584963
TGGT1_290678	0	-3.32193						TGGT1_290290	1.32193	0.584963
TGGT1_290920	0	2.58496						TGGT1_290620	0	-3.32193
TGGT1_290950	1.58496	2.58496						TGGT1_290640	0	-3.32193
TGGT1_291020	0	-3.32193						TGGT1_290660	1	1
TGGT1_291180	1	2						TGGT1_290670	2.45943	1
TGGT1_291640	-3.32193	0.584963						TGGT1_290950	2.16993	0
TGGT1_291680	-3.32193	1						TGGT1_291140	-3.32193	1
TGGT1_291890	2	0.584963						TGGT1_291180	3.24793	2.58496
TGGT1_291950	0	-3.32193						TGGT1_291890	2.32193	-3.32193
TGGT1_291960	-3.32193	2.16993						TGGT1_291930	2.32193	1
TGGT1_291980	-3.32193	0						TGGT1_291950	2.32193	2.16993
TGGT1_292020	0	-3.32193						TGGT1_291960	2.45943	-3.32193
TGGT1_292080	2.45943	3.39232						TGGT1_292080	3.16993	1
TGGT1_292130	1	3						TGGT1_292130	1.80735	0.584963
TGGT1_292920	-3.32193	0.584963						TGGT1_292200	2.16993	0
TGGT1_292950	1.32193	1						TGGT1_292950	2.80735	1.58496
TGGT1_293180	-3.32193	2						TGGT1_293180	2.32193	1.32193
TGGT1_293360	0	1.32193						TGGT1_293360	0	1.32193
TGGT1_293690	0	2.16993						TGGT1_294550	5	4.70044
TGGT1_294200	-3.32193	1.32193						TGGT1_294620	2.32193	1
TGGT1_294350	0	1						TGGT1_294630	1.58496	1.80735
TGGT1_294550	-3.32193	1.58496						TGGT1_294670	2.70044	2.45943
TGGT1_294620	1	2						TGGT1_294710	0.584963	0
TGGT1_294630	-3.32193	1.80735						TGGT1_294860	5.14975	4.42626
TGGT1_294670	-3.32193	1.58496						TGGT1_295110	2	-3.32193
TGGT1_294730	-3.32193	1.58496						TGGT1_295125	2.16993	-3.32193
TGGT1_294800B	-3.32193	4.08746						TGGT1_295350	0	-3.32193
TGGT1_294860	5.45943	6.24793						TGGT1_295360	1.80735	0.584963
TGGT1_294898	-3.32193	0						TGGT1_295450	0	-3.32193
TGGT1_295040	-3.32193	0						TGGT1_295850	7.87652	7.48784
TGGT1_295110	0.584963	2.45943						TGGT1_297060	2.70044	0.584963
TGGT1_295125	-3.32193	1.58496						TGGT1_297070	1	-3.32193
TGGT1_295350	1.32193	1.32193						TGGT1_297330	-3.32193	0
TGGT1_295360	2	2.90689						TGGT1_297340	0	-3.32193
TGGT1_295710	-3.32193	0.584963						TGGT1_297500	1	1
TGGT1_296010	-3.32193	0						TGGT1_297720	3.24793	3.08746
TGGT1_297060	-3.32193	1						TGGT1_298610	2.58496	1.80735
TGGT1_297440	-3.32193	0						TGGT1_299050	0.584963	-3.32193
TGGT1_297500	-3.32193	1						TGGT1_299250	0	0
TGGT1_297720	2.16993	3.08746						TGGT1_299810	0	-3.32193
TGGT1_298610	0	2.70044						TGGT1_300000	0.584963	-3.32193
TGGT1_299050	-3.32193	1.58496						TGGT1_300100	1	-3.32193
TGGT1_299210	-3.32193	1						TGGT1_300140	1.58496	1
TGGT1_300000	0	0.584963						TGGT1_300200	1	-3.32193
TGGT1_300100	-3.32193	0						TGGT1_300260	1.80735	-3.32193
TGGT1_300140	2	2.90689						TGGT1_300330	0	0
TGGT1_300260	1	3.08746						TGGT1_301270	1.80735	1
TGGT1_301440	-3.32193	1.80735						TGGT1_301400	0	-3.32193
TGGT1_304630	-3.32193	0.584963						TGGT1_301440	2.16993	0.584963
TGGT1_304760	-3.32193	0						TGGT1_304520	0	-3.32193
TGGT1_304990	-3.32193	0						TGGT1_304630	-3.32193	0
TGGT1_305160	1.80735	2.58496						TGGT1_304650	4.39232	3.64386
TGGT1_305340	-3.32193	1.80735						TGGT1_304970	0	1
TGGT1_305520	1.32193	2.70044						TGGT1_305050	0.584963	0
TGGT1_305850	-3.32193	1						TGGT1_305160	2.16993	-3.32193
TGGT1_305940	-3.32193	0						TGGT1_305310	-3.32193	0
TGGT1_306060	0	1.58496						TGGT1_305340	2.16993	1.32193
TGGT1_307020	-3.32193	0						TGGT1_305520	2.90689	-3.32193
TGGT1_307850	-3.32193	1						TGGT1_305750	1.32193	-3.32193
TGGT1_308020	0.584963	0.584963						TGGT1_305850	0	-3.32193
TGGT1_308090	3.85798	5.24793						TGGT1_306330	0	-3.32193
TGGT1_308860	-3.32193	1.32193						TGGT1_306650	0	-3.32193
TGGT1_309120	1.58496	2.45943						TGGT1_306660	-3.32193	2
TGGT1_309210	0	2.16993						TGGT1_306670	1.32193	-3.32193
TGGT1_309265	-3.32193	0						TGGT1_307040	1.58496	2.32193
TGGT1_309560	-3.32193	0						TGGT1_307850	2.90689	-3.32193
TGGT1_309570	-3.32193	0						TGGT1_308020	2.45943	-3.32193
TGGT1_309590	0	0						TGGT1_308090	4.35755	2.80735
TGGT1_309730	0	2.80735						TGGT1_308840	1.80735	-3.32193
TGGT1_309752	-3.32193	0						TGGT1_308860	1.80735	2.16993
TGGT1_309820	-3.32193	0						TGGT1_308890	0	0.584963
TGGT1_310030	-3.32193	2.58496						TGGT1_308920	-3.32193	0
TGGT1_310040	-3.32193	0						TGGT1_309120	1.58496	-3.32193
TGGT1_310080	-3.32193	0.584963						TGGT1_309210	1.80735	0.584963
TGGT1_310150	-3.32193	0.584963						TGGT1_309560	0.584963	-3.32193
TGGT1_310220	2.90689	2						TGGT1_309590	2	-3.32193
TGGT1_310290	-3.32193	0						TGGT1_309730	1.80735	2.16993
TGGT1_310440	7.80735	8.13186						TGGT1_309810	2.45943	-3.32193
TGGT1_310490	-3.32193	1						TGGT1_309820	0.584963	-3.32193
TGGT1_310530	0	-3.32193						TGGT1_310030	2.45943	-3.32193
TGGT1_310640	0	2						TGGT1_310040	0	-3.32193
TGGT1_310670	0.584963	2.32193						TGGT1_310070	2.58496	2
TGGT1_310900	1.32193	1						TGGT1_310440	1.32193	-3.32193
TGGT1_311230	9.52943	10.0203						TGGT1_310490	1	-3.32193
TGGT1_311240	0.584963	2.32193						TGGT1_310640	2.70044	0
TGGT1_311310	2.70044	3.45943						TGGT1_310670	3.32193	2
TGGT1_311400	-3.32193	2.70044						TGGT1_310700	-3.32193	1
TGGT1_311430	-3.32193	0						TGGT1_310790	0	-3.32193
TGGT1_311470	-3.32193	0.584963						TGGT1_310850	1.32193	0
TGGT1_311480	-3.32193	0						TGGT1_310900	3.85798	3.32193
TGGT1_311720	4	4.61471						TGGT1_310950	0	0
TGGT1_311770	2.45943	3.24793						TGGT1_310970	2.16993	2.32193
TGGT1_312090	0	0						TGGT1_311000	-3.32193	0
TGGT1_312270	-3.32193	0						TGGT1_311090	-3.32193	0.584963
TGGT1_312300	-3.32193	0						TGGT1_311230	4.88264	5.55459
TGGT1_312600	2	1.80735						TGGT1_311240	1.80735	-3.32193
TGGT1_312630	1.58496	4.39232						TGGT1_311310	0	-3.32193
TGGT1_313010	-3.32193	1						TGGT1_311400	1	0
TGGT1_313100	-3.32193	3						TGGT1_311470	1.32193	-3.32193
TGGT1_313140	-3.32193	1.58496						TGGT1_311480	-3.32193	0.584963
TGGT1_313270	-3.32193	1.80735						TGGT1_311720	4.04439	1.80735
TGGT1_313310	-3.32193	0						TGGT1_311880	5.26679	4.32193
TGGT1_313370	2.70044	3.64386						TGGT1_311890	0.584963	-3.32193
TGGT1_313380	-3.32193	1.80735						TGGT1_311920	-3.32193	0
TGGT1_313410	-3.32193	1.80735						TGGT1_312090	0.584963	-3.32193
TGGT1_313630	-3.32193	0						TGGT1_312200	1.58496	-3.32193
TGGT1_313860	-3.32193	0						TGGT1_312280	0.584963	-3.32193
TGGT1_314330	-3.32193	1						TGGT1_312480	0.584963	1.32193
TGGT1_314400	-3.32193	0.584963						TGGT1_312600	0.584963	-3.32193
TGGT1_314810	-3.32193	2.16993						TGGT1_312630	1.80735	1.32193
TGGT1_315190	-3.32193	0						TGGT1_313010	-3.32193	0
TGGT1_315280	0	0						TGGT1_313100	4.52356	5
TGGT1_315320	0	1.58496						TGGT1_313140	1.32193	0.584963
TGGT1_315770	0	1.32193						TGGT1_313230	-3.32193	0.584963
TGGT1_316310	0	-3.32193						TGGT1_313270	2.80735	2.58496
TGGT1_316340	-3.32193	0						TGGT1_313370	2.16993	2.90689
TGGT1_316400B	2.16993	3.85798						TGGT1_313380	1.32193	-3.32193
TGGT1_316540	-3.32193	0						TGGT1_313410	1.80735	0
TGGT1_316680	0	0						TGGT1_313480	7.27612	7.37504
TGGT1_317720	0.584963	0						TGGT1_313630	-3.32193	0
TGGT1_318140	-3.32193	0.584963						TGGT1_313790	1.58496	1.32193
TGGT1_318160	-3.32193	0						TGGT1_313860	0	-3.32193
TGGT1_318230	2.16993	3						TGGT1_313900	0	-3.32193
TGGT1_318310	-3.32193	1.58496						TGGT1_313910	0.584963	-3.32193
TGGT1_318410	-3.32193	0						TGGT1_314100	-3.32193	0.584963
TGGT1_318430	-3.32193	1.80735						TGGT1_314400	0.584963	-3.32193
TGGT1_318440	0	3.24793						TGGT1_314810	1.80735	0
TGGT1_318710	-3.32193	0						TGGT1_315150	0	0.584963
TGGT1_319560	0	1.58496						TGGT1_315270	0	0.584963
TGGT1_319710	4.08746	4.39232						TGGT1_315320	2	0
TGGT1_319850	-3.32193	0						TGGT1_316230	1.32193	-3.32193
TGGT1_320050	-3.32193	1.32193						TGGT1_316310	2.45943	0
TGGT1_320540	-3.32193	0						TGGT1_316400B	2.80735	0.584963
TGGT1_320640	-3.32193	1						TGGT1_316490	0	0
TGGT1_321300	-3.32193	0						TGGT1_316540	-3.32193	0
TGGT1_321340	0	-3.32193						TGGT1_316750	0	-3.32193
TGGT1_321500	-3.32193	1.32193						TGGT1_316900	-3.32193	0
TGGT1_321520	-3.32193	0.584963						TGGT1_317720	0	0.584963
TGGT1_321560	1.32193	2.45943						TGGT1_318140	1	1
TGGT1_321620	1.58496	1.80735						TGGT1_318160	0	-3.32193
TGGT1_321680	-3.32193	0.584963						TGGT1_318230	3	0
TGGT1_324600	1.32193	2.16993						TGGT1_318410	0.584963	-3.32193
TGGT1_359490	-3.32193	4.08746						TGGT1_318430	2.80735	2.32193
TGGT1_360830	-3.32193	2.80735						TGGT1_318440	2.16993	1.58496
TGGT1_363030	1.80735	3.64386						TGGT1_318710	2.16993	2
TGGT1_410370	-3.32193	1.58496						TGGT1_319560	2	-3.32193
TGGT1_411430	3.32193	4.39232						TGGT1_319900	6.36632	6.16993
TGGT1_411590	-3.32193	1.58496						TGGT1_320050	2.16993	0
TGGT1_411760	0	0.584963						TGGT1_320100	0	0.584963
								TGGT1_320570	-3.32193	0
								TGGT1_320640	0	0.584963
								TGGT1_321300	-3.32193	1
								TGGT1_321450	-3.32193	0
								TGGT1_321500	2	-3.32193
								TGGT1_321560	2.90689	1.58496
								TGGT1_321600	-3.32193	0
								TGGT1_321620	4.04439	3.16993
								TGGT1_321680	2.58496	2.16993
								TGGT1_324600	2	-3.32193
								TGGT1_360830	3.16993	-3.32193
								TGGT1_363030	3	1.32193
								TGGT1_408820	0	-3.32193
								TGGT1_410360	0	-3.32193
								TGGT1_411430	3.24793	1.80735
								TGGT1_411590	1.32193	-3.32193
								TGGT1_411760	1	-3.32193

## Sheet: Fig.S1.2
Spectral counts used for R2 calculation. 0 was added for missings preys. "Replicate" indicates biological replicate.
prey	MORN1 replicate 1	MORN1 replicate 2		prey	IMC8 replicate 1	IMC8 replicate 2		prey	Cen2 replicate 1	Cen2 replicate 2		prey	MyoJ replicate 1	MyoJ replicate 2		prey	BCC1 replicate 1	BCC1 replicate 2		prey	BCC2 replicate 1	BCC2 replicate 2
BioID2	331.5	262.5		BioID2	176	222		BioID2	165.5	99.5		BioID2	21.5	36		BioID2	44.5	36		BioID2	97	172
TGGT1_200320	45.5	79		TGGT1_200320	25	28		TGGT1_200280	0	1		TGGT1_200320	3.5	9.5		TGGT1_200320	6	4		TGGT1_200250	0	1
TGGT1_201380	0	2		TGGT1_201380	1	2		TGGT1_200330	15	7.5		TGGT1_203630	0	3		TGGT1_202370	2.5	0		TGGT1_200320	22	25
TGGT1_201680	6	13		TGGT1_201680	4.5	7		TGGT1_201380	0	1		TGGT1_204020	0	1.5		TGGT1_202550	1	0		TGGT1_201680	1	0
TGGT1_201780	1	2.5		TGGT1_201780	3.5	4		TGGT1_201400	1	0		TGGT1_205250	0	3		TGGT1_204050	3.5	0		TGGT1_201780	3	1
TGGT1_201820	0	1		TGGT1_202070	1	0		TGGT1_201680	27	22		TGGT1_205470	6	7.5		TGGT1_205250	1	0		TGGT1_202070	1	0
TGGT1_202200	0	2		TGGT1_202220	5.5	9		TGGT1_201780	3.5	0		TGGT1_205700	0	1		TGGT1_205470	16	6		TGGT1_202200	1	0
TGGT1_202370	9	16.5		TGGT1_202370	17.5	25		TGGT1_202070	0	1		TGGT1_209000	1	0		TGGT1_205558	0	2		TGGT1_202370	1.5	1.5
TGGT1_202530	0	1		TGGT1_202530	0	2		TGGT1_202120	6.5	6.5		TGGT1_209030	13	13		TGGT1_205700	3	4		TGGT1_202550	89.5	65
TGGT1_202550	136.5	213		TGGT1_202550	14	15		TGGT1_202200	1.5	0		TGGT1_209600	0	1		TGGT1_206380	1	0		TGGT1_203180	1	0
TGGT1_202680	0	1		TGGT1_202680	1	0		TGGT1_202370	22.5	26		TGGT1_211010	1	0		TGGT1_209030	15.5	7		TGGT1_203310	0	1.5
TGGT1_202690	0	1		TGGT1_202980	1	0		TGGT1_202380	1	1		TGGT1_211670	0	1.5		TGGT1_209650B	1	0		TGGT1_203320	0	1.5
TGGT1_203220	0	1.5		TGGT1_203050	1	0		TGGT1_202550	0	1.5		TGGT1_211680	3.5	1		TGGT1_210690	1.5	0		TGGT1_203665	0	1
TGGT1_203390	2.5	4		TGGT1_203135	1.5	0		TGGT1_203310	5.5	0		TGGT1_213350	1.5	0		TGGT1_211670	1	0		TGGT1_204020	1	1
TGGT1_203630	1	1.5		TGGT1_203280	0	2		TGGT1_203390	8.5	5		TGGT1_215460	1.5	1.5		TGGT1_211680	3	2		TGGT1_204050	3	5.5
TGGT1_203780	1	3		TGGT1_203390	2	4		TGGT1_203540	0	1.5		TGGT1_216860	0	1		TGGT1_212880	0	2		TGGT1_204100	0	1
TGGT1_203980	0	3		TGGT1_203630	0	3		TGGT1_203780	5	6.5		TGGT1_218560	79.5	66		TGGT1_213280	1.5	0		TGGT1_204400	1	1
TGGT1_204020	0	1		TGGT1_204020	1	3		TGGT1_203810	0	1		TGGT1_219540	3	1		TGGT1_213350	2.5	0		TGGT1_204530	0	3
TGGT1_204050	2.5	5		TGGT1_204050	5	7		TGGT1_203980	0	1		TGGT1_220400	0	5		TGGT1_215460	2.5	2		TGGT1_205250	3.5	4
TGGT1_204160	0	1.5		TGGT1_204290	2	0		TGGT1_204020	1	0		TGGT1_221320	1866	1499.5		TGGT1_215590	1.5	0		TGGT1_205440	1	0
TGGT1_204400	1	1		TGGT1_204400	0	3		TGGT1_204050	5	0		TGGT1_224880	1.5	0		TGGT1_215980	1	0		TGGT1_205470	26.5	15.5
TGGT1_205120	0	1		TGGT1_205340	0	2		TGGT1_204120	0	1		TGGT1_225080	0	3		TGGT1_216000	2	0		TGGT1_205558	2.5	1.5
TGGT1_205250	3.5	0		TGGT1_205350	0	2		TGGT1_204160	6	6.5		TGGT1_226250	1	0		TGGT1_216260	1.5	0		TGGT1_205700	4.5	3
TGGT1_205320	0	3.5		TGGT1_205380	0	2		TGGT1_204530	6	0		TGGT1_226730	1	1.5		TGGT1_216860	1.5	0		TGGT1_206610	1.5	1
TGGT1_205350	0	1		TGGT1_205470	12	36		TGGT1_205130	1	1		TGGT1_226810	0	1		TGGT1_216880	0	2		TGGT1_206690	0	1
TGGT1_205360	1	0		TGGT1_205510	1	0		TGGT1_205320	4	3.5		TGGT1_226960	11.5	8		TGGT1_217890	2	0		TGGT1_207440	2	4
TGGT1_205380	1	3.5		TGGT1_205558	5	4		TGGT1_205340	1	0		TGGT1_226970	0	1		TGGT1_218560	84	47		TGGT1_207640	1	0
TGGT1_205440	0	1		TGGT1_205562	1	0		TGGT1_205380	7.5	5.5		TGGT1_227280	0	3.5		TGGT1_218720	7.5	3		TGGT1_208030	1.5	1.5
TGGT1_205470	17.5	33.5		TGGT1_205570	1	0		TGGT1_205440	1.5	0		TGGT1_227360	1	3		TGGT1_218780	2	2		TGGT1_208040	0	1.5
TGGT1_205558	0	4		TGGT1_205700	6.5	4		TGGT1_205470	21.5	15.5		TGGT1_228470	0	1		TGGT1_219540	5.5	3		TGGT1_208370	1	0
TGGT1_205700	1.5	5.5		TGGT1_205710	0	2		TGGT1_205500	4	1.5		TGGT1_229280	1	0		TGGT1_219750	1	0		TGGT1_209030	23	18.5
TGGT1_205710	0	2		TGGT1_206590	1	0		TGGT1_205510	2	0		TGGT1_229670	2	1.5		TGGT1_219850	2	0		TGGT1_209150	1	0
TGGT1_206470	0	1.5		TGGT1_206610	1	0		TGGT1_205558	3.5	2		TGGT1_231630	3	2		TGGT1_220400	4	0		TGGT1_209600	3.5	2.5
TGGT1_206590	1	3.5		TGGT1_207440	1	6		TGGT1_205700	6.5	1		TGGT1_231640	2	3.5		TGGT1_221320	1592.5	1876		TGGT1_209800	1	1.5
TGGT1_207370	0	1.5		TGGT1_207620	1	3		TGGT1_205710	2.5	2		TGGT1_231850	1	1		TGGT1_221390	4	0		TGGT1_211030	0	1
TGGT1_207440	2	3.5		TGGT1_207840	0	2		TGGT1_206415	0	1		TGGT1_232350	6.5	6.5		TGGT1_221500	1	0		TGGT1_211290	1.5	1
TGGT1_207620	1	0		TGGT1_208030	1.5	0		TGGT1_206580	4.5	1.5		TGGT1_232710	0	1.5		TGGT1_221620	6	0		TGGT1_211670	1	1.5
TGGT1_207640	1.5	3		TGGT1_209020	1	0		TGGT1_206590	3	1.5		TGGT1_232780	9	10		TGGT1_224530	3.5	7		TGGT1_211680	8	5
TGGT1_208030	0	3.5		TGGT1_209030	37.5	23		TGGT1_206610	0	1		TGGT1_233460	11.5	9		TGGT1_224900	1	0		TGGT1_212290	3	2
TGGT1_208050	0	1		TGGT1_209160	2.5	3		TGGT1_206670	3	2.5		TGGT1_235470	10	5		TGGT1_225050	0	2		TGGT1_213255	0	1
TGGT1_209000	0	1		TGGT1_209600	0	7		TGGT1_207060	1	0		TGGT1_238880	1	0		TGGT1_225080	1.5	0		TGGT1_213280	2	0
TGGT1_209030	28	27.5		TGGT1_209720	1	0		TGGT1_207370	0	2		TGGT1_239260	1.5	6		TGGT1_225745	1	0		TGGT1_213350	2.5	1
TGGT1_209160	3.5	4		TGGT1_209950	1.5	0		TGGT1_207440	3	0		TGGT1_242330	2	1		TGGT1_226220	1	0		TGGT1_214210	1	0
TGGT1_209200	7.5	11.5		TGGT1_210440	1	0		TGGT1_207620	1.5	0		TGGT1_244560	4.5	4.5		TGGT1_226860	1	0		TGGT1_214220	2.5	0
TGGT1_209210	0	1.5		TGGT1_210478	1	0		TGGT1_207640	2	2		TGGT1_245460	0	1		TGGT1_226960	11.5	13		TGGT1_214260	1	0
TGGT1_209520	0	1		TGGT1_210690	1	2		TGGT1_207840	1	0		TGGT1_247550	1.5	1		TGGT1_227280	0	2		TGGT1_214610	0	1
TGGT1_209600	1.5	6		TGGT1_210700	1	0		TGGT1_208030	1	0		TGGT1_247648	1.5	0		TGGT1_227360	3.5	0		TGGT1_215260	1	0
TGGT1_209880	1	9		TGGT1_210800	4	0		TGGT1_208070	1	0		TGGT1_248340	0	1		TGGT1_228470	3	2		TGGT1_215460	0	3.5
TGGT1_210300	0	1		TGGT1_211030	2	2		TGGT1_208370	1	0		TGGT1_249390	1	0		TGGT1_229670	1	0		TGGT1_215470	1	1
TGGT1_210690	3	1		TGGT1_211670	5.5	0		TGGT1_208390	0	2		TGGT1_249900	1.5	1		TGGT1_230160	0	2		TGGT1_215590	1	3
TGGT1_210800	3	4.5		TGGT1_211680	6	8		TGGT1_208400B	1	0		TGGT1_250770	1	0		TGGT1_230660	2.5	0		TGGT1_215900	0	1.5
TGGT1_211290	1.5	1		TGGT1_211690	0	2		TGGT1_209000	0	2		TGGT1_251810	1	1.5		TGGT1_231070	34.5	18		TGGT1_215980	4.5	5.5
TGGT1_211680	7.5	11		TGGT1_212260	1	0		TGGT1_209030	26	9		TGGT1_256760	1.5	0		TGGT1_231630	6.5	3		TGGT1_216000	10.5	5.5
TGGT1_211690	2.5	2		TGGT1_212290	0	2		TGGT1_209160	12	9		TGGT1_257470	81.5	97.5		TGGT1_231640	9.5	5		TGGT1_216335	1	1.5
TGGT1_211890	0	1		TGGT1_212880	2	0		TGGT1_209290	2	0		TGGT1_258580	1	0		TGGT1_231850	2.5	0		TGGT1_216620	0	1
TGGT1_212260	7.5	16		TGGT1_213067	1	0		TGGT1_209420	0	1		TGGT1_259240	1.5	2		TGGT1_232230	1.5	0		TGGT1_216650	2.5	2
TGGT1_212800	0	2		TGGT1_213280	1	4		TGGT1_209600	11.5	6		TGGT1_261580	0	2		TGGT1_232250	1	0		TGGT1_216670	1.5	0
TGGT1_213040	78	90		TGGT1_213350	1.5	5		TGGT1_209910	3	0		TGGT1_261950	1	1.5		TGGT1_232350	7.5	7		TGGT1_216860	2.5	2.5
TGGT1_213350	2	3		TGGT1_213388	1	0		TGGT1_209950	2	0		TGGT1_262620	1	2		TGGT1_232780	44.5	22		TGGT1_216880	1	2
TGGT1_213790	0	1		TGGT1_213460	0	2		TGGT1_210690	5	1.5		TGGT1_262670	0	1		TGGT1_233460	13.5	13		TGGT1_217460	2	1
TGGT1_214090	0	2		TGGT1_214080	0	3		TGGT1_210700	4.5	2.5		TGGT1_262960	0	2		TGGT1_235340	1	0		TGGT1_217510	29.5	27.5
TGGT1_214270	0	2.5		TGGT1_214270	0	2		TGGT1_210800	9	9.5		TGGT1_263300	1	0		TGGT1_235470	8	3		TGGT1_217740	0	1.5
TGGT1_214300	1	0		TGGT1_214880	3.5	8		TGGT1_211030	4.5	0		TGGT1_266960	11	5.5		TGGT1_236040	2.5	0		TGGT1_217890	2	5
TGGT1_214350	1.5	1		TGGT1_214940	0	2		TGGT1_211290	2.5	0		TGGT1_267080	0	1		TGGT1_238050	1.5	0		TGGT1_218260	1	0
TGGT1_214490	0	1.5		TGGT1_215260	1	0		TGGT1_211680	17.5	2		TGGT1_267400	0	2		TGGT1_238400	1	0		TGGT1_218410	1	1
TGGT1_214600	0	1		TGGT1_215460	3.5	5		TGGT1_211690	3.5	3.5		TGGT1_268600	1	0		TGGT1_239260	5	0		TGGT1_218560	48	67.5
TGGT1_214990	0	1		TGGT1_215470	1	0		TGGT1_211720	10.5	5		TGGT1_268850	5	6.5		TGGT1_239820	3	0		TGGT1_218720	2	0
TGGT1_215040	0	1.5		TGGT1_215980	1.5	4		TGGT1_212260	14.5	22.5		TGGT1_269190	0	1		TGGT1_240600	1	0		TGGT1_219320	2.5	2
TGGT1_215260	0	1		TGGT1_216000	14.5	14		TGGT1_212290	3	0		TGGT1_269600	3.5	2		TGGT1_242330	3	0		TGGT1_219540	14.5	4.5
TGGT1_215460	2.5	5		TGGT1_216260	1	0		TGGT1_212310	1.5	0		TGGT1_270510	2	1		TGGT1_244560	7.5	4		TGGT1_219750	2	0
TGGT1_215470	0	3.5		TGGT1_216335	1	0		TGGT1_213255	1	0		TGGT1_271050	5.5	11.5		TGGT1_244840	1	0		TGGT1_219820	3	0
TGGT1_215590	0	3		TGGT1_216670	1.5	0		TGGT1_213280	3	1.5		TGGT1_273090	4	2		TGGT1_245460	2	3		TGGT1_219850	8	6
TGGT1_215980	0	2		TGGT1_216860	1.5	3		TGGT1_213350	4.5	0		TGGT1_273760	5	4		TGGT1_245670	1.5	2		TGGT1_220400	4.5	2.5
TGGT1_216000	4.5	5.5		TGGT1_216880	3	4		TGGT1_213610	2.5	2.5		TGGT1_275990	1	0		TGGT1_247280	0	2		TGGT1_220950	0	2
TGGT1_216080	0	1		TGGT1_216900	1.5	0		TGGT1_214090	1.5	2.5		TGGT1_277270	6.5	2.5		TGGT1_247510	1	0		TGGT1_221320	1655	1522
TGGT1_216335	1	0		TGGT1_217460	3.5	2		TGGT1_214140	6.5	3.5		TGGT1_278130	0	3.5		TGGT1_247550	1.5	0		TGGT1_221380	0	1.5
TGGT1_216590	0	3		TGGT1_217510	17	17		TGGT1_214270	3.5	2.5		TGGT1_284190	969	822.5		TGGT1_248340	1	0		TGGT1_221470	3	1
TGGT1_216650	0	5.5		TGGT1_217740	0	2		TGGT1_214290	1	0		TGGT1_286270	1	0		TGGT1_249390	2.5	0		TGGT1_221620	18.5	13.5
TGGT1_216670	0	2		TGGT1_217890	2	7		TGGT1_214350	1.5	1		TGGT1_288360	1	2.5		TGGT1_249900	1.5	3		TGGT1_222220	1.5	2
TGGT1_216790	0	1		TGGT1_218410	1	0		TGGT1_214840	2	1		TGGT1_288380	1.5	1		TGGT1_250770	1	2		TGGT1_222860	2	1.5
TGGT1_216860	3.5	4		TGGT1_218530	1	0		TGGT1_214880	3	0		TGGT1_288720	2	0		TGGT1_251810	2	0		TGGT1_223140	1	0
TGGT1_216880	0	4.5		TGGT1_218560	112.5	125		TGGT1_215060	1.5	0		TGGT1_289530	1	0		TGGT1_251870	4.5	0		TGGT1_223390	1	1
TGGT1_216900	3	8.5		TGGT1_218720	9	19		TGGT1_215380	0	1.5		TGGT1_289690	3	10		TGGT1_253430	1.5	0		TGGT1_223790	1	1.5
TGGT1_217460	1	2.5		TGGT1_218780	0	4		TGGT1_215460	1.5	0		TGGT1_289750	1.5	0		TGGT1_255260	2	0		TGGT1_223920	0	2.5
TGGT1_217510	4.5	8		TGGT1_219310	0	2		TGGT1_215470	1.5	0		TGGT1_289760	12	17.5		TGGT1_256760	4	0		TGGT1_223940	0	1
TGGT1_217590	1	0		TGGT1_219320	2	0		TGGT1_215590	2.5	0		TGGT1_290290	1	0		TGGT1_256900	1	0		TGGT1_224090	1	0
TGGT1_217600	0	2		TGGT1_219540	2.5	6		TGGT1_215775	2	0		TGGT1_290660	1	1		TGGT1_257470	36	10		TGGT1_224260	1	1
TGGT1_217890	6	11		TGGT1_219660	2	0		TGGT1_215950	0	1		TGGT1_290670	3.5	1.5		TGGT1_258580	2	0		TGGT1_224530	0	1
TGGT1_218300	0	1		TGGT1_219750	0	2		TGGT1_215980	3	0		TGGT1_291880	5.5	0		TGGT1_259240	2	0		TGGT1_224810	0	1
TGGT1_218410	0	1		TGGT1_219850	4	6		TGGT1_216000	3.5	2.5		TGGT1_292080	1	0		TGGT1_259550	1.5	4		TGGT1_224850	1	1.5
TGGT1_218560	38	36		TGGT1_220400	9.5	6		TGGT1_216050	1	1		TGGT1_292130	1	1.5		TGGT1_260260	1	0		TGGT1_224900	1	1
TGGT1_218720	1.5	6		TGGT1_220950	1.5	4		TGGT1_216260	5	2.5		TGGT1_294620	1	0		TGGT1_260500	1	0		TGGT1_225050	2.5	1.5
TGGT1_218780	0	1		TGGT1_221280	1	0		TGGT1_216335	0	1		TGGT1_300200	0	1		TGGT1_261250	1	0		TGGT1_225080	1.5	2
TGGT1_219270	0	1		TGGT1_221320	3222.5	1967		TGGT1_216620	1	2.5		TGGT1_305520	2.5	1		TGGT1_261950	2	0		TGGT1_225280	0	1
TGGT1_219310	0	2		TGGT1_221380	0	2		TGGT1_216650	2.5	0		TGGT1_307850	8.5	0		TGGT1_262620	2.5	0		TGGT1_225850	1	0
TGGT1_219320	0	2.5		TGGT1_221390	4.5	8		TGGT1_216670	1.5	0		TGGT1_307860	1	0		TGGT1_262670	1	2		TGGT1_225930	1	1
TGGT1_219540	11	19.5		TGGT1_221470	2.5	2		TGGT1_216790	2	0		TGGT1_308020	1	0		TGGT1_262960	2.5	0		TGGT1_225990	0	1
TGGT1_219710	0	1.5		TGGT1_221620	12.5	17		TGGT1_216810	1	0		TGGT1_308090	6	8.5		TGGT1_263090	2.5	0		TGGT1_226220	53	44
TGGT1_219750	2.5	4		TGGT1_221630	0	2		TGGT1_216860	1	0		TGGT1_308890	0	1		TGGT1_263300	0	2		TGGT1_226250	1.5	1
TGGT1_219800	0	1		TGGT1_221660	1	0		TGGT1_216880	8.5	0		TGGT1_309060	1	0		TGGT1_265330	2.5	0		TGGT1_226730	6.5	4.5
TGGT1_219820	0	4		TGGT1_222220	1.5	5		TGGT1_216900	6.5	9		TGGT1_309590	1	1		TGGT1_266010	0	4		TGGT1_226960	23.5	13.5
TGGT1_219850	1.5	13.5		TGGT1_222860	2	3		TGGT1_217050	1	0		TGGT1_310670	0	2.5		TGGT1_266060	1	0		TGGT1_226970	2	0
TGGT1_220100	1	0		TGGT1_223140	0	2		TGGT1_217460	5	1.5		TGGT1_311180	1	0		TGGT1_266960	10	3		TGGT1_227280	0	2
TGGT1_220400	5	2.5		TGGT1_223390	0	2		TGGT1_217510	1	1		TGGT1_311230	10	24		TGGT1_268200	1	0		TGGT1_227360	4.5	4.5
TGGT1_220470	0	1		TGGT1_223790	0	2		TGGT1_217570	0	1		TGGT1_311470	0	1		TGGT1_268850	11	4		TGGT1_227600	1	0
TGGT1_220950	0	1.5		TGGT1_223920	1.5	2		TGGT1_217740	1.5	0		TGGT1_311720	6.5	10.5		TGGT1_269190	3	2		TGGT1_227780	0	1
TGGT1_221320	1245.5	1159.5		TGGT1_223940	1	0		TGGT1_217890	11	9.5		TGGT1_312600	0	1		TGGT1_269460	74.5	52		TGGT1_228470	1	4.5
TGGT1_221390	0	1		TGGT1_224520	58.5	19		TGGT1_218250	0	1		TGGT1_313140	0	2		TGGT1_269600	8.5	7		TGGT1_229180	1.5	0
TGGT1_221470	0	4.5		TGGT1_224530	35.5	33		TGGT1_218280	1	0		TGGT1_314810	0	1		TGGT1_270510	1.5	0		TGGT1_229250A	1	0
TGGT1_221522	0	1		TGGT1_224810	0	2		TGGT1_218300	0	2		TGGT1_316400B	2	1.5		TGGT1_271050	10	5		TGGT1_229260	2	3.5
TGGT1_221610	0	1		TGGT1_224850	2	3		TGGT1_218410	2.5	0		TGGT1_318230	1	0		TGGT1_271970	1	0		TGGT1_229670	1.5	4.5
TGGT1_221620	13.5	20.5		TGGT1_224860	1	0		TGGT1_218560	61	19		TGGT1_319560	1	1		TGGT1_272640	2	4		TGGT1_229930	2	0
TGGT1_222220	2	4		TGGT1_224870	1	5		TGGT1_218720	0	1		TGGT1_321500	1	0		TGGT1_273050	5.5	3		TGGT1_230160	4	3
TGGT1_222300	1	0		TGGT1_224890	1	0		TGGT1_218780	3	0		TGGT1_363030	0	1		TGGT1_273090	4	5		TGGT1_230210	9	4.5
TGGT1_222360	0	1		TGGT1_224900	0	3		TGGT1_218820	2	0		TGGT1_411430	0	3		TGGT1_273760	8.5	4		TGGT1_230340	10	7.5
TGGT1_222380	0	2		TGGT1_225050	2.5	0		TGGT1_218960	3	0		TGGT1_462971	0	1		TGGT1_277270	1	0		TGGT1_230350	0	1
TGGT1_222860	0	3.5		TGGT1_225080	5.5	5		TGGT1_219310	2.5	0						TGGT1_278130	2	0		TGGT1_230420	1	0
TGGT1_223050	1	3		TGGT1_225690	0	2		TGGT1_219320	6	0						TGGT1_278830	2	0		TGGT1_230850	25	19.5
TGGT1_223140	0	1.5		TGGT1_225870	0	2		TGGT1_219450	0	1						TGGT1_278870	1.5	0		TGGT1_230940	3	1.5
TGGT1_223390	0	2.5		TGGT1_226220	25	18		TGGT1_219540	8	8						TGGT1_278990	1.5	0		TGGT1_230960	1	0
TGGT1_223640	1	0		TGGT1_226250	1	3		TGGT1_219710	1.5	3						TGGT1_280370	1.5	0		TGGT1_231070	482	481.5
TGGT1_223725	0	1		TGGT1_226410	1	0		TGGT1_219750	1	0						TGGT1_280600	1.5	0		TGGT1_231600	1	0
TGGT1_223790	0	1		TGGT1_226730	1.5	2		TGGT1_219820	3.5	0						TGGT1_280660	0	2		TGGT1_231630	49.5	44
TGGT1_223920	0	2		TGGT1_226755	1	0		TGGT1_219850	10	4						TGGT1_284190	639	970		TGGT1_231640	62.5	46
TGGT1_223940	0	1		TGGT1_226810	1.5	0		TGGT1_220100	1	0						TGGT1_285980A	1	0		TGGT1_231850	4.5	5
TGGT1_224090	0	1.5		TGGT1_226910	0	3		TGGT1_220400	3	1						TGGT1_286420A	34	0		TGGT1_232010	0	1
TGGT1_224230	0	1		TGGT1_226960	15	23		TGGT1_220860	0	1						TGGT1_286580	2	0		TGGT1_232050	0	1.5
TGGT1_224280	0	1		TGGT1_226970	2.5	7		TGGT1_220950	2.5	0						TGGT1_288360	1.5	0		TGGT1_232080	1.5	1
TGGT1_224530	2	3.5		TGGT1_226980	1	0		TGGT1_221320	1074	1032.5						TGGT1_288380	2	4		TGGT1_232130	1	0
TGGT1_224850	2	5.5		TGGT1_227280	2	0		TGGT1_221470	4	1						TGGT1_288650	2.5	2		TGGT1_232230	1	1
TGGT1_224870	1	1		TGGT1_227360	2.5	5		TGGT1_221522	1.5	1						TGGT1_288720	0	2		TGGT1_232250	5	1
TGGT1_224900	1	0		TGGT1_227620	1.5	4		TGGT1_221610	0	1						TGGT1_289300	1.5	0		TGGT1_232300	1	1
TGGT1_225050	0	1.5		TGGT1_227810	1.5	0		TGGT1_221620	16	4						TGGT1_289600	2	0		TGGT1_232340	0	1
TGGT1_225080	2.5	4.5		TGGT1_228150	0	4		TGGT1_222050	0	1						TGGT1_289650	1	0		TGGT1_232350	17	16
TGGT1_225090	0	1		TGGT1_228170	1	0		TGGT1_222220	2	0						TGGT1_289690	7.5	3		TGGT1_232410	3.5	5.5
TGGT1_225125	0	1		TGGT1_228470	1.5	6		TGGT1_222860	2	1						TGGT1_289760	21.5	19		TGGT1_232500	1	0
TGGT1_225270	24.5	24		TGGT1_229250A	0	2		TGGT1_223050	1	0						TGGT1_290660	1.5	0		TGGT1_232660	1	0
TGGT1_225930	0	1.5		TGGT1_229640	1.5	6		TGGT1_223140	1.5	0						TGGT1_290670	3	2		TGGT1_232680	1	0
TGGT1_225980	1	0		TGGT1_229670	0	3		TGGT1_223390	1.5	1						TGGT1_291880	2.5	0		TGGT1_232710	2.5	3.5
TGGT1_226030	0	1		TGGT1_229920	1.5	0		TGGT1_223410	1	0						TGGT1_291890	2	0		TGGT1_233140	0	1
TGGT1_226220	15.5	21		TGGT1_229930	2.5	2		TGGT1_224260	3.5	1						TGGT1_292080	1	0		TGGT1_233460	23	25.5
TGGT1_226250	2	3		TGGT1_230000	1	0		TGGT1_224280	1	0						TGGT1_292130	1	0		TGGT1_233480	1.5	1
TGGT1_226660	1	0		TGGT1_230140	2.5	4		TGGT1_224610	2.5	4						TGGT1_293690	0	2		TGGT1_234190	1.5	0
TGGT1_226730	3	10		TGGT1_230160	3	5		TGGT1_224850	6.5	2.5						TGGT1_294350	1	0		TGGT1_234450	1	0
TGGT1_226810	1	0		TGGT1_230210	12	5		TGGT1_224900	2	0						TGGT1_294860	12	4		TGGT1_234560	1	0
TGGT1_226830	1	1		TGGT1_230340	35	42		TGGT1_224980	1	0						TGGT1_297070	1	0		TGGT1_234900	1	0
TGGT1_226910	0	1		TGGT1_230420	1	0		TGGT1_225050	4.5	0						TGGT1_297430	0	2		TGGT1_235340	33	33
TGGT1_226960	20.5	35.5		TGGT1_230850	8	17		TGGT1_225080	2	0						TGGT1_300140	1.5	0		TGGT1_235380	0	1
TGGT1_226970	1	0		TGGT1_230940	3.5	6		TGGT1_225310	3	1						TGGT1_300260	1.5	0		TGGT1_235470	13.5	11
TGGT1_227360	4	8.5		TGGT1_231070	326.5	149		TGGT1_225560	1	0						TGGT1_304630	1	0		TGGT1_235930	0	1
TGGT1_227450	0	1		TGGT1_231210	1	0		TGGT1_225830	1	0						TGGT1_305160	4.5	0		TGGT1_235970	0	1
TGGT1_227600	1.5	1		TGGT1_231630	69	69		TGGT1_225930	1	0						TGGT1_305520	2	0		TGGT1_236040	4	6
TGGT1_227780	0	1.5		TGGT1_231640	63	86		TGGT1_226030	1	0						TGGT1_307850	0	4		TGGT1_236210	0	1
TGGT1_228150	2.5	2		TGGT1_231850	3.5	7		TGGT1_226250	3	1						TGGT1_308020	2	0		TGGT1_236850	0	2.5
TGGT1_228170	0	1.5		TGGT1_231970	1	4		TGGT1_226410	0	1						TGGT1_308090	10.5	4		TGGT1_238050	7	3
TGGT1_228470	1	8.5		TGGT1_232080	2	2		TGGT1_226730	3	1						TGGT1_308860	1	0		TGGT1_238380	2	0
TGGT1_228490	0	1.5		TGGT1_232230	1.5	2		TGGT1_226755	0	1						TGGT1_308890	0	2		TGGT1_239100	2	4
TGGT1_229000	0	1		TGGT1_232250	3	9		TGGT1_226810	1.5	1						TGGT1_309120	0	2		TGGT1_239260	1	4.5
TGGT1_229010	0	1		TGGT1_232280	0	4		TGGT1_226860	1	0						TGGT1_309210	1.5	0		TGGT1_239490	0	1.5
TGGT1_229020	0	1		TGGT1_232300	0	3		TGGT1_226960	27	32.5						TGGT1_309590	0	3		TGGT1_239760	1	0
TGGT1_229180	0	3		TGGT1_232340	2.5	8		TGGT1_226970	2.5	0						TGGT1_309980	2	0		TGGT1_239820	3.5	0
TGGT1_229260	16	15		TGGT1_232350	16.5	10		TGGT1_226980	1	0						TGGT1_310220	18.5	13		TGGT1_240380	1	0
TGGT1_229640	0	1		TGGT1_232370	2	0		TGGT1_227280	4	0						TGGT1_310440	16.5	16		TGGT1_240600	1	0
TGGT1_229670	0	2.5		TGGT1_232410	1	6		TGGT1_227350	1	0						TGGT1_310670	1.5	0		TGGT1_240860	1.5	1.5
TGGT1_229930	2	5		TGGT1_232660	2	3		TGGT1_227360	1	1						TGGT1_311230	51	28		TGGT1_241170	4.5	0
TGGT1_229940	0	1		TGGT1_232710	5	4		TGGT1_227450	0	1.5						TGGT1_311280	0	2		TGGT1_242070	2.5	0
TGGT1_230080	1	0		TGGT1_232780	7	21		TGGT1_227610	0	1						TGGT1_311310	1.5	0		TGGT1_242330	1.5	2
TGGT1_230140	0	7		TGGT1_233460	46.5	27		TGGT1_227620	3	0						TGGT1_311720	7	3		TGGT1_242840	1	0
TGGT1_230160	1.5	2.5		TGGT1_233480	1	0		TGGT1_227810	1	0						TGGT1_312600	1	0		TGGT1_243200	4	10.5
TGGT1_230210	3.5	7.5		TGGT1_234450	0	2		TGGT1_227910	1	0						TGGT1_312630	3.5	0		TGGT1_243710	1.5	0
TGGT1_230340	2	5.5		TGGT1_235340	72	59		TGGT1_227952	0	1						TGGT1_313410	1	0		TGGT1_243730	0	1
TGGT1_230380	1.5	1		TGGT1_235470	15	19		TGGT1_228120	1	1.5						TGGT1_315320	1.5	0		TGGT1_243800	2.5	0
TGGT1_230420	0	1.5		TGGT1_235930	0	2		TGGT1_228150	7.5	3.5						TGGT1_316400B	4.5	0		TGGT1_244200	1	1
TGGT1_230450	0	1.5		TGGT1_235970	0	3		TGGT1_228190	1	0						TGGT1_318230	1	0		TGGT1_244370	1	0
TGGT1_230830	0	1		TGGT1_236040	3.5	6		TGGT1_228400	1	0						TGGT1_319560	0	2		TGGT1_244560	17	20.5
TGGT1_230850	2.5	5		TGGT1_236540	1	0		TGGT1_228470	3.5	0						TGGT1_320050	1.5	0		TGGT1_244840	0	3
TGGT1_230940	9	8		TGGT1_236560	1	2		TGGT1_228490	4.5	1.5						TGGT1_321620	1	0		TGGT1_245460	5	4.5
TGGT1_230960	0	2.5		TGGT1_236570	0	2		TGGT1_229000	5.5	4.5						TGGT1_324600	1	0		TGGT1_245510	0	1
TGGT1_231070	95.5	132.5		TGGT1_236930	0	2		TGGT1_229010	1	0						TGGT1_363030	2	0		TGGT1_245620	1	0
TGGT1_231210	1	1.5		TGGT1_237290	1.5	0		TGGT1_229310	1	0						TGGT1_411430	7	0		TGGT1_245670	1	0
TGGT1_231440	0	3.5		TGGT1_237585	1	0		TGGT1_229360	3.5	0						TGGT1_411590	3	0		TGGT1_246540	1.5	0
TGGT1_231480	0	1		TGGT1_238050	3	2		TGGT1_229490	1	0										TGGT1_247390	0	1
TGGT1_231600	0	2		TGGT1_239100	2	3		TGGT1_229640	2.5	3										TGGT1_247470	0	1.5
TGGT1_231630	20	32.5		TGGT1_239260	10.5	4		TGGT1_229670	2.5	0										TGGT1_247510	3	0
TGGT1_231640	37	41		TGGT1_239400	0	4		TGGT1_229920	2	0										TGGT1_247550	6	5
TGGT1_231770	0	1.5		TGGT1_239820	1	2		TGGT1_229930	5.5	9.5										TGGT1_247700	1	0
TGGT1_231850	4	9		TGGT1_239885	1	0		TGGT1_229940	4	1.5										TGGT1_248190	0	1
TGGT1_231920	0	1		TGGT1_240380	1	0		TGGT1_230140	17.5	12										TGGT1_248290	1	0
TGGT1_231970	3	3.5		TGGT1_240600	1.5	2		TGGT1_230160	1	0										TGGT1_248340	3	5.5
TGGT1_232010	0	1.5		TGGT1_240980	0	2		TGGT1_230210	5	1.5										TGGT1_248510	0	2.5
TGGT1_232050	0	1		TGGT1_242070	0	3		TGGT1_230340	165.5	185.5										TGGT1_248640	0	1
TGGT1_232120	0	1		TGGT1_242330	2.5	3		TGGT1_230400	2.5	0										TGGT1_249180	1	0
TGGT1_232130	0	1		TGGT1_242625	1	0		TGGT1_230410	2	0										TGGT1_249270	2.5	0
TGGT1_232230	0	1		TGGT1_242750	1	0		TGGT1_230420	0	2.5										TGGT1_249390	9.5	2
TGGT1_232250	8.5	8.5		TGGT1_243200	1	2		TGGT1_230580	0	1										TGGT1_249850	5.5	0
TGGT1_232300	0	2.5		TGGT1_243710	1.5	10		TGGT1_230660	4.5	0										TGGT1_249900	3.5	1.5
TGGT1_232340	1	6		TGGT1_243730	1.5	2		TGGT1_230700	0	1										TGGT1_250770	3	1.5
TGGT1_232350	5.5	19.5		TGGT1_243800	1.5	0		TGGT1_230850	7.5	5.5										TGGT1_251780	4	3.5
TGGT1_232370	0	1		TGGT1_244110	5	6		TGGT1_230940	12.5	6.5										TGGT1_251810	0	1
TGGT1_232410	4.5	2.5		TGGT1_244560	12.5	16		TGGT1_231070	2	2										TGGT1_251870	3	6.5
TGGT1_232440	0	1.5		TGGT1_244650	1	0		TGGT1_231140	1	0										TGGT1_253290	1.5	0
TGGT1_232710	0	3		TGGT1_244720	1	0		TGGT1_231210	28.5	32										TGGT1_253430	3	2.5
TGGT1_232780	39.5	42		TGGT1_244840	1	0		TGGT1_231440	6	2										TGGT1_253470	15	11.5
TGGT1_233110	0	2		TGGT1_245460	5.5	2		TGGT1_231630	19.5	9										TGGT1_255260	1.5	2.5
TGGT1_233120	0	2		TGGT1_245490	1.5	0		TGGT1_231640	23	16.5										TGGT1_256760	5.5	4.5
TGGT1_233140	1	1		TGGT1_245560	0	2		TGGT1_231840	7.5	5.5										TGGT1_256970	1.5	0
TGGT1_233160	0	1		TGGT1_245680	1.5	0		TGGT1_231850	5	7										TGGT1_257040	1	0
TGGT1_233190	0	1.5		TGGT1_246190	2	0		TGGT1_231920	1	1.5										TGGT1_258390	0	1
TGGT1_233220	0	1		TGGT1_246500	3	5		TGGT1_231970	3.5	2.5										TGGT1_258410	1.5	1
TGGT1_233460	11.5	28.5		TGGT1_247510	0	2		TGGT1_232130	2	0										TGGT1_258470	2.5	2
TGGT1_233480	0	2		TGGT1_247550	3	3		TGGT1_232230	4.5	0										TGGT1_258580	4.5	4
TGGT1_233710	1	0		TGGT1_248340	2	9		TGGT1_232250	13	4.5										TGGT1_259240	2	1
TGGT1_233820	0	1		TGGT1_248510	3.5	3		TGGT1_232280	4	1.5										TGGT1_259550	2	0
TGGT1_234270	14.5	18		TGGT1_248640	0	2		TGGT1_232300	2.5	0										TGGT1_259850	1	0
TGGT1_234450	0	1		TGGT1_248700	0	2		TGGT1_232340	8	5.5										TGGT1_260260	1	0
TGGT1_234640	2.5	0		TGGT1_248810	0	2		TGGT1_232350	22	7										TGGT1_260440	0	1
TGGT1_234900	1	0		TGGT1_249180	0	2		TGGT1_232370	1.5	5.5										TGGT1_260500	3	1
TGGT1_235160	0	1		TGGT1_249250	1	0		TGGT1_232410	3	0										TGGT1_260540	60.5	53.5
TGGT1_235170	0	1.5		TGGT1_249270	0	2		TGGT1_232440	2.5	2.5										TGGT1_261240	1	0
TGGT1_235340	4	9.5		TGGT1_249360	1.5	0		TGGT1_232660	1.5	0										TGGT1_261250	1.5	0
TGGT1_235470	13.5	20		TGGT1_249390	7	17		TGGT1_232710	6.5	1.5										TGGT1_261490	0	1
TGGT1_235930	1	3.5		TGGT1_249530	1.5	0		TGGT1_232780	7	6.5										TGGT1_261570	0	1
TGGT1_235970	0	5.5		TGGT1_249850	7.5	0		TGGT1_232800	0	1										TGGT1_261950	6	6
TGGT1_236040	3	11.5		TGGT1_249900	5.5	3		TGGT1_233110	1	1										TGGT1_262050	1	2.5
TGGT1_236070	0	2		TGGT1_250700	0	2		TGGT1_233120	2	2.5										TGGT1_262150	1	0
TGGT1_236210	0	1		TGGT1_250770	4	4		TGGT1_233220	2.5	2										TGGT1_262620	3.5	4.5
TGGT1_236560	6	9.5		TGGT1_250790	0	2		TGGT1_233460	54.5	7										TGGT1_262670	3	4
TGGT1_236570	0	2		TGGT1_250820	2.5	12		TGGT1_233480	1	0										TGGT1_262960	6.5	3.5
TGGT1_236660	1	0		TGGT1_251690	1.5	0		TGGT1_233520	1	0										TGGT1_263040	2	5.5
TGGT1_236850	2.5	0		TGGT1_251780	5	8		TGGT1_233680	0	1.5										TGGT1_263090	3.5	4
TGGT1_237290	1	1		TGGT1_251810	3.5	4		TGGT1_233770A	0	1										TGGT1_263180	3.5	0
TGGT1_238050	0	9		TGGT1_252220	1.5	0		TGGT1_234190	3	0										TGGT1_263300	2	2
TGGT1_239100	1.5	4.5		TGGT1_253430	2	5		TGGT1_234250	1	1										TGGT1_263520	2	3
TGGT1_239260	7	1.5		TGGT1_253470	2.5	12		TGGT1_234280	0	1										TGGT1_263530	0	1
TGGT1_239400	1	1.5		TGGT1_253750	0	2		TGGT1_234380	1.5	0										TGGT1_263870	1	0
TGGT1_239620	0	1.5		TGGT1_253780	1	0		TGGT1_234450	1.5	0										TGGT1_264140	1	0
TGGT1_239760	0	1		TGGT1_253820	1	0		TGGT1_234600	0	1										TGGT1_264890	1	0
TGGT1_239820	1.5	8.5		TGGT1_254440	1.5	0		TGGT1_234610	2.5	1										TGGT1_265330	4	2.5
TGGT1_240600	3.5	2		TGGT1_254900	0	2		TGGT1_235170	0	3.5										TGGT1_265450	1	1
TGGT1_240650	0	1.5		TGGT1_255190	1	2		TGGT1_235340	4.5	3										TGGT1_265850	1	0
TGGT1_240840	0	3		TGGT1_255260	2	0		TGGT1_235470	20	9										TGGT1_266060	2	2
TGGT1_240860	0	1		TGGT1_255300	0	3		TGGT1_235740	0	1										TGGT1_266070	0	1
TGGT1_241170	0	2.5		TGGT1_255420	1.5	0		TGGT1_235930	1.5	0										TGGT1_266080	0	1
TGGT1_242070	1	4.5		TGGT1_256760	5	8		TGGT1_235970	1.5	0										TGGT1_266640	8.5	1
TGGT1_242330	2.5	2		TGGT1_256970	0	2		TGGT1_236040	7	3										TGGT1_266960	18	11.5
TGGT1_242660	0	1		TGGT1_256990	0	3		TGGT1_236110	1	0										TGGT1_267080	2	0
TGGT1_242780	1	0		TGGT1_257470	1.5	2		TGGT1_236210	2	0										TGGT1_267330	0	1
TGGT1_242830	0	1.5		TGGT1_257480	1	0		TGGT1_236560	4	1.5										TGGT1_267400	2	1.5
TGGT1_243200	1	1		TGGT1_257680	1	2		TGGT1_236570	1	0										TGGT1_267500	5	3
TGGT1_243460	0	1		TGGT1_257720	3	0		TGGT1_236580	1	0										TGGT1_267620	1.5	1
TGGT1_243580	0	1.5		TGGT1_257990	1.5	0		TGGT1_236650	1.5	1.5										TGGT1_268200	1.5	4
TGGT1_243710	1.5	1		TGGT1_258070	1	0		TGGT1_236840	2.5	1										TGGT1_268370	1	0
TGGT1_243730	0	1		TGGT1_258410	1	0		TGGT1_236910	0	1.5										TGGT1_268850	13.5	11.5
TGGT1_243800	0	2		TGGT1_258470	0	3		TGGT1_236970	0	2.5										TGGT1_268890	0	1
TGGT1_244110	1	2.5		TGGT1_258580	1.5	5		TGGT1_237250	1	0										TGGT1_269190	3	5
TGGT1_244200	0	2		TGGT1_259240	3	2		TGGT1_237280	1.5	3										TGGT1_269460	6	13
TGGT1_244560	9	17.5		TGGT1_259550	1	2		TGGT1_237290	0	2										TGGT1_269600	3	3
TGGT1_244840	0	1		TGGT1_260260	0	3		TGGT1_238050	5	2										TGGT1_269885A	0	1
TGGT1_244910	0	2.5		TGGT1_260440	1.5	0		TGGT1_238400	1.5	0										TGGT1_270510	9.5	3.5
TGGT1_245460	3	3		TGGT1_260500	2	6		TGGT1_238950	1	0										TGGT1_271050	14	14
TGGT1_245500	0	1		TGGT1_260540	56.5	37		TGGT1_239100	3.5	1.5										TGGT1_271740	1	0
TGGT1_245530	0	1		TGGT1_261010	1.5	0		TGGT1_239260	20	0										TGGT1_271930	4	4
TGGT1_245640	1	3		TGGT1_261240	0	2		TGGT1_239350	0	1										TGGT1_271970	0	4
TGGT1_245670	1	2		TGGT1_261570	0	3		TGGT1_239410	0	1										TGGT1_272520	51.5	34.5
TGGT1_245680	0	2		TGGT1_261580	4.5	0		TGGT1_239490	1.5	0										TGGT1_272910	1.5	0
TGGT1_246500	0	3.5		TGGT1_261950	4.5	8		TGGT1_239620	1.5	2.5										TGGT1_273090	7.5	5.5
TGGT1_246510	0	1		TGGT1_262050	0	2		TGGT1_239760	1	0										TGGT1_273370	1	1
TGGT1_246540	1	1		TGGT1_262620	3.5	3		TGGT1_240060	0	1										TGGT1_273460	1	1
TGGT1_247300	0	1		TGGT1_262670	3	6		TGGT1_240380	1	0										TGGT1_273490	1	0
TGGT1_247450	0	1		TGGT1_262960	1	0		TGGT1_240600	1	0										TGGT1_273520	1	0
TGGT1_247470	0	1		TGGT1_263040	0	3		TGGT1_240980	0	1.5										TGGT1_273760	14.5	13.5
TGGT1_247510	0	3		TGGT1_263050	1	0		TGGT1_241170	2.5	0										TGGT1_275650	1	0
TGGT1_247550	1	7.5		TGGT1_263070	2	2		TGGT1_242070	3	2.5										TGGT1_275750	0	1
TGGT1_247760	0	1		TGGT1_263080	0	3		TGGT1_242330	6	0										TGGT1_276140	2	2
TGGT1_248120	0	1		TGGT1_263090	2.5	2		TGGT1_242780	2.5	5.5										TGGT1_276970	3.5	1
TGGT1_248180	1	0		TGGT1_263180	1.5	2		TGGT1_242790	8	11.5										TGGT1_277270	11	11
TGGT1_248340	3	6		TGGT1_263300	2	0		TGGT1_242830	1	2										TGGT1_278830	2	1
TGGT1_248390	1	0		TGGT1_263520	2.5	2		TGGT1_243250	0	2										TGGT1_278870	6	2
TGGT1_248400	0	1		TGGT1_263810	0	2		TGGT1_243440	0	1										TGGT1_278990	3	3
TGGT1_248510	1.5	1		TGGT1_263850	0	2		TGGT1_243580	1.5	0										TGGT1_279100	2	1
TGGT1_248640	4.5	9.5		TGGT1_263870	1	0		TGGT1_243710	1	1										TGGT1_279390	3.5	0
TGGT1_248700	0	1		TGGT1_264140	0	2		TGGT1_243730	3.5	0										TGGT1_280370	5.5	6
TGGT1_248740	1.5	1		TGGT1_264610	1	3		TGGT1_243800	0	1.5										TGGT1_280380	1	0
TGGT1_248810	0	1.5		TGGT1_264660	2	0		TGGT1_243950	1	0										TGGT1_280600	3.5	0
TGGT1_248880	0	1.5		TGGT1_264752	1.5	0		TGGT1_244110	9.5	4.5										TGGT1_280800	1	0
TGGT1_249180	1	2.5		TGGT1_265080	1	0		TGGT1_244450	1	0										TGGT1_283780	3	0
TGGT1_249250	0	1.5		TGGT1_265330	3.5	6		TGGT1_244560	11.5	2.5										TGGT1_283850	1	1.5
TGGT1_249270	0	1.5		TGGT1_265450	2	0		TGGT1_244840	1	0										TGGT1_284190	763.5	700
TGGT1_249390	9	13.5		TGGT1_266060	2.5	5		TGGT1_245460	5.5	0										TGGT1_285830	0	1
TGGT1_249530	0	2.5		TGGT1_266070	0	3		TGGT1_245490	1	0										TGGT1_285870	1	0
TGGT1_249610	0	1		TGGT1_266640	7.5	5		TGGT1_245530	0	1										TGGT1_286420A	47.5	31
TGGT1_249850	0	2.5		TGGT1_266960	23	17		TGGT1_245640	1	0										TGGT1_286450	1.5	0
TGGT1_249900	1	4		TGGT1_267080	1	2		TGGT1_245680	1	0										TGGT1_286580	5	4
TGGT1_250700	0	4.5		TGGT1_267400	0	6		TGGT1_245752	0	1										TGGT1_286590	1.5	1
TGGT1_250770	1	4		TGGT1_267500	0	7		TGGT1_246130	1.5	0										TGGT1_286600	2	1.5
TGGT1_250790	2	8		TGGT1_268200	2	7		TGGT1_246190	1	0										TGGT1_286630	1	1
TGGT1_250820	2	6.5		TGGT1_268835	1	0		TGGT1_246500	3	0										TGGT1_287500	1	0
TGGT1_251500	0	1		TGGT1_268850	13	18		TGGT1_246560	1	0										TGGT1_288360	8.5	5
TGGT1_251690	0	4.5		TGGT1_268870	15.5	27		TGGT1_246930	1	0										TGGT1_288380	6	6
TGGT1_251780	1.5	3		TGGT1_269075	1	0		TGGT1_247050	1	0										TGGT1_288500	2.5	0
TGGT1_251810	5.5	12		TGGT1_269180	0	2		TGGT1_247230	8.5	5										TGGT1_288650	3	7
TGGT1_251870	0	6		TGGT1_269190	3.5	6		TGGT1_247350	1	0										TGGT1_288720	1.5	3.5
TGGT1_252290	1	3		TGGT1_269460	157	116		TGGT1_247390	0	1										TGGT1_288800	0	2.5
TGGT1_253290	0	4		TGGT1_269600	4	3		TGGT1_247450	1	0										TGGT1_289050	7	4
TGGT1_253430	3.5	7.5		TGGT1_269710	0	2		TGGT1_247510	2.5	0										TGGT1_289300	3.5	0
TGGT1_253440	0	3		TGGT1_270250	2.5	0		TGGT1_247550	7	1										TGGT1_289330	1	0
TGGT1_253470	2.5	6		TGGT1_270380	0	2		TGGT1_247600	0	1.5										TGGT1_289520	1	0
TGGT1_253600	16	14		TGGT1_270510	4.5	7		TGGT1_248290	0	1										TGGT1_289530	1	1
TGGT1_253750	1	0		TGGT1_271050	31.5	14		TGGT1_248340	11	2										TGGT1_289580	1	0
TGGT1_253810	0	1		TGGT1_271810	1	0		TGGT1_248370	1	0										TGGT1_289650	5	2.5
TGGT1_254440	0	1		TGGT1_271880	0	2		TGGT1_248480	1.5	0										TGGT1_289690	14	11.5
TGGT1_254690	0	1.5		TGGT1_271930	2	4		TGGT1_248640	4.5	5										TGGT1_289750	3	1.5
TGGT1_254720	1	0		TGGT1_271970	3.5	4		TGGT1_248740	0	1										TGGT1_289760	20.5	23.5
TGGT1_254940	0	1.5		TGGT1_272350	0	3		TGGT1_249180	1	0										TGGT1_290200	1.5	0
TGGT1_255190	1	0		TGGT1_272520	13.5	17		TGGT1_249270	1.5	0										TGGT1_290290	4.5	1
TGGT1_255260	0	1.5		TGGT1_272640	0	2		TGGT1_249390	18	8										TGGT1_290660	4	0
TGGT1_255300	1	0		TGGT1_272910	1.5	5		TGGT1_249900	3	0										TGGT1_290670	11.5	5.5
TGGT1_256760	6.5	9		TGGT1_273050	64	45		TGGT1_250340	213.5	257										TGGT1_290920	2.5	2
TGGT1_256770	0	1		TGGT1_273090	7	7		TGGT1_250700	6.5	2										TGGT1_290940	2	0
TGGT1_256970	0	1.5		TGGT1_273370	1.5	7		TGGT1_250760	0	1										TGGT1_290950	11.5	2
TGGT1_256980	0	1.5		TGGT1_273460	1	0		TGGT1_250770	4.5	1										TGGT1_291890	1.5	2.5
TGGT1_256990	0	1.5		TGGT1_273520	1	2		TGGT1_250790	4	3										TGGT1_291960	3.5	2
TGGT1_257350	0	4		TGGT1_273560	0	3		TGGT1_250820	11.5	7										TGGT1_292080	8.5	4.5
TGGT1_257470	81.5	82		TGGT1_273760	12	20		TGGT1_251500	1.5	1.5										TGGT1_292130	2	2.5
TGGT1_257680	0	3		TGGT1_275420	1	0		TGGT1_251560	0	1										TGGT1_292920	1	3.5
TGGT1_257990	1.5	3		TGGT1_275430	1	0		TGGT1_251680	1.5	0										TGGT1_293170	1	0
TGGT1_258070	0	1.5		TGGT1_275650	2.5	0		TGGT1_251690	6.5	1.5										TGGT1_293180	1	1.5
TGGT1_258410	0	1		TGGT1_275690	0	2		TGGT1_251780	3.5	0										TGGT1_293250	0	1
TGGT1_258420	0	1		TGGT1_276140	1.5	0		TGGT1_251810	6.5	4										TGGT1_293360	1	1.5
TGGT1_258450	6.5	9.5		TGGT1_276960	0	2		TGGT1_251840	2.5	1.5										TGGT1_293690	1.5	2
TGGT1_258470	2	1.5		TGGT1_276970	1	4		TGGT1_251870	4.5	0										TGGT1_293730	8	10
TGGT1_258580	2	3.5		TGGT1_277270	6	11		TGGT1_252290	1	0										TGGT1_294200	1.5	2.5
TGGT1_258740	0	1		TGGT1_277500	1	0		TGGT1_253140	3	4.5										TGGT1_294350	1	0
TGGT1_258970	0	1		TGGT1_277690	1	0		TGGT1_253430	3.5	1										TGGT1_294550	0	1
TGGT1_259200B	1	0		TGGT1_277770	1	0		TGGT1_253440	2.5	0										TGGT1_294620	2.5	2
TGGT1_259240	1	2.5		TGGT1_278130	12.5	13		TGGT1_253470	1.5	0										TGGT1_294860	32	52
TGGT1_259550	0	3		TGGT1_278870	2.5	6		TGGT1_253820	1	2.5										TGGT1_295110	1.5	2
TGGT1_260260	1	2.5		TGGT1_278975	1.5	0		TGGT1_254120	1.5	0										TGGT1_295125	1.5	1
TGGT1_260320	0	1		TGGT1_278990	1.5	4		TGGT1_254390	15.5	10										TGGT1_295360	2	4
TGGT1_260380	0	1.5		TGGT1_279380	1	0		TGGT1_254520	1	0										TGGT1_295710	3	0
TGGT1_260440	0	1.5		TGGT1_279390	1	2		TGGT1_254940	1	3										TGGT1_297060	2.5	1
TGGT1_260500	1.5	0		TGGT1_279420	0	2		TGGT1_255190	4	2										TGGT1_297120	2.5	3
TGGT1_260540	12.5	22.5		TGGT1_280370	2	6		TGGT1_255260	4.5	0										TGGT1_297500	1.5	0
TGGT1_260820	0	1		TGGT1_280600	3	0		TGGT1_255300	8	5.5										TGGT1_298610	1.5	0
TGGT1_261240	0	1		TGGT1_280660	1	0		TGGT1_255420	0	1										TGGT1_299050	1	1
TGGT1_261250	0	2		TGGT1_283850	1	2		TGGT1_256760	8.5	6										TGGT1_299210	1	0
TGGT1_261570	0	1.5		TGGT1_284190	1698	850		TGGT1_256970	2	0										TGGT1_300000	1	2
TGGT1_261580	1.5	0		TGGT1_284560	2	0		TGGT1_257350	3	3.5										TGGT1_300140	6	1
TGGT1_261620	0	1		TGGT1_285980B	1	0		TGGT1_257370	37.5	37										TGGT1_300260	6	2.5
TGGT1_261730	1	0		TGGT1_286580	8.5	12		TGGT1_257470	45	40.5										TGGT1_301440	1.5	0
TGGT1_261950	3	6		TGGT1_286590	1	2		TGGT1_257680	3.5	1										TGGT1_304630	1.5	1
TGGT1_262040	0	1.5		TGGT1_287500	3	4		TGGT1_257740	1.5	0										TGGT1_305160	4.5	6.5
TGGT1_262050	1	2		TGGT1_288360	5	6		TGGT1_257990	3	2.5										TGGT1_305520	4	2
TGGT1_262150	0	1		TGGT1_288380	6	11		TGGT1_258080	0	1										TGGT1_305850	1	0
TGGT1_262620	3	2		TGGT1_288440	1	2		TGGT1_258240	1	0										TGGT1_306020	1	0
TGGT1_262670	1	2.5		TGGT1_288650	9	13		TGGT1_258410	3	0										TGGT1_306060	2.5	1
TGGT1_262690	1	0		TGGT1_288720	0	2		TGGT1_258470	2	0										TGGT1_306650	1	0
TGGT1_262825	1	0		TGGT1_288800	3	7		TGGT1_258540	1	1										TGGT1_306660	1	0
TGGT1_262960	0	4.5		TGGT1_288860	1.5	2		TGGT1_258580	6.5	1										TGGT1_306670	1.5	0
TGGT1_263040	1	1		TGGT1_289120	1.5	0		TGGT1_258740	3	1										TGGT1_307850	0	2.5
TGGT1_263050	1	0		TGGT1_289600	34	25		TGGT1_259240	0	1.5										TGGT1_308020	1	2.5
TGGT1_263070	0	3.5		TGGT1_289650	1.5	5		TGGT1_259550	4.5	2.5										TGGT1_308090	21.5	20.5
TGGT1_263090	4.5	8.5		TGGT1_289690	10	21		TGGT1_260200	0	1.5										TGGT1_308860	2	1
TGGT1_263180	0	4.5		TGGT1_289750	3	0		TGGT1_260260	1	0										TGGT1_309120	2	2
TGGT1_263300	0	2		TGGT1_289760	14	24		TGGT1_260440	2	0										TGGT1_309210	3	2.5
TGGT1_263320	0	2		TGGT1_289880	1	2		TGGT1_260500	3	2										TGGT1_309560	1	0
TGGT1_263520	5.5	6.5		TGGT1_290040	0	3		TGGT1_260540	11.5	15.5										TGGT1_309590	3	0
TGGT1_263530	0	1		TGGT1_290160	0	2		TGGT1_260600	1	0										TGGT1_309730	4	2.5
TGGT1_263850	0	2.5		TGGT1_290200	0	2		TGGT1_260630	1	0										TGGT1_309752	2.5	1.5
TGGT1_263870	1	2		TGGT1_290290	2.5	0		TGGT1_260670	7	4.5										TGGT1_310030	1	0
TGGT1_264140	1	0		TGGT1_290600	0	3		TGGT1_261080	1	3.5										TGGT1_310040	0	1
TGGT1_264890	1	0		TGGT1_290660	2.5	6		TGGT1_261250	4	0										TGGT1_310080	2	1
TGGT1_265250	0	1.5		TGGT1_290670	4.5	10		TGGT1_261450	1	0										TGGT1_310150	0	3
TGGT1_265330	3	4		TGGT1_290920	0	9		TGGT1_261500	1.5	1										TGGT1_310290	2	0
TGGT1_265450	0	2		TGGT1_290950	3.5	7		TGGT1_261570	3.5	0										TGGT1_310350	0	1
TGGT1_265530	0	1		TGGT1_291140	0	2		TGGT1_261580	2	0										TGGT1_310440	16.5	15
TGGT1_265770	28.5	42		TGGT1_291180	0	2		TGGT1_261950	6.5	0										TGGT1_310490	1	0
TGGT1_266060	1.5	3.5		TGGT1_291880	1.5	9		TGGT1_262460	0	1										TGGT1_310640	1	1
TGGT1_266070	3.5	3		TGGT1_291890	8	2		TGGT1_262600	1	0										TGGT1_310670	0	1.5
TGGT1_266080	0	1.5		TGGT1_291930	1.5	3		TGGT1_262620	6	0										TGGT1_311230	341	276
TGGT1_266380	0	1		TGGT1_291950	0	2		TGGT1_262670	3.5	0										TGGT1_311240	2	1
TGGT1_266640	2	7		TGGT1_291960	2.5	3		TGGT1_262960	1	0										TGGT1_311310	2.5	3.5
TGGT1_266960	9.5	20		TGGT1_292080	3	3		TGGT1_263040	1	0										TGGT1_311400	1.5	0
TGGT1_266990	0	2.5		TGGT1_292130	1.5	7		TGGT1_263070	1.5	0										TGGT1_311470	1	1
TGGT1_267080	0	1		TGGT1_292200	1	0		TGGT1_263080	1	0										TGGT1_311720	21	14.5
TGGT1_267400	1	3.5		TGGT1_292220	1	0		TGGT1_263090	6.5	0										TGGT1_311770	20	32
TGGT1_267500	2.5	2.5		TGGT1_292950	10	10		TGGT1_263180	4	1.5										TGGT1_312110	1	0
TGGT1_267690	1	0		TGGT1_293180	2.5	4		TGGT1_263300	4	0										TGGT1_312270	1	0
TGGT1_267710	0	1.5		TGGT1_293360	1	2		TGGT1_263520	1	1										TGGT1_312600	2.5	0
TGGT1_267855	1	0		TGGT1_293690	1.5	0		TGGT1_263530	1	0										TGGT1_312630	16	1
TGGT1_268200	4.5	5.5		TGGT1_293730	3.5	12		TGGT1_263540	5	2.5										TGGT1_313010	0	1
TGGT1_268370	0	1		TGGT1_294200	0	5		TGGT1_263850	1	0										TGGT1_313140	4.5	2.5
TGGT1_268850	13	22.5		TGGT1_294350	1	0		TGGT1_263870	4.5	0										TGGT1_313380	1	2.5
TGGT1_268890	0	1		TGGT1_294550	2.5	6		TGGT1_264610	1	0										TGGT1_313410	4	0
TGGT1_268950	0	1		TGGT1_294620	3.5	3		TGGT1_264752	0	1										TGGT1_314410	1	0
TGGT1_269180	1.5	2.5		TGGT1_294670	0	5		TGGT1_264890	2.5	0										TGGT1_314810	3.5	1.5
TGGT1_269190	1.5	2.5		TGGT1_294710	1	0		TGGT1_264980	0	1										TGGT1_315320	3.5	2.5
TGGT1_269240	0	1.5		TGGT1_294860	27	42		TGGT1_265180	1	0										TGGT1_315530	0	1
TGGT1_269460	40.5	48		TGGT1_295110	2	3		TGGT1_265250	2.5	2										TGGT1_315950	0	1
TGGT1_269650	2	1.5		TGGT1_295125	1	0		TGGT1_265330	2	0										TGGT1_316310	1.5	0
TGGT1_269800	0	1.5		TGGT1_295360	4.5	7		TGGT1_265390	0	1.5										TGGT1_316400B	10.5	8.5
TGGT1_269980	0	1		TGGT1_295610	2	0		TGGT1_265850	3.5	2.5										TGGT1_316540	0	2.5
TGGT1_270240	0	1		TGGT1_295740	1	0		TGGT1_266060	4.5	0										TGGT1_318160	1.5	0
TGGT1_270510	4.5	9.5		TGGT1_297060	1	4		TGGT1_266070	2	0										TGGT1_318230	9	3.5
TGGT1_270690	0	1		TGGT1_297500	26	25		TGGT1_266080	1	0										TGGT1_318310	2	0
TGGT1_270810	3	8		TGGT1_297720	1.5	4		TGGT1_266640	8.5	3.5										TGGT1_318410	1	0
TGGT1_271050	10.5	14		TGGT1_298610	1.5	0		TGGT1_266960	15	3										TGGT1_318430	2	1
TGGT1_271440	0	2		TGGT1_299210	0	2		TGGT1_267060	1	0										TGGT1_318440	2.5	0
TGGT1_271810	3	1		TGGT1_300000	0	3		TGGT1_267080	1.5	1										TGGT1_319560	2.5	2.5
TGGT1_271880	6	5		TGGT1_300100	1.5	3		TGGT1_267400	1	0										TGGT1_320050	3.5	3.5
TGGT1_271888	0	1.5		TGGT1_300140	1	3		TGGT1_267500	2.5	2.5										TGGT1_320210	1	0
TGGT1_271930	2	3.5		TGGT1_300200	2.5	0		TGGT1_267710	3	4										TGGT1_321440	0	1
TGGT1_272350	0	1.5		TGGT1_300260	2	4		TGGT1_268200	5.5	0										TGGT1_321450	1	0
TGGT1_272400	0	1		TGGT1_300330	1	0		TGGT1_268330	0	1										TGGT1_321500	4	2
TGGT1_272520	1.5	6		TGGT1_301390	1.5	0		TGGT1_268370	0	1										TGGT1_321620	1	0
TGGT1_272600	0	1		TGGT1_301440	0	2		TGGT1_268780	2	2										TGGT1_324600	4.5	2.5
TGGT1_272660	0	2		TGGT1_304630	1.5	0		TGGT1_268850	14.5	4										TGGT1_360830	4.5	0
TGGT1_272910	0	2.5		TGGT1_304760	0	2		TGGT1_268870	2	0										TGGT1_363030	7.5	7
TGGT1_273050	2.5	8.5		TGGT1_305050	1.5	0		TGGT1_268950	1	0										TGGT1_408820	0	1
TGGT1_273090	4	9.5		TGGT1_305340	0	2		TGGT1_269180	3	5										TGGT1_410360	0	1.5
TGGT1_273370	0	4		TGGT1_305510	1	2		TGGT1_269190	1.5	0										TGGT1_410370	1	0
TGGT1_273460	0	3		TGGT1_305520	2	6		TGGT1_269442	2.5	0										TGGT1_411430	11.5	11
TGGT1_273490	0	1.5		TGGT1_305750	0	4		TGGT1_269650	1	0										TGGT1_411470	1	0
TGGT1_273560	1	0		TGGT1_305850	1	0		TGGT1_269800	1	1.5										TGGT1_411590	1.5	0
TGGT1_273760	11	23.5		TGGT1_305860	1	0		TGGT1_270250	3	0										TGGT1_411760	2	0
TGGT1_273780	0	1		TGGT1_306660	2	2		TGGT1_270380	2	0										TGGT1_462961	1	0
TGGT1_273870	0	1		TGGT1_307850	0	12		TGGT1_270510	10	2
TGGT1_274000	0	1		TGGT1_307860	1	0		TGGT1_270865	0	1.5
TGGT1_274060	0	1		TGGT1_308020	1.5	3		TGGT1_270930	0	1
TGGT1_275350	0	2.5		TGGT1_308090	22	31		TGGT1_271050	29.5	17.5
TGGT1_275650	0	1		TGGT1_308810B	0	2		TGGT1_271100	1	0
TGGT1_275802	0	2		TGGT1_308840	1	0		TGGT1_271290	0	1
TGGT1_276140	1	4		TGGT1_308860	9.5	14		TGGT1_271440	2.5	2.5
TGGT1_276170	0	1		TGGT1_309120	4.5	3		TGGT1_271810	1	0
TGGT1_276960	1	0		TGGT1_309210	1.5	5		TGGT1_271880	5.5	2.5
TGGT1_276970	0	2.5		TGGT1_309590	0	6		TGGT1_271930	0	1.5
TGGT1_277000	0	1.5		TGGT1_309730	5.5	5		TGGT1_271970	3.5	1.5
TGGT1_277270	4	14.5		TGGT1_309980	1.5	0		TGGT1_272350	0	2.5
TGGT1_277550	0	1		TGGT1_310040	0	2		TGGT1_272550	0	1
TGGT1_277710	4	7.5		TGGT1_310080	1.5	0		TGGT1_272640	0	1
TGGT1_277940	1.5	1.5		TGGT1_310150	1	0		TGGT1_272910	5.5	5
TGGT1_277990	0	1		TGGT1_310220	64	41		TGGT1_273090	7.5	2.5
TGGT1_278130	1.5	3.5		TGGT1_310440	12.5	12		TGGT1_273370	4.5	1
TGGT1_278630	0	1		TGGT1_310490	1	3		TGGT1_273460	4	0
TGGT1_278660	0	1		TGGT1_310640	2.5	2		TGGT1_273520	1.5	0
TGGT1_278830	2	4.5		TGGT1_310670	3	9		TGGT1_273560	24.5	23
TGGT1_278870	1.5	9.5		TGGT1_310900	0	4		TGGT1_273760	20.5	5.5
TGGT1_278990	1	2.5		TGGT1_311070	1.5	0		TGGT1_273840	4.5	2.5
TGGT1_279100	0	3		TGGT1_311090	1	0		TGGT1_273870	0	1
TGGT1_279320	1	1		TGGT1_311230	425	249		TGGT1_274000	2.5	1
TGGT1_279380	0	1		TGGT1_311240	1	4		TGGT1_274130	0	2.5
TGGT1_279390	0	4.5		TGGT1_311310	5.5	19		TGGT1_274160	18	9.5
TGGT1_280370	6.5	7.5		TGGT1_311470	2	3		TGGT1_275350	2.5	2.5
TGGT1_280380	0	1		TGGT1_311480	1	2		TGGT1_275650	3.5	1.5
TGGT1_280560	0	1.5		TGGT1_311720	12	16		TGGT1_275750	3	0
TGGT1_280600	0	7		TGGT1_311770	1.5	0		TGGT1_276140	3	1
TGGT1_280660	1	0		TGGT1_311890	1.5	0		TGGT1_276170	1.5	0
TGGT1_281440	1	0		TGGT1_312600	40.5	24		TGGT1_276970	1	0
TGGT1_282055	0	1		TGGT1_312630	3	7		TGGT1_277270	13	2.5
TGGT1_282090	0	2		TGGT1_312650	1	0		TGGT1_277940	1	0
TGGT1_283510	0	1		TGGT1_313010	0	2		TGGT1_278050	1	0
TGGT1_283550	0	1		TGGT1_313100	3	3		TGGT1_278130	5	1.5
TGGT1_283710	0	1		TGGT1_313140	1.5	2		TGGT1_278260	1	0
TGGT1_283780	0	1.5		TGGT1_313230	0	2		TGGT1_278660	1	0
TGGT1_283840	0	1.5		TGGT1_313270	1	0		TGGT1_278830	5.5	2.5
TGGT1_283850	0	4		TGGT1_313370	1	2		TGGT1_278870	5.5	5.5
TGGT1_284190	533.5	598		TGGT1_313380	1.5	2		TGGT1_278990	1.5	1
TGGT1_284560	0	1		TGGT1_313410	1	2		TGGT1_279380	1.5	0
TGGT1_285230	1	0		TGGT1_313480	0	2		TGGT1_279390	2	0
TGGT1_285870	0	1		TGGT1_313630	1	4		TGGT1_280370	8.5	5.5
TGGT1_285895	0	1.5		TGGT1_313640	1	0		TGGT1_280380	1.5	0
TGGT1_285980A	0	1.5		TGGT1_314810	0	2		TGGT1_280600	2	1
TGGT1_285980B	0	1.5		TGGT1_314840	1	0		TGGT1_280710	1.5	0
TGGT1_286030	0	2.5		TGGT1_315320	1	3		TGGT1_282000	0	1
TGGT1_286160A	0	1		TGGT1_316400B	5	14		TGGT1_282090	18	10
TGGT1_286270	2.5	0		TGGT1_316540	0	2		TGGT1_283550	1	2
TGGT1_286420A	0	76		TGGT1_318160	1	0		TGGT1_283780	1	0
TGGT1_286580	6	9		TGGT1_318230	4	6		TGGT1_283850	6	3.5
TGGT1_286600	1	3		TGGT1_318310	1.5	0		TGGT1_284190	597.5	752
TGGT1_286630	0	1.5		TGGT1_318430	2.5	2		TGGT1_284560	0	1
TGGT1_286750	0	1.5		TGGT1_318440	1	0		TGGT1_284780	0	1
TGGT1_286932	1	0		TGGT1_318710	1.5	0		TGGT1_285250	1	0
TGGT1_287220	5	6.5		TGGT1_319312	0	2		TGGT1_285810	5.5	4.5
TGGT1_288190	1	0		TGGT1_319560	2	3		TGGT1_285870	1.5	0
TGGT1_288350	0	1		TGGT1_319590	1	0		TGGT1_285980A	1	0
TGGT1_288360	5.5	9		TGGT1_319670	1	0		TGGT1_285990	1	1.5
TGGT1_288380	5.5	12.5		TGGT1_319870	0	2		TGGT1_286050	0	1
TGGT1_288500	3	1		TGGT1_319900	0	2		TGGT1_286420A	70.5	67.5
TGGT1_288630	0	1.5		TGGT1_320050	1.5	4		TGGT1_286530	1	0
TGGT1_288650	2	5		TGGT1_320588	1	0		TGGT1_286580	7.5	10
TGGT1_288720	2	3.5		TGGT1_321500	1.5	8		TGGT1_286630	0	1
TGGT1_288800	15.5	27.5		TGGT1_321620	2.5	7		TGGT1_286750	1	1.5
TGGT1_288830	0	1.5		TGGT1_324600	0	5		TGGT1_287500	3.5	2
TGGT1_289050	21.5	33		TGGT1_360830	3	8		TGGT1_288360	8.5	5.5
TGGT1_289300	0	4.5		TGGT1_363030	2.5	7		TGGT1_288380	16.5	5.5
TGGT1_289330	3.5	5		TGGT1_408820	1.5	0		TGGT1_288500	1	1.5
TGGT1_289530	1	2.5		TGGT1_410370	0	2		TGGT1_288530	1	0
TGGT1_289570	1	0		TGGT1_411430	13	21		TGGT1_288630	1	0
TGGT1_289580	0	1		TGGT1_411760	5.5	3		TGGT1_288650	10.5	0
TGGT1_289600	0	3						TGGT1_288720	3	0
TGGT1_289650	1	5.5						TGGT1_288800	17.5	10
TGGT1_289690	9	19.5						TGGT1_288860	1	0
TGGT1_289700	0	1						TGGT1_289300	0	1
TGGT1_289750	0	4						TGGT1_289330	1.5	6
TGGT1_289760	15	21						TGGT1_289530	2.5	0
TGGT1_289880	0	1.5						TGGT1_289600	2.5	0
TGGT1_290040	0	1.5						TGGT1_289650	5	2
TGGT1_290160	0	1						TGGT1_289690	16.5	3.5
TGGT1_290200	2	2						TGGT1_289750	3.5	0
TGGT1_290290	2.5	4						TGGT1_289760	9.5	15
TGGT1_290600	0	2						TGGT1_289830	1.5	0
TGGT1_290620	1	1						TGGT1_289880	7.5	2
TGGT1_290660	1.5	3.5						TGGT1_290040	2	0
TGGT1_290670	3	14.5						TGGT1_290200	2.5	1.5
TGGT1_290678	1	0						TGGT1_290290	2.5	1.5
TGGT1_290920	1	6						TGGT1_290620	1	0
TGGT1_290950	3	6						TGGT1_290640	1	0
TGGT1_291020	1	0						TGGT1_290660	2	2
TGGT1_291180	2	4						TGGT1_290670	5.5	2
TGGT1_291640	0	1.5						TGGT1_290950	4.5	1
TGGT1_291680	0	2						TGGT1_291140	0	2
TGGT1_291890	4	1.5						TGGT1_291180	9.5	6
TGGT1_291950	1	0						TGGT1_291890	5	0
TGGT1_291960	0	4.5						TGGT1_291930	5	2
TGGT1_291980	0	1						TGGT1_291950	5	4.5
TGGT1_292020	1	0						TGGT1_291960	5.5	0
TGGT1_292080	5.5	10.5						TGGT1_292080	9	2
TGGT1_292130	2	8						TGGT1_292130	3.5	1.5
TGGT1_292920	0	1.5						TGGT1_292200	4.5	1
TGGT1_292950	2.5	2						TGGT1_292950	7	3
TGGT1_293180	0	4						TGGT1_293180	5	2.5
TGGT1_293360	1	2.5						TGGT1_293360	1	2.5
TGGT1_293690	1	4.5						TGGT1_294550	32	26
TGGT1_294200	0	2.5						TGGT1_294620	5	2
TGGT1_294350	1	2						TGGT1_294630	3	3.5
TGGT1_294550	0	3						TGGT1_294670	6.5	5.5
TGGT1_294620	2	4						TGGT1_294710	1.5	1
TGGT1_294630	0	3.5						TGGT1_294860	35.5	21.5
TGGT1_294670	0	3						TGGT1_295110	4	0
TGGT1_294730	0	3						TGGT1_295125	4.5	0
TGGT1_294800B	0	17						TGGT1_295350	1	0
TGGT1_294860	44	76						TGGT1_295360	3.5	1.5
TGGT1_294898	0	1						TGGT1_295450	1	0
TGGT1_295040	0	1						TGGT1_295850	235	179.5
TGGT1_295110	1.5	5.5						TGGT1_297060	6.5	1.5
TGGT1_295125	0	3						TGGT1_297070	2	0
TGGT1_295350	2.5	2.5						TGGT1_297330	0	1
TGGT1_295360	4	7.5						TGGT1_297340	1	0
TGGT1_295710	0	1.5						TGGT1_297500	2	2
TGGT1_296010	0	1						TGGT1_297720	9.5	8.5
TGGT1_297060	0	2						TGGT1_298610	6	3.5
TGGT1_297440	0	1						TGGT1_299050	1.5	0
TGGT1_297500	0	2						TGGT1_299250	1	1
TGGT1_297720	4.5	8.5						TGGT1_299810	1	0
TGGT1_298610	1	6.5						TGGT1_300000	1.5	0
TGGT1_299050	0	3						TGGT1_300100	2	0
TGGT1_299210	0	2						TGGT1_300140	3	2
TGGT1_300000	1	1.5						TGGT1_300200	2	0
TGGT1_300100	0	1						TGGT1_300260	3.5	0
TGGT1_300140	4	7.5						TGGT1_300330	1	1
TGGT1_300260	2	8.5						TGGT1_301270	3.5	2
TGGT1_301440	0	3.5						TGGT1_301400	1	0
TGGT1_304630	0	1.5						TGGT1_301440	4.5	1.5
TGGT1_304760	0	1						TGGT1_304520	1	0
TGGT1_304990	0	1						TGGT1_304630	0	1
TGGT1_305160	3.5	6						TGGT1_304650	21	12.5
TGGT1_305340	0	3.5						TGGT1_304970	1	2
TGGT1_305520	2.5	6.5						TGGT1_305050	1.5	1
TGGT1_305850	0	2						TGGT1_305160	4.5	0
TGGT1_305940	0	1						TGGT1_305310	0	1
TGGT1_306060	1	3						TGGT1_305340	4.5	2.5
TGGT1_307020	0	1						TGGT1_305520	7.5	0
TGGT1_307850	0	2						TGGT1_305750	2.5	0
TGGT1_308020	1.5	1.5						TGGT1_305850	1	0
TGGT1_308090	14.5	38						TGGT1_306330	1	0
TGGT1_308860	0	2.5						TGGT1_306650	1	0
TGGT1_309120	3	5.5						TGGT1_306660	0	4
TGGT1_309210	1	4.5						TGGT1_306670	2.5	0
TGGT1_309265	0	1						TGGT1_307040	3	5
TGGT1_309560	0	1						TGGT1_307850	7.5	0
TGGT1_309570	0	1						TGGT1_308020	5.5	0
TGGT1_309590	1	1						TGGT1_308090	20.5	7
TGGT1_309730	1	7						TGGT1_308840	3.5	0
TGGT1_309752	0	1						TGGT1_308860	3.5	4.5
TGGT1_309820	0	1						TGGT1_308890	1	1.5
TGGT1_310030	0	6						TGGT1_308920	0	1
TGGT1_310040	0	1						TGGT1_309120	3	0
TGGT1_310080	0	1.5						TGGT1_309210	3.5	1.5
TGGT1_310150	0	1.5						TGGT1_309560	1.5	0
TGGT1_310220	7.5	4						TGGT1_309590	4	0
TGGT1_310290	0	1						TGGT1_309730	3.5	4.5
TGGT1_310440	224	280.5						TGGT1_309810	5.5	0
TGGT1_310490	0	2						TGGT1_309820	1.5	0
TGGT1_310530	1	0						TGGT1_310030	5.5	0
TGGT1_310640	1	4						TGGT1_310040	1	0
TGGT1_310670	1.5	5						TGGT1_310070	6	4
TGGT1_310900	2.5	2						TGGT1_310440	2.5	0
TGGT1_311230	739	1038.5						TGGT1_310490	2	0
TGGT1_311240	1.5	5						TGGT1_310640	6.5	1
TGGT1_311310	6.5	11						TGGT1_310670	10	4
TGGT1_311400	0	6.5						TGGT1_310700	0	2
TGGT1_311430	0	1						TGGT1_310790	1	0
TGGT1_311470	0	1.5						TGGT1_310850	2.5	1
TGGT1_311480	0	1						TGGT1_310900	14.5	10
TGGT1_311720	16	24.5						TGGT1_310950	1	1
TGGT1_311770	5.5	9.5						TGGT1_310970	4.5	5
TGGT1_312090	1	1						TGGT1_311000	0	1
TGGT1_312270	0	1						TGGT1_311090	0	1.5
TGGT1_312300	0	1						TGGT1_311230	29.5	47
TGGT1_312600	4	3.5						TGGT1_311240	3.5	0
TGGT1_312630	3	21						TGGT1_311310	1	0
TGGT1_313010	0	2						TGGT1_311400	2	1
TGGT1_313100	0	8						TGGT1_311470	2.5	0
TGGT1_313140	0	3						TGGT1_311480	0	1.5
TGGT1_313270	0	3.5						TGGT1_311720	16.5	3.5
TGGT1_313310	0	1						TGGT1_311880	38.5	20
TGGT1_313370	6.5	12.5						TGGT1_311890	1.5	0
TGGT1_313380	0	3.5						TGGT1_311920	0	1
TGGT1_313410	0	3.5						TGGT1_312090	1.5	0
TGGT1_313630	0	1						TGGT1_312200	3	0
TGGT1_313860	0	1						TGGT1_312280	1.5	0
TGGT1_314330	0	2						TGGT1_312480	1.5	2.5
TGGT1_314400	0	1.5						TGGT1_312600	1.5	0
TGGT1_314810	0	4.5						TGGT1_312630	3.5	2.5
TGGT1_315190	0	1						TGGT1_313010	0	1
TGGT1_315280	1	1						TGGT1_313100	23	32
TGGT1_315320	1	3						TGGT1_313140	2.5	1.5
TGGT1_315770	1	2.5						TGGT1_313230	0	1.5
TGGT1_316310	1	0						TGGT1_313270	7	6
TGGT1_316340	0	1						TGGT1_313370	4.5	7.5
TGGT1_316400B	4.5	14.5						TGGT1_313380	2.5	0
TGGT1_316540	0	1						TGGT1_313410	3.5	1
TGGT1_316680	1	1						TGGT1_313480	155	166
TGGT1_317720	1.5	1						TGGT1_313630	0	1
TGGT1_318140	0	1.5						TGGT1_313790	3	2.5
TGGT1_318160	0	1						TGGT1_313860	1	0
TGGT1_318230	4.5	8						TGGT1_313900	1	0
TGGT1_318310	0	3						TGGT1_313910	1.5	0
TGGT1_318410	0	1						TGGT1_314100	0	1.5
TGGT1_318430	0	3.5						TGGT1_314400	1.5	0
TGGT1_318440	1	9.5						TGGT1_314810	3.5	1
TGGT1_318710	0	1						TGGT1_315150	1	1.5
TGGT1_319560	1	3						TGGT1_315270	1	1.5
TGGT1_319710	17	21						TGGT1_315320	4	1
TGGT1_319850	0	1						TGGT1_316230	2.5	0
TGGT1_320050	0	2.5						TGGT1_316310	5.5	1
TGGT1_320540	0	1						TGGT1_316400B	7	1.5
TGGT1_320640	0	2						TGGT1_316490	1	1
TGGT1_321300	0	1						TGGT1_316540	0	1
TGGT1_321340	1	0						TGGT1_316750	1	0
TGGT1_321500	0	2.5						TGGT1_316900	0	1
TGGT1_321520	0	1.5						TGGT1_317720	1	1.5
TGGT1_321560	2.5	5.5						TGGT1_318140	2	2
TGGT1_321620	3	3.5						TGGT1_318160	1	0
TGGT1_321680	0	1.5						TGGT1_318230	8	1
TGGT1_324600	2.5	4.5						TGGT1_318410	1.5	0
TGGT1_359490	0	17						TGGT1_318430	7	5
TGGT1_360830	0	7						TGGT1_318440	4.5	3
TGGT1_363030	3.5	12.5						TGGT1_318710	4.5	4
TGGT1_410370	0	3						TGGT1_319560	4	0
TGGT1_411430	10	21						TGGT1_319900	82.5	72
TGGT1_411590	0	3						TGGT1_320050	4.5	1
TGGT1_411760	1	1.5						TGGT1_320100	1	1.5
								TGGT1_320570	0	1
								TGGT1_320640	1	1.5
								TGGT1_321300	0	2
								TGGT1_321450	0	1
								TGGT1_321500	4	0
								TGGT1_321560	7.5	3
								TGGT1_321600	0	1
								TGGT1_321620	16.5	9
								TGGT1_321680	6	4.5
								TGGT1_324600	4	0
								TGGT1_360830	9	0
								TGGT1_363030	8	2.5
								TGGT1_408820	1	0
								TGGT1_410360	1	0
								TGGT1_411430	9.5	3.5
								TGGT1_411590	2.5	0
								TGGT1_411760	2	0

## Sheet: Fig.S3
Heatmap correlation values
row	column	value
AAMT	AAMT	1
AAMT	AAP1	1
AAMT	AAP2	1
AAMT	AAP3	0.999995
AAMT	AAP4	0.988418
AAMT	AAP5	0.99998
AAMT	TGGT1_319710	-0.2
AAMT	BCC1	-0.280492
AAMT	BCC2	-0.408273
AAMT	BCC3	-0.262565
AAMT	BCC4	-0.252735
AAMT	BCC5	-0.394765
AAMT	BCC6	-0.31394
AAMT	BCC7	-0.349316
AAMT	CDPK6	-0.374147
AAMT	Cn2ACP1	1
AAMT	centrin	1
AAMT	Centrin2	1
AAMT	centrin3	1
AAMT	DHHC14	-0.295746
AAMT	FIKK	-0.255927
AAMT	HSP21	-0.218381
AAMT	HSP29	-0.172924
AAMT	IMC13	-0.290616
AAMT	IMC14	-0.154091
AAMT	IMC29	-0.266022
AAMT	IMC5	-0.258152
AAMT	IMC8	-0.2
AAMT	IMC9	-0.347089
AAMT	ISAP1	-0.2
AAMT	MORN1	-0.2
AAMT	TGGT1_285810	1
AAMT	MyoJ	0.395598
AAMT	BCC9	1
AAMT	ICAP16	1
AAMT	TGGT1_209200	-0.2
AAMT	TGGT1_209880	-0.2
AAMT	TgCENP-C	-0.2
AAMT	TGGT1_214140	1
AAMT	TGGT1_225270	-0.2
AAMT	TGGT1_231840	1
AAMT	TGGT1_234270	-0.2
AAMT	TGGT1_253600	-0.2
AAMT	TGGT1_257370	1
AAMT	TGGT1_258450	-0.2
AAMT	TGGT1_265770	-0.2
AAMT	TGGT1_268870	-0.132556
AAMT	BCC8	-0.247147
AAMT	TGGT1_277710	-0.2
AAMT	BCC11	0.0537805
AAMT	TGGT1_304650	1
AAMT	BCC10	-0.283904
AAMT	TGGT1_311880	1
AAMT	TSC3	-0.0122704
AAMT	TSC4	-0.278993
AAP1	AAMT	1
AAP1	AAP1	1
AAP1	AAP2	1
AAP1	AAP3	0.999995
AAP1	AAP4	0.988418
AAP1	AAP5	0.99998
AAP1	TGGT1_319710	-0.2
AAP1	BCC1	-0.280492
AAP1	BCC2	-0.408273
AAP1	BCC3	-0.262565
AAP1	BCC4	-0.252735
AAP1	BCC5	-0.394765
AAP1	BCC6	-0.31394
AAP1	BCC7	-0.349316
AAP1	CDPK6	-0.374147
AAP1	Cn2ACP1	1
AAP1	centrin	1
AAP1	Centrin2	1
AAP1	centrin3	1
AAP1	DHHC14	-0.295746
AAP1	FIKK	-0.255927
AAP1	HSP21	-0.218381
AAP1	HSP29	-0.172924
AAP1	IMC13	-0.290616
AAP1	IMC14	-0.154091
AAP1	IMC29	-0.266022
AAP1	IMC5	-0.258152
AAP1	IMC8	-0.2
AAP1	IMC9	-0.347089
AAP1	ISAP1	-0.2
AAP1	MORN1	-0.2
AAP1	TGGT1_285810	1
AAP1	MyoJ	0.395598
AAP1	BCC9	1
AAP1	ICAP16	1
AAP1	TGGT1_209200	-0.2
AAP1	TGGT1_209880	-0.2
AAP1	TgCENP-C	-0.2
AAP1	TGGT1_214140	1
AAP1	TGGT1_225270	-0.2
AAP1	TGGT1_231840	1
AAP1	TGGT1_234270	-0.2
AAP1	TGGT1_253600	-0.2
AAP1	TGGT1_257370	1
AAP1	TGGT1_258450	-0.2
AAP1	TGGT1_265770	-0.2
AAP1	TGGT1_268870	-0.132556
AAP1	BCC8	-0.247147
AAP1	TGGT1_277710	-0.2
AAP1	BCC11	0.0537805
AAP1	TGGT1_304650	1
AAP1	BCC10	-0.283904
AAP1	TGGT1_311880	1
AAP1	TSC3	-0.0122704
AAP1	TSC4	-0.278993
AAP2	AAMT	1
AAP2	AAP1	1
AAP2	AAP2	1
AAP2	AAP3	0.999995
AAP2	AAP4	0.988418
AAP2	AAP5	0.99998
AAP2	TGGT1_319710	-0.2
AAP2	BCC1	-0.280492
AAP2	BCC2	-0.408273
AAP2	BCC3	-0.262565
AAP2	BCC4	-0.252735
AAP2	BCC5	-0.394765
AAP2	BCC6	-0.31394
AAP2	BCC7	-0.349316
AAP2	CDPK6	-0.374147
AAP2	Cn2ACP1	1
AAP2	centrin	1
AAP2	Centrin2	1
AAP2	centrin3	1
AAP2	DHHC14	-0.295746
AAP2	FIKK	-0.255927
AAP2	HSP21	-0.218381
AAP2	HSP29	-0.172924
AAP2	IMC13	-0.290616
AAP2	IMC14	-0.154091
AAP2	IMC29	-0.266022
AAP2	IMC5	-0.258152
AAP2	IMC8	-0.2
AAP2	IMC9	-0.347089
AAP2	ISAP1	-0.2
AAP2	MORN1	-0.2
AAP2	TGGT1_285810	1
AAP2	MyoJ	0.395598
AAP2	BCC9	1
AAP2	ICAP16	1
AAP2	TGGT1_209200	-0.2
AAP2	TGGT1_209880	-0.2
AAP2	TgCENP-C	-0.2
AAP2	TGGT1_214140	1
AAP2	TGGT1_225270	-0.2
AAP2	TGGT1_231840	1
AAP2	TGGT1_234270	-0.2
AAP2	TGGT1_253600	-0.2
AAP2	TGGT1_257370	1
AAP2	TGGT1_258450	-0.2
AAP2	TGGT1_265770	-0.2
AAP2	TGGT1_268870	-0.132556
AAP2	BCC8	-0.247147
AAP2	TGGT1_277710	-0.2
AAP2	BCC11	0.0537805
AAP2	TGGT1_304650	1
AAP2	BCC10	-0.283904
AAP2	TGGT1_311880	1
AAP2	TSC3	-0.0122704
AAP2	TSC4	-0.278993
AAP3	AAMT	0.999995
AAP3	AAP1	0.999995
AAP3	AAP2	0.999995
AAP3	AAP3	1
AAP3	AAP4	0.988855
AAP3	AAP5	0.999995
AAP3	TGGT1_319710	-0.200747
AAP3	BCC1	-0.281379
AAP3	BCC2	-0.405846
AAP3	BCC3	-0.263435
AAP3	BCC4	-0.253679
AAP3	BCC5	-0.392276
AAP3	BCC6	-0.314855
AAP3	BCC7	-0.349287
AAP3	CDPK6	-0.371718
AAP3	Cn2ACP1	0.999995
AAP3	centrin	0.999995
AAP3	Centrin2	0.999995
AAP3	centrin3	0.999995
AAP3	DHHC14	-0.29494
AAP3	FIKK	-0.256883
AAP3	HSP21	-0.21541
AAP3	HSP29	-0.169921
AAP3	IMC13	-0.290645
AAP3	IMC14	-0.15304
AAP3	IMC29	-0.266478
AAP3	IMC5	-0.255224
AAP3	IMC8	-0.197007
AAP3	IMC9	-0.347006
AAP3	ISAP1	-0.197007
AAP3	MORN1	-0.200747
AAP3	TGGT1_285810	0.999995
AAP3	MyoJ	0.39444
AAP3	BCC9	0.999995
AAP3	ICAP16	0.999995
AAP3	TGGT1_209200	-0.200747
AAP3	TGGT1_209880	-0.200747
AAP3	TgCENP-C	-0.200747
AAP3	TGGT1_214140	0.999995
AAP3	TGGT1_225270	-0.200747
AAP3	TGGT1_231840	0.999995
AAP3	TGGT1_234270	-0.200747
AAP3	TGGT1_253600	-0.200747
AAP3	TGGT1_257370	0.999995
AAP3	TGGT1_258450	-0.200747
AAP3	TGGT1_265770	-0.200747
AAP3	TGGT1_268870	-0.129528
AAP3	BCC8	-0.244207
AAP3	TGGT1_277710	-0.200747
AAP3	BCC11	0.0567755
AAP3	TGGT1_304650	0.999995
AAP3	BCC10	-0.281097
AAP3	TGGT1_311880	0.999995
AAP3	TSC3	-0.0119949
AAP3	TSC4	-0.279042
AAP4	AAMT	0.988418
AAP4	AAP1	0.988418
AAP4	AAP2	0.988418
AAP4	AAP3	0.988855
AAP4	AAP4	1
AAP4	AAP5	0.989316
AAP4	TGGT1_319710	-0.231319
AAP4	BCC1	-0.34541
AAP4	BCC2	-0.2736
AAP4	BCC3	-0.25851
AAP4	BCC4	-0.282815
AAP4	BCC5	-0.278629
AAP4	BCC6	-0.330329
AAP4	BCC7	-0.324757
AAP4	CDPK6	-0.260578
AAP4	Cn2ACP1	0.988418
AAP4	centrin	0.988418
AAP4	Centrin2	0.988418
AAP4	centrin3	0.988418
AAP4	DHHC14	-0.214834
AAP4	FIKK	-0.285852
AAP4	HSP21	-0.0738993
AAP4	HSP29	-0.0296708
AAP4	IMC13	-0.24452
AAP4	IMC14	-0.059992
AAP4	IMC29	-0.241876
AAP4	IMC5	-0.118645
AAP4	IMC8	-0.0560595
AAP4	IMC9	-0.296082
AAP4	ISAP1	-0.0560595
AAP4	MORN1	-0.231319
AAP4	TGGT1_285810	0.988418
AAP4	MyoJ	0.325424
AAP4	BCC9	0.988418
AAP4	ICAP16	0.988418
AAP4	TGGT1_209200	-0.231319
AAP4	TGGT1_209880	-0.231319
AAP4	TgCENP-C	-0.231319
AAP4	TGGT1_214140	0.988418
AAP4	TGGT1_225270	-0.231319
AAP4	TGGT1_231840	0.988418
AAP4	TGGT1_234270	-0.231319
AAP4	TGGT1_253600	-0.231319
AAP4	TGGT1_257370	0.988418
AAP4	TGGT1_258450	-0.231319
AAP4	TGGT1_265770	-0.231319
AAP4	TGGT1_268870	0.0122478
AAP4	BCC8	-0.106771
AAP4	TGGT1_277710	-0.231319
AAP4	BCC11	0.1883
AAP4	TGGT1_304650	0.988418
AAP4	BCC10	-0.154176
AAP4	TGGT1_311880	0.988418
AAP4	TSC3	0.0456529
AAP4	TSC4	-0.235662
AAP5	AAMT	0.99998
AAP5	AAP1	0.99998
AAP5	AAP2	0.99998
AAP5	AAP3	0.999995
AAP5	AAP4	0.989316
AAP5	AAP5	1
AAP5	TGGT1_319710	-0.201551
AAP5	BCC1	-0.282333
AAP5	BCC2	-0.403223
AAP5	BCC3	-0.264371
AAP5	BCC4	-0.254695
AAP5	BCC5	-0.389587
AAP5	BCC6	-0.315839
AAP5	BCC7	-0.349253
AAP5	CDPK6	-0.369093
AAP5	Cn2ACP1	0.99998
AAP5	centrin	0.99998
AAP5	Centrin2	0.99998
AAP5	centrin3	0.99998
AAP5	DHHC14	-0.294067
AAP5	FIKK	-0.257912
AAP5	HSP21	-0.212201
AAP5	HSP29	-0.166679
AAP5	IMC13	-0.290673
AAP5	IMC14	-0.151903
AAP5	IMC29	-0.266967
AAP5	IMC5	-0.252062
AAP5	IMC8	-0.193774
AAP5	IMC9	-0.346913
AAP5	ISAP1	-0.193774
AAP5	MORN1	-0.201551
AAP5	TGGT1_285810	0.99998
AAP5	MyoJ	0.393187
AAP5	BCC9	0.99998
AAP5	ICAP16	0.99998
AAP5	TGGT1_209200	-0.201551
AAP5	TGGT1_209880	-0.201551
AAP5	TgCENP-C	-0.201551
AAP5	TGGT1_214140	0.99998
AAP5	TGGT1_225270	-0.201551
AAP5	TGGT1_231840	0.99998
AAP5	TGGT1_234270	-0.201551
AAP5	TGGT1_253600	-0.201551
AAP5	TGGT1_257370	0.99998
AAP5	TGGT1_258450	-0.201551
AAP5	TGGT1_265770	-0.201551
AAP5	TGGT1_268870	-0.12626
AAP5	BCC8	-0.241032
AAP5	TGGT1_277710	-0.201551
AAP5	BCC11	0.0600066
AAP5	TGGT1_304650	0.99998
AAP5	BCC10	-0.278064
AAP5	TGGT1_311880	0.99998
AAP5	TSC3	-0.0116976
AAP5	TSC4	-0.279091
TGGT1_319710	AAMT	-0.2
TGGT1_319710	AAP1	-0.2
TGGT1_319710	AAP2	-0.2
TGGT1_319710	AAP3	-0.200747
TGGT1_319710	AAP4	-0.231319
TGGT1_319710	AAP5	-0.201551
TGGT1_319710	TGGT1_319710	1
TGGT1_319710	BCC1	0.332077
TGGT1_319710	BCC2	0.179385
TGGT1_319710	BCC3	0.0454059
TGGT1_319710	BCC4	0.971034
TGGT1_319710	BCC5	-0.00443556
TGGT1_319710	BCC6	0.86256
TGGT1_319710	BCC7	0.879015
TGGT1_319710	CDPK6	0.0818448
TGGT1_319710	Cn2ACP1	-0.2
TGGT1_319710	centrin	-0.2
TGGT1_319710	Centrin2	-0.2
TGGT1_319710	centrin3	-0.2
TGGT1_319710	DHHC14	-0.295746
TGGT1_319710	FIKK	0.966836
TGGT1_319710	HSP21	-0.123088
TGGT1_319710	HSP29	-0.159622
TGGT1_319710	IMC13	0.0484359
TGGT1_319710	IMC14	-0.110583
TGGT1_319710	IMC29	-0.0934671
TGGT1_319710	IMC5	-0.150089
TGGT1_319710	IMC8	-0.2
TGGT1_319710	IMC9	0.0173544
TGGT1_319710	ISAP1	-0.2
TGGT1_319710	MORN1	1
TGGT1_319710	TGGT1_285810	-0.2
TGGT1_319710	MyoJ	0.762332
TGGT1_319710	BCC9	-0.2
TGGT1_319710	ICAP16	-0.2
TGGT1_319710	TGGT1_209200	1
TGGT1_319710	TGGT1_209880	1
TGGT1_319710	TgCENP-C	1
TGGT1_319710	TGGT1_214140	-0.2
TGGT1_319710	TGGT1_225270	1
TGGT1_319710	TGGT1_231840	-0.2
TGGT1_319710	TGGT1_234270	1
TGGT1_319710	TGGT1_253600	1
TGGT1_319710	TGGT1_257370	-0.2
TGGT1_319710	TGGT1_258450	1
TGGT1_319710	TGGT1_265770	1
TGGT1_319710	TGGT1_268870	-0.216276
TGGT1_319710	BCC8	-0.103873
TGGT1_319710	TGGT1_277710	1
TGGT1_319710	BCC11	-0.161341
TGGT1_319710	TGGT1_304650	-0.2
TGGT1_319710	BCC10	-0.188453
TGGT1_319710	TGGT1_311880	-0.2
TGGT1_319710	TSC3	-0.203688
TGGT1_319710	TSC4	-0.170295
BCC1	AAMT	-0.280492
BCC1	AAP1	-0.280492
BCC1	AAP2	-0.280492
BCC1	AAP3	-0.281379
BCC1	AAP4	-0.34541
BCC1	AAP5	-0.282333
BCC1	TGGT1_319710	0.332077
BCC1	BCC1	1
BCC1	BCC2	-0.170637
BCC1	BCC3	-0.388222
BCC1	BCC4	0.227795
BCC1	BCC5	0.239684
BCC1	BCC6	0.0697455
BCC1	BCC7	0.0726182
BCC1	CDPK6	0.271222
BCC1	Cn2ACP1	-0.280492
BCC1	centrin	-0.280492
BCC1	Centrin2	-0.280492
BCC1	centrin3	-0.280492
BCC1	DHHC14	-0.55693
BCC1	FIKK	0.219879
BCC1	HSP21	-0.220694
BCC1	HSP29	-0.192128
BCC1	IMC13	-0.467828
BCC1	IMC14	-0.600687
BCC1	IMC29	-0.459083
BCC1	IMC5	-0.0995205
BCC1	IMC8	-0.228907
BCC1	IMC9	-0.452718
BCC1	ISAP1	-0.228907
BCC1	MORN1	0.332077
BCC1	TGGT1_285810	-0.280492
BCC1	MyoJ	0.374471
BCC1	BCC9	-0.280492
BCC1	ICAP16	-0.280492
BCC1	TGGT1_209200	0.332077
BCC1	TGGT1_209880	0.332077
BCC1	TgCENP-C	0.332077
BCC1	TGGT1_214140	-0.280492
BCC1	TGGT1_225270	0.332077
BCC1	TGGT1_231840	-0.280492
BCC1	TGGT1_234270	0.332077
BCC1	TGGT1_253600	0.332077
BCC1	TGGT1_257370	-0.280492
BCC1	TGGT1_258450	0.332077
BCC1	TGGT1_265770	0.332077
BCC1	TGGT1_268870	-0.251135
BCC1	BCC8	-0.126431
BCC1	TGGT1_277710	0.332077
BCC1	BCC11	-0.242651
BCC1	TGGT1_304650	-0.280492
BCC1	BCC10	0.0471468
BCC1	TGGT1_311880	-0.280492
BCC1	TSC3	-0.625644
BCC1	TSC4	-0.502915
BCC10	AAMT	-0.283904
BCC10	AAP1	-0.283904
BCC10	AAP2	-0.283904
BCC10	AAP3	-0.281097
BCC10	AAP4	-0.154176
BCC10	AAP5	-0.278064
BCC10	TGGT1_319710	-0.188453
BCC10	BCC1	0.0471468
BCC10	BCC2	0.816891
BCC10	BCC3	-0.311474
BCC10	BCC4	-0.261421
BCC10	BCC5	0.967324
BCC10	BCC6	-0.267173
BCC10	BCC7	0.0409015
BCC10	CDPK6	0.946325
BCC10	Cn2ACP1	-0.283904
BCC10	centrin	-0.283904
BCC10	Centrin2	-0.283904
BCC10	centrin3	-0.283904
BCC10	DHHC14	0.214054
BCC10	FIKK	-0.266032
BCC10	HSP21	0.950299
BCC10	HSP29	0.961935
BCC10	IMC13	-0.0571977
BCC10	IMC14	0.234753
BCC10	IMC29	-0.185468
BCC10	IMC5	0.984822
BCC10	IMC8	0.956952
BCC10	IMC9	-0.0021237
BCC10	ISAP1	0.956952
BCC10	MORN1	-0.188453
BCC10	TGGT1_285810	-0.283904
BCC10	MyoJ	-0.42227
BCC10	BCC9	-0.283904
BCC10	ICAP16	-0.283904
BCC10	TGGT1_209200	-0.188453
BCC10	TGGT1_209880	-0.188453
BCC10	TgCENP-C	-0.188453
BCC10	TGGT1_214140	-0.283904
BCC10	TGGT1_225270	-0.188453
BCC10	TGGT1_231840	-0.283904
BCC10	TGGT1_234270	-0.188453
BCC10	TGGT1_253600	-0.188453
BCC10	TGGT1_257370	-0.283904
BCC10	TGGT1_258450	-0.188453
BCC10	TGGT1_265770	-0.188453
BCC10	TGGT1_268870	0.948259
BCC10	BCC8	0.972759
BCC10	TGGT1_277710	-0.188453
BCC10	BCC11	0.887371
BCC10	TGGT1_304650	-0.283904
BCC10	BCC10	1
BCC10	TGGT1_311880	-0.283904
BCC10	TSC3	-0.0431846
BCC10	TSC4	-0.0576851
BCC11	AAMT	0.0537805
BCC11	AAP1	0.0537805
BCC11	AAP2	0.0537805
BCC11	AAP3	0.0567755
BCC11	AAP4	0.1883
BCC11	AAP5	0.0600066
BCC11	TGGT1_319710	-0.161341
BCC11	BCC1	-0.242651
BCC11	BCC2	0.733193
BCC11	BCC3	-0.436543
BCC11	BCC4	-0.265088
BCC11	BCC5	0.782477
BCC11	BCC6	-0.308796
BCC11	BCC7	0.0130483
BCC11	CDPK6	0.770289
BCC11	Cn2ACP1	0.0537805
BCC11	centrin	0.0537805
BCC11	Centrin2	0.0537805
BCC11	centrin3	0.0537805
BCC11	DHHC14	0.0862745
BCC11	FIKK	-0.271879
BCC11	HSP21	0.945266
BCC11	HSP29	0.959801
BCC11	IMC13	-0.167148
BCC11	IMC14	0.187679
BCC11	IMC29	-0.316425
BCC11	IMC5	0.928261
BCC11	IMC8	0.950122
BCC11	IMC9	-0.135333
BCC11	ISAP1	0.950122
BCC11	MORN1	-0.161341
BCC11	TGGT1_285810	0.0537805
BCC11	MyoJ	-0.241213
BCC11	BCC9	0.0537805
BCC11	ICAP16	0.0537805
BCC11	TGGT1_209200	-0.161341
BCC11	TGGT1_209880	-0.161341
BCC11	TgCENP-C	-0.161341
BCC11	TGGT1_214140	0.0537805
BCC11	TGGT1_225270	-0.161341
BCC11	TGGT1_231840	0.0537805
BCC11	TGGT1_234270	-0.161341
BCC11	TGGT1_253600	-0.161341
BCC11	TGGT1_257370	0.0537805
BCC11	TGGT1_258450	-0.161341
BCC11	TGGT1_265770	-0.161341
BCC11	TGGT1_268870	0.964909
BCC11	BCC8	0.939514
BCC11	TGGT1_277710	-0.161341
BCC11	BCC11	1
BCC11	TGGT1_304650	0.0537805
BCC11	BCC10	0.887371
BCC11	TGGT1_311880	0.0537805
BCC11	TSC3	-0.0741294
BCC11	TSC4	-0.190424
BCC2	AAMT	-0.408273
BCC2	AAP1	-0.408273
BCC2	AAP2	-0.408273
BCC2	AAP3	-0.405846
BCC2	AAP4	-0.2736
BCC2	AAP5	-0.403223
BCC2	TGGT1_319710	0.179385
BCC2	BCC1	-0.170637
BCC2	BCC2	1
BCC2	BCC3	0.14581
BCC2	BCC4	0.200592
BCC2	BCC5	0.836298
BCC2	BCC6	0.275953
BCC2	BCC7	0.535413
BCC2	CDPK6	0.844556
BCC2	Cn2ACP1	-0.408273
BCC2	centrin	-0.408273
BCC2	Centrin2	-0.408273
BCC2	centrin3	-0.408273
BCC2	DHHC14	0.509214
BCC2	FIKK	0.201658
BCC2	HSP21	0.893067
BCC2	HSP29	0.863014
BCC2	IMC13	0.409199
BCC2	IMC14	0.609704
BCC2	IMC29	0.224881
BCC2	IMC5	0.87266
BCC2	IMC8	0.859663
BCC2	IMC9	0.444613
BCC2	ISAP1	0.859663
BCC2	MORN1	0.179385
BCC2	TGGT1_285810	-0.408273
BCC2	MyoJ	-0.296705
BCC2	BCC9	-0.408273
BCC2	ICAP16	-0.408273
BCC2	TGGT1_209200	0.179385
BCC2	TGGT1_209880	0.179385
BCC2	TgCENP-C	0.179385
BCC2	TGGT1_214140	-0.408273
BCC2	TGGT1_225270	0.179385
BCC2	TGGT1_231840	-0.408273
BCC2	TGGT1_234270	0.179385
BCC2	TGGT1_253600	0.179385
BCC2	TGGT1_257370	-0.408273
BCC2	TGGT1_258450	0.179385
BCC2	TGGT1_265770	0.179385
BCC2	TGGT1_268870	0.841164
BCC2	BCC8	0.885667
BCC2	TGGT1_277710	0.179385
BCC2	BCC11	0.733193
BCC2	TGGT1_304650	-0.408273
BCC2	BCC10	0.816891
BCC2	TGGT1_311880	-0.408273
BCC2	TSC3	0.325517
BCC2	TSC4	0.319861
BCC3	AAMT	-0.262565
BCC3	AAP1	-0.262565
BCC3	AAP2	-0.262565
BCC3	AAP3	-0.263435
BCC3	AAP4	-0.25851
BCC3	AAP5	-0.264371
BCC3	TGGT1_319710	0.0454059
BCC3	BCC1	-0.388222
BCC3	BCC2	0.14581
BCC3	BCC3	1
BCC3	BCC4	0.28269
BCC3	BCC5	-0.265075
BCC3	BCC6	0.541755
BCC3	BCC7	0.371011
BCC3	CDPK6	-0.265792
BCC3	Cn2ACP1	-0.262565
BCC3	centrin	-0.262565
BCC3	Centrin2	-0.262565
BCC3	centrin3	-0.262565
BCC3	DHHC14	0.822224
BCC3	FIKK	0.298936
BCC3	HSP21	-0.201804
BCC3	HSP29	-0.257218
BCC3	IMC13	0.958598
BCC3	IMC14	0.795776
BCC3	IMC29	0.984414
BCC3	IMC5	-0.249544
BCC3	IMC8	-0.227029
BCC3	IMC9	0.947048
BCC3	ISAP1	-0.227029
BCC3	MORN1	0.0454059
BCC3	TGGT1_285810	-0.262565
BCC3	MyoJ	-0.305704
BCC3	BCC9	-0.262565
BCC3	ICAP16	-0.262565
BCC3	TGGT1_209200	0.0454059
BCC3	TGGT1_209880	0.0454059
BCC3	TgCENP-C	0.0454059
BCC3	TGGT1_214140	-0.262565
BCC3	TGGT1_225270	0.0454059
BCC3	TGGT1_231840	-0.262565
BCC3	TGGT1_234270	0.0454059
BCC3	TGGT1_253600	0.0454059
BCC3	TGGT1_257370	-0.262565
BCC3	TGGT1_258450	0.0454059
BCC3	TGGT1_265770	0.0454059
BCC3	TGGT1_268870	-0.247984
BCC3	BCC8	-0.250991
BCC3	TGGT1_277710	0.0454059
BCC3	BCC11	-0.436543
BCC3	TGGT1_304650	-0.262565
BCC3	BCC10	-0.311474
BCC3	TGGT1_311880	-0.262565
BCC3	TSC3	0.890102
BCC3	TSC4	0.950597
BCC4	AAMT	-0.252735
BCC4	AAP1	-0.252735
BCC4	AAP2	-0.252735
BCC4	AAP3	-0.253679
BCC4	AAP4	-0.282815
BCC4	AAP5	-0.254695
BCC4	TGGT1_319710	0.971034
BCC4	BCC1	0.227795
BCC4	BCC2	0.200592
BCC4	BCC3	0.28269
BCC4	BCC4	1
BCC4	BCC5	-0.0733909
BCC4	BCC6	0.957381
BCC4	BCC7	0.930421
BCC4	CDPK6	0.00933159
BCC4	Cn2ACP1	-0.252735
BCC4	centrin	-0.252735
BCC4	Centrin2	-0.252735
BCC4	centrin3	-0.252735
BCC4	DHHC14	-0.0904812
BCC4	FIKK	0.999856
BCC4	HSP21	-0.172972
BCC4	HSP29	-0.221174
BCC4	IMC13	0.273822
BCC4	IMC14	0.0804206
BCC4	IMC29	0.144891
BCC4	IMC5	-0.21016
BCC4	IMC8	-0.252735
BCC4	IMC9	0.240945
BCC4	ISAP1	-0.252735
BCC4	MORN1	0.971034
BCC4	TGGT1_285810	-0.252735
BCC4	MyoJ	0.661499
BCC4	BCC9	-0.252735
BCC4	ICAP16	-0.252735
BCC4	TGGT1_209200	0.971034
BCC4	TGGT1_209880	0.971034
BCC4	TgCENP-C	0.971034
BCC4	TGGT1_214140	-0.252735
BCC4	TGGT1_225270	0.971034
BCC4	TGGT1_231840	-0.252735
BCC4	TGGT1_234270	0.971034
BCC4	TGGT1_253600	0.971034
BCC4	TGGT1_257370	-0.252735
BCC4	TGGT1_258450	0.971034
BCC4	TGGT1_265770	0.971034
BCC4	TGGT1_268870	-0.273303
BCC4	BCC8	-0.166202
BCC4	TGGT1_277710	0.971034
BCC4	BCC11	-0.265088
BCC4	TGGT1_304650	-0.252735
BCC4	BCC10	-0.261421
BCC4	TGGT1_311880	-0.252735
BCC4	TSC3	0.0155057
BCC4	TSC4	0.0622537
BCC5	AAMT	-0.394765
BCC5	AAP1	-0.394765
BCC5	AAP2	-0.394765
BCC5	AAP3	-0.392276
BCC5	AAP4	-0.278629
BCC5	AAP5	-0.389587
BCC5	TGGT1_319710	-0.00443556
BCC5	BCC1	0.239684
BCC5	BCC2	0.836298
BCC5	BCC3	-0.265075
BCC5	BCC4	-0.0733909
BCC5	BCC5	1
BCC5	BCC6	-0.0911189
BCC5	BCC7	0.20384
BCC5	CDPK6	0.995214
BCC5	Cn2ACP1	-0.394765
BCC5	centrin	-0.394765
BCC5	Centrin2	-0.394765
BCC5	centrin3	-0.394765
BCC5	DHHC14	0.174549
BCC5	FIKK	-0.0781312
BCC5	HSP21	0.883696
BCC5	HSP29	0.890524
BCC5	IMC13	-0.026676
BCC5	IMC14	0.206371
BCC5	IMC29	-0.168968
BCC5	IMC5	0.934282
BCC5	IMC8	0.876763
BCC5	IMC9	0.0270381
BCC5	ISAP1	0.876763
BCC5	MORN1	-0.00443556
BCC5	TGGT1_285810	-0.394765
BCC5	MyoJ	-0.301888
BCC5	BCC9	-0.394765
BCC5	ICAP16	-0.394765
BCC5	TGGT1_209200	-0.00443556
BCC5	TGGT1_209880	-0.00443556
BCC5	TgCENP-C	-0.00443556
BCC5	TGGT1_214140	-0.394765
BCC5	TGGT1_225270	-0.00443556
BCC5	TGGT1_231840	-0.394765
BCC5	TGGT1_234270	-0.00443556
BCC5	TGGT1_253600	-0.00443556
BCC5	TGGT1_257370	-0.394765
BCC5	TGGT1_258450	-0.00443556
BCC5	TGGT1_265770	-0.00443556
BCC5	TGGT1_268870	0.859404
BCC5	BCC8	0.92164
BCC5	TGGT1_277710	-0.00443556
BCC5	BCC11	0.782477
BCC5	TGGT1_304650	-0.394765
BCC5	BCC10	0.967324
BCC5	TGGT1_311880	-0.394765
BCC5	TSC3	-0.0800242
BCC5	TSC4	-0.0607586
BCC6	AAMT	-0.31394
BCC6	AAP1	-0.31394
BCC6	AAP2	-0.31394
BCC6	AAP3	-0.314855
BCC6	AAP4	-0.330329
BCC6	AAP5	-0.315839
BCC6	TGGT1_319710	0.86256
BCC6	BCC1	0.0697455
BCC6	BCC2	0.275953
BCC6	BCC3	0.541755
BCC6	BCC4	0.957381
BCC6	BCC5	-0.0911189
BCC6	BCC6	1
BCC6	BCC7	0.943323
BCC6	CDPK6	-0.0192395
BCC6	Cn2ACP1	-0.31394
BCC6	centrin	-0.31394
BCC6	Centrin2	-0.31394
BCC6	centrin3	-0.31394
BCC6	DHHC14	0.190409
BCC6	FIKK	0.962013
BCC6	HSP21	-0.152983
BCC6	HSP29	-0.21242
BCC6	IMC13	0.538552
BCC6	IMC14	0.337729
BCC6	IMC29	0.4231
BCC6	IMC5	-0.200837
BCC6	IMC8	-0.231234
BCC6	IMC9	0.508636
BCC6	ISAP1	-0.231234
BCC6	MORN1	0.86256
BCC6	TGGT1_285810	-0.31394
BCC6	MyoJ	0.466742
BCC6	BCC9	-0.31394
BCC6	ICAP16	-0.31394
BCC6	TGGT1_209200	0.86256
BCC6	TGGT1_209880	0.86256
BCC6	TgCENP-C	0.86256
BCC6	TGGT1_214140	-0.31394
BCC6	TGGT1_225270	0.86256
BCC6	TGGT1_231840	-0.31394
BCC6	TGGT1_234270	0.86256
BCC6	TGGT1_253600	0.86256
BCC6	TGGT1_257370	-0.31394
BCC6	TGGT1_258450	0.86256
BCC6	TGGT1_265770	0.86256
BCC6	TGGT1_268870	-0.255822
BCC6	BCC8	-0.162235
BCC6	TGGT1_277710	0.86256
BCC6	BCC11	-0.308796
BCC6	TGGT1_304650	-0.31394
BCC6	BCC10	-0.267173
BCC6	TGGT1_311880	-0.31394
BCC6	TSC3	0.291914
BCC6	TSC4	0.347785
BCC7	AAMT	-0.349316
BCC7	AAP1	-0.349316
BCC7	AAP2	-0.349316
BCC7	AAP3	-0.349287
BCC7	AAP4	-0.324757
BCC7	AAP5	-0.349253
BCC7	TGGT1_319710	0.879015
BCC7	BCC1	0.0726182
BCC7	BCC2	0.535413
BCC7	BCC3	0.371011
BCC7	BCC4	0.930421
BCC7	BCC5	0.20384
BCC7	BCC6	0.943323
BCC7	BCC7	1
BCC7	CDPK6	0.276774
BCC7	Cn2ACP1	-0.349316
BCC7	centrin	-0.349316
BCC7	Centrin2	-0.349316
BCC7	centrin3	-0.349316
BCC7	DHHC14	0.17495
BCC7	FIKK	0.932025
BCC7	HSP21	0.159332
BCC7	HSP29	0.103936
BCC7	IMC13	0.456416
BCC7	IMC14	0.358817
BCC7	IMC29	0.282988
BCC7	IMC5	0.113103
BCC7	IMC8	0.0783624
BCC7	IMC9	0.438615
BCC7	ISAP1	0.0783624
BCC7	MORN1	0.879015
BCC7	TGGT1_285810	-0.349316
BCC7	MyoJ	0.432467
BCC7	BCC9	-0.349316
BCC7	ICAP16	-0.349316
BCC7	TGGT1_209200	0.879015
BCC7	TGGT1_209880	0.879015
BCC7	TgCENP-C	0.879015
BCC7	TGGT1_214140	-0.349316
BCC7	TGGT1_225270	0.879015
BCC7	TGGT1_231840	-0.349316
BCC7	TGGT1_234270	0.879015
BCC7	TGGT1_253600	0.879015
BCC7	TGGT1_257370	-0.349316
BCC7	TGGT1_258450	0.879015
BCC7	TGGT1_265770	0.879015
BCC7	TGGT1_268870	0.054902
BCC7	BCC8	0.155816
BCC7	TGGT1_277710	0.879015
BCC7	BCC11	0.0130483
BCC7	TGGT1_304650	-0.349316
BCC7	BCC10	0.0409015
BCC7	TGGT1_311880	-0.349316
BCC7	TSC3	0.212732
BCC7	TSC4	0.245231
BCC8	AAMT	-0.247147
BCC8	AAP1	-0.247147
BCC8	AAP2	-0.247147
BCC8	AAP3	-0.244207
BCC8	AAP4	-0.106771
BCC8	AAP5	-0.241032
BCC8	TGGT1_319710	-0.103873
BCC8	BCC1	-0.126431
BCC8	BCC2	0.885667
BCC8	BCC3	-0.250991
BCC8	BCC4	-0.166202
BCC8	BCC5	0.92164
BCC8	BCC6	-0.162235
BCC8	BCC7	0.155816
BCC8	CDPK6	0.906895
BCC8	Cn2ACP1	-0.247147
BCC8	centrin	-0.247147
BCC8	Centrin2	-0.247147
BCC8	centrin3	-0.247147
BCC8	DHHC14	0.267621
BCC8	FIKK	-0.170267
BCC8	HSP21	0.995322
BCC8	HSP29	0.995702
BCC8	IMC13	0.0254452
BCC8	IMC14	0.329438
BCC8	IMC29	-0.129922
BCC8	IMC5	0.997593
BCC8	IMC8	0.992169
BCC8	IMC9	0.0727281
BCC8	ISAP1	0.992169
BCC8	MORN1	-0.103873
BCC8	TGGT1_285810	-0.247147
BCC8	MyoJ	-0.378476
BCC8	BCC9	-0.247147
BCC8	ICAP16	-0.247147
BCC8	TGGT1_209200	-0.103873
BCC8	TGGT1_209880	-0.103873
BCC8	TgCENP-C	-0.103873
BCC8	TGGT1_214140	-0.247147
BCC8	TGGT1_225270	-0.103873
BCC8	TGGT1_231840	-0.247147
BCC8	TGGT1_234270	-0.103873
BCC8	TGGT1_253600	-0.103873
BCC8	TGGT1_257370	-0.247147
BCC8	TGGT1_258450	-0.103873
BCC8	TGGT1_265770	-0.103873
BCC8	TGGT1_268870	0.98645
BCC8	BCC8	1
BCC8	TGGT1_277710	-0.103873
BCC8	BCC11	0.939514
BCC8	TGGT1_304650	-0.247147
BCC8	BCC10	0.972759
BCC8	TGGT1_311880	-0.247147
BCC8	TSC3	0.0364349
BCC8	TSC4	-0.00248746
BCC9	AAMT	1
BCC9	AAP1	1
BCC9	AAP2	1
BCC9	AAP3	0.999995
BCC9	AAP4	0.988418
BCC9	AAP5	0.99998
BCC9	TGGT1_319710	-0.2
BCC9	BCC1	-0.280492
BCC9	BCC2	-0.408273
BCC9	BCC3	-0.262565
BCC9	BCC4	-0.252735
BCC9	BCC5	-0.394765
BCC9	BCC6	-0.31394
BCC9	BCC7	-0.349316
BCC9	CDPK6	-0.374147
BCC9	Cn2ACP1	1
BCC9	centrin	1
BCC9	Centrin2	1
BCC9	centrin3	1
BCC9	DHHC14	-0.295746
BCC9	FIKK	-0.255927
BCC9	HSP21	-0.218381
BCC9	HSP29	-0.172924
BCC9	IMC13	-0.290616
BCC9	IMC14	-0.154091
BCC9	IMC29	-0.266022
BCC9	IMC5	-0.258152
BCC9	IMC8	-0.2
BCC9	IMC9	-0.347089
BCC9	ISAP1	-0.2
BCC9	MORN1	-0.2
BCC9	TGGT1_285810	1
BCC9	MyoJ	0.395598
BCC9	BCC9	1
BCC9	ICAP16	1
BCC9	TGGT1_209200	-0.2
BCC9	TGGT1_209880	-0.2
BCC9	TgCENP-C	-0.2
BCC9	TGGT1_214140	1
BCC9	TGGT1_225270	-0.2
BCC9	TGGT1_231840	1
BCC9	TGGT1_234270	-0.2
BCC9	TGGT1_253600	-0.2
BCC9	TGGT1_257370	1
BCC9	TGGT1_258450	-0.2
BCC9	TGGT1_265770	-0.2
BCC9	TGGT1_268870	-0.132556
BCC9	BCC8	-0.247147
BCC9	TGGT1_277710	-0.2
BCC9	BCC11	0.0537805
BCC9	TGGT1_304650	1
BCC9	BCC10	-0.283904
BCC9	TGGT1_311880	1
BCC9	TSC3	-0.0122704
BCC9	TSC4	-0.278993
CDPK6	AAMT	-0.374147
CDPK6	AAP1	-0.374147
CDPK6	AAP2	-0.374147
CDPK6	AAP3	-0.371718
CDPK6	AAP4	-0.260578
CDPK6	AAP5	-0.369093
CDPK6	TGGT1_319710	0.0818448
CDPK6	BCC1	0.271222
CDPK6	BCC2	0.844556
CDPK6	BCC3	-0.265792
CDPK6	BCC4	0.00933159
CDPK6	BCC5	0.995214
CDPK6	BCC6	-0.0192395
CDPK6	BCC7	0.276774
CDPK6	CDPK6	1
CDPK6	Cn2ACP1	-0.374147
CDPK6	centrin	-0.374147
CDPK6	Centrin2	-0.374147
CDPK6	centrin3	-0.374147
CDPK6	DHHC14	0.141774
CDPK6	FIKK	0.00415601
CDPK6	HSP21	0.867206
CDPK6	HSP29	0.872893
CDPK6	IMC13	-0.0269001
CDPK6	IMC14	0.197546
CDPK6	IMC29	-0.182418
CDPK6	IMC5	0.915682
CDPK6	IMC8	0.853524
CDPK6	IMC9	0.0218128
CDPK6	ISAP1	0.853524
CDPK6	MORN1	0.0818448
CDPK6	TGGT1_285810	-0.374147
CDPK6	MyoJ	-0.215189
CDPK6	BCC9	-0.374147
CDPK6	ICAP16	-0.374147
CDPK6	TGGT1_209200	0.0818448
CDPK6	TGGT1_209880	0.0818448
CDPK6	TgCENP-C	0.0818448
CDPK6	TGGT1_214140	-0.374147
CDPK6	TGGT1_225270	0.0818448
CDPK6	TGGT1_231840	-0.374147
CDPK6	TGGT1_234270	0.0818448
CDPK6	TGGT1_253600	0.0818448
CDPK6	TGGT1_257370	-0.374147
CDPK6	TGGT1_258450	0.0818448
CDPK6	TGGT1_265770	0.0818448
CDPK6	TGGT1_268870	0.837334
CDPK6	BCC8	0.906895
CDPK6	TGGT1_277710	0.0818448
CDPK6	BCC11	0.770289
CDPK6	TGGT1_304650	-0.374147
CDPK6	BCC10	0.946325
CDPK6	TGGT1_311880	-0.374147
CDPK6	TSC3	-0.0926792
CDPK6	TSC4	-0.0815505
Cn2ACP1	AAMT	1
Cn2ACP1	AAP1	1
Cn2ACP1	AAP2	1
Cn2ACP1	AAP3	0.999995
Cn2ACP1	AAP4	0.988418
Cn2ACP1	AAP5	0.99998
Cn2ACP1	TGGT1_319710	-0.2
Cn2ACP1	BCC1	-0.280492
Cn2ACP1	BCC2	-0.408273
Cn2ACP1	BCC3	-0.262565
Cn2ACP1	BCC4	-0.252735
Cn2ACP1	BCC5	-0.394765
Cn2ACP1	BCC6	-0.31394
Cn2ACP1	BCC7	-0.349316
Cn2ACP1	CDPK6	-0.374147
Cn2ACP1	Cn2ACP1	1
Cn2ACP1	centrin	1
Cn2ACP1	Centrin2	1
Cn2ACP1	centrin3	1
Cn2ACP1	DHHC14	-0.295746
Cn2ACP1	FIKK	-0.255927
Cn2ACP1	HSP21	-0.218381
Cn2ACP1	HSP29	-0.172924
Cn2ACP1	IMC13	-0.290616
Cn2ACP1	IMC14	-0.154091
Cn2ACP1	IMC29	-0.266022
Cn2ACP1	IMC5	-0.258152
Cn2ACP1	IMC8	-0.2
Cn2ACP1	IMC9	-0.347089
Cn2ACP1	ISAP1	-0.2
Cn2ACP1	MORN1	-0.2
Cn2ACP1	TGGT1_285810	1
Cn2ACP1	MyoJ	0.395598
Cn2ACP1	BCC9	1
Cn2ACP1	ICAP16	1
Cn2ACP1	TGGT1_209200	-0.2
Cn2ACP1	TGGT1_209880	-0.2
Cn2ACP1	TgCENP-C	-0.2
Cn2ACP1	TGGT1_214140	1
Cn2ACP1	TGGT1_225270	-0.2
Cn2ACP1	TGGT1_231840	1
Cn2ACP1	TGGT1_234270	-0.2
Cn2ACP1	TGGT1_253600	-0.2
Cn2ACP1	TGGT1_257370	1
Cn2ACP1	TGGT1_258450	-0.2
Cn2ACP1	TGGT1_265770	-0.2
Cn2ACP1	TGGT1_268870	-0.132556
Cn2ACP1	BCC8	-0.247147
Cn2ACP1	TGGT1_277710	-0.2
Cn2ACP1	BCC11	0.0537805
Cn2ACP1	TGGT1_304650	1
Cn2ACP1	BCC10	-0.283904
Cn2ACP1	TGGT1_311880	1
Cn2ACP1	TSC3	-0.0122704
Cn2ACP1	TSC4	-0.278993
centrin	AAMT	1
centrin	AAP1	1
centrin	AAP2	1
centrin	AAP3	0.999995
centrin	AAP4	0.988418
centrin	AAP5	0.99998
centrin	TGGT1_319710	-0.2
centrin	BCC1	-0.280492
centrin	BCC2	-0.408273
centrin	BCC3	-0.262565
centrin	BCC4	-0.252735
centrin	BCC5	-0.394765
centrin	BCC6	-0.31394
centrin	BCC7	-0.349316
centrin	CDPK6	-0.374147
centrin	Cn2ACP1	1
centrin	centrin	1
centrin	Centrin2	1
centrin	centrin3	1
centrin	DHHC14	-0.295746
centrin	FIKK	-0.255927
centrin	HSP21	-0.218381
centrin	HSP29	-0.172924
centrin	IMC13	-0.290616
centrin	IMC14	-0.154091
centrin	IMC29	-0.266022
centrin	IMC5	-0.258152
centrin	IMC8	-0.2
centrin	IMC9	-0.347089
centrin	ISAP1	-0.2
centrin	MORN1	-0.2
centrin	TGGT1_285810	1
centrin	MyoJ	0.395598
centrin	BCC9	1
centrin	ICAP16	1
centrin	TGGT1_209200	-0.2
centrin	TGGT1_209880	-0.2
centrin	TgCENP-C	-0.2
centrin	TGGT1_214140	1
centrin	TGGT1_225270	-0.2
centrin	TGGT1_231840	1
centrin	TGGT1_234270	-0.2
centrin	TGGT1_253600	-0.2
centrin	TGGT1_257370	1
centrin	TGGT1_258450	-0.2
centrin	TGGT1_265770	-0.2
centrin	TGGT1_268870	-0.132556
centrin	BCC8	-0.247147
centrin	TGGT1_277710	-0.2
centrin	BCC11	0.0537805
centrin	TGGT1_304650	1
centrin	BCC10	-0.283904
centrin	TGGT1_311880	1
centrin	TSC3	-0.0122704
centrin	TSC4	-0.278993
Centrin2	AAMT	1
Centrin2	AAP1	1
Centrin2	AAP2	1
Centrin2	AAP3	0.999995
Centrin2	AAP4	0.988418
Centrin2	AAP5	0.99998
Centrin2	TGGT1_319710	-0.2
Centrin2	BCC1	-0.280492
Centrin2	BCC2	-0.408273
Centrin2	BCC3	-0.262565
Centrin2	BCC4	-0.252735
Centrin2	BCC5	-0.394765
Centrin2	BCC6	-0.31394
Centrin2	BCC7	-0.349316
Centrin2	CDPK6	-0.374147
Centrin2	Cn2ACP1	1
Centrin2	centrin	1
Centrin2	Centrin2	1
Centrin2	centrin3	1
Centrin2	DHHC14	-0.295746
Centrin2	FIKK	-0.255927
Centrin2	HSP21	-0.218381
Centrin2	HSP29	-0.172924
Centrin2	IMC13	-0.290616
Centrin2	IMC14	-0.154091
Centrin2	IMC29	-0.266022
Centrin2	IMC5	-0.258152
Centrin2	IMC8	-0.2
Centrin2	IMC9	-0.347089
Centrin2	ISAP1	-0.2
Centrin2	MORN1	-0.2
Centrin2	TGGT1_285810	1
Centrin2	MyoJ	0.395598
Centrin2	BCC9	1
Centrin2	ICAP16	1
Centrin2	TGGT1_209200	-0.2
Centrin2	TGGT1_209880	-0.2
Centrin2	TgCENP-C	-0.2
Centrin2	TGGT1_214140	1
Centrin2	TGGT1_225270	-0.2
Centrin2	TGGT1_231840	1
Centrin2	TGGT1_234270	-0.2
Centrin2	TGGT1_253600	-0.2
Centrin2	TGGT1_257370	1
Centrin2	TGGT1_258450	-0.2
Centrin2	TGGT1_265770	-0.2
Centrin2	TGGT1_268870	-0.132556
Centrin2	BCC8	-0.247147
Centrin2	TGGT1_277710	-0.2
Centrin2	BCC11	0.0537805
Centrin2	TGGT1_304650	1
Centrin2	BCC10	-0.283904
Centrin2	TGGT1_311880	1
Centrin2	TSC3	-0.0122704
Centrin2	TSC4	-0.278993
centrin3	AAMT	1
centrin3	AAP1	1
centrin3	AAP2	1
centrin3	AAP3	0.999995
centrin3	AAP4	0.988418
centrin3	AAP5	0.99998
centrin3	TGGT1_319710	-0.2
centrin3	BCC1	-0.280492
centrin3	BCC2	-0.408273
centrin3	BCC3	-0.262565
centrin3	BCC4	-0.252735
centrin3	BCC5	-0.394765
centrin3	BCC6	-0.31394
centrin3	BCC7	-0.349316
centrin3	CDPK6	-0.374147
centrin3	Cn2ACP1	1
centrin3	centrin	1
centrin3	Centrin2	1
centrin3	centrin3	1
centrin3	DHHC14	-0.295746
centrin3	FIKK	-0.255927
centrin3	HSP21	-0.218381
centrin3	HSP29	-0.172924
centrin3	IMC13	-0.290616
centrin3	IMC14	-0.154091
centrin3	IMC29	-0.266022
centrin3	IMC5	-0.258152
centrin3	IMC8	-0.2
centrin3	IMC9	-0.347089
centrin3	ISAP1	-0.2
centrin3	MORN1	-0.2
centrin3	TGGT1_285810	1
centrin3	MyoJ	0.395598
centrin3	BCC9	1
centrin3	ICAP16	1
centrin3	TGGT1_209200	-0.2
centrin3	TGGT1_209880	-0.2
centrin3	TgCENP-C	-0.2
centrin3	TGGT1_214140	1
centrin3	TGGT1_225270	-0.2
centrin3	TGGT1_231840	1
centrin3	TGGT1_234270	-0.2
centrin3	TGGT1_253600	-0.2
centrin3	TGGT1_257370	1
centrin3	TGGT1_258450	-0.2
centrin3	TGGT1_265770	-0.2
centrin3	TGGT1_268870	-0.132556
centrin3	BCC8	-0.247147
centrin3	TGGT1_277710	-0.2
centrin3	BCC11	0.0537805
centrin3	TGGT1_304650	1
centrin3	BCC10	-0.283904
centrin3	TGGT1_311880	1
centrin3	TSC3	-0.0122704
centrin3	TSC4	-0.278993
DHHC14	AAMT	-0.295746
DHHC14	AAP1	-0.295746
DHHC14	AAP2	-0.295746
DHHC14	AAP3	-0.29494
DHHC14	AAP4	-0.214834
DHHC14	AAP5	-0.294067
DHHC14	TGGT1_319710	-0.295746
DHHC14	BCC1	-0.55693
DHHC14	BCC2	0.509214
DHHC14	BCC3	0.822224
DHHC14	BCC4	-0.0904812
DHHC14	BCC5	0.174549
DHHC14	BCC6	0.190409
DHHC14	BCC7	0.17495
DHHC14	CDPK6	0.141774
DHHC14	Cn2ACP1	-0.295746
DHHC14	centrin	-0.295746
DHHC14	Centrin2	-0.295746
DHHC14	centrin3	-0.295746
DHHC14	DHHC14	1
DHHC14	FIKK	-0.0756894
DHHC14	HSP21	0.320792
DHHC14	HSP29	0.277881
DHHC14	IMC13	0.915481
DHHC14	IMC14	0.954769
DHHC14	IMC29	0.905631
DHHC14	IMC5	0.279403
DHHC14	IMC8	0.317255
DHHC14	IMC9	0.934816
DHHC14	ISAP1	0.317255
DHHC14	MORN1	-0.295746
DHHC14	TGGT1_285810	-0.295746
DHHC14	MyoJ	-0.689973
DHHC14	BCC9	-0.295746
DHHC14	ICAP16	-0.295746
DHHC14	TGGT1_209200	-0.295746
DHHC14	TGGT1_209880	-0.295746
DHHC14	TgCENP-C	-0.295746
DHHC14	TGGT1_214140	-0.295746
DHHC14	TGGT1_225270	-0.295746
DHHC14	TGGT1_231840	-0.295746
DHHC14	TGGT1_234270	-0.295746
DHHC14	TGGT1_253600	-0.295746
DHHC14	TGGT1_257370	-0.295746
DHHC14	TGGT1_258450	-0.295746
DHHC14	TGGT1_265770	-0.295746
DHHC14	TGGT1_268870	0.300306
DHHC14	BCC8	0.267621
DHHC14	TGGT1_277710	-0.295746
DHHC14	BCC11	0.0862745
DHHC14	TGGT1_304650	-0.295746
DHHC14	BCC10	0.214054
DHHC14	TGGT1_311880	-0.295746
DHHC14	TSC3	0.932365
DHHC14	TSC4	0.956721
FIKK	AAMT	-0.255927
FIKK	AAP1	-0.255927
FIKK	AAP2	-0.255927
FIKK	AAP3	-0.256883
FIKK	AAP4	-0.285852
FIKK	AAP5	-0.257912
FIKK	TGGT1_319710	0.966836
FIKK	BCC1	0.219879
FIKK	BCC2	0.201658
FIKK	BCC3	0.298936
FIKK	BCC4	0.999856
FIKK	BCC5	-0.0781312
FIKK	BCC6	0.962013
FIKK	BCC7	0.932025
FIKK	CDPK6	0.00415601
FIKK	Cn2ACP1	-0.255927
FIKK	centrin	-0.255927
FIKK	Centrin2	-0.255927
FIKK	centrin3	-0.255927
FIKK	DHHC14	-0.0756894
FIKK	FIKK	1
FIKK	HSP21	-0.176137
FIKK	HSP29	-0.225062
FIKK	IMC13	0.289242
FIKK	IMC14	0.093822
FIKK	IMC29	0.161516
FIKK	IMC5	-0.213968
FIKK	IMC8	-0.255927
FIKK	IMC9	0.25631
FIKK	ISAP1	-0.255927
FIKK	MORN1	0.966836
FIKK	TGGT1_285810	-0.255927
FIKK	MyoJ	0.652873
FIKK	BCC9	-0.255927
FIKK	ICAP16	-0.255927
FIKK	TGGT1_209200	0.966836
FIKK	TGGT1_209880	0.966836
FIKK	TgCENP-C	0.966836
FIKK	TGGT1_214140	-0.255927
FIKK	TGGT1_225270	0.966836
FIKK	TGGT1_231840	-0.255927
FIKK	TGGT1_234270	0.966836
FIKK	TGGT1_253600	0.966836
FIKK	TGGT1_257370	-0.255927
FIKK	TGGT1_258450	0.966836
FIKK	TGGT1_265770	0.966836
FIKK	TGGT1_268870	-0.276755
FIKK	BCC8	-0.170267
FIKK	TGGT1_277710	0.966836
FIKK	BCC11	-0.271879
FIKK	TGGT1_304650	-0.255927
FIKK	BCC10	-0.266032
FIKK	TGGT1_311880	-0.255927
FIKK	TSC3	0.0310542
FIKK	TSC4	0.0786486
HSP21	AAMT	-0.218381
HSP21	AAP1	-0.218381
HSP21	AAP2	-0.218381
HSP21	AAP3	-0.21541
HSP21	AAP4	-0.0738993
HSP21	AAP5	-0.212201
HSP21	TGGT1_319710	-0.123088
HSP21	BCC1	-0.220694
HSP21	BCC2	0.893067
HSP21	BCC3	-0.201804
HSP21	BCC4	-0.172972
HSP21	BCC5	0.883696
HSP21	BCC6	-0.152983
HSP21	BCC7	0.159332
HSP21	CDPK6	0.867206
HSP21	Cn2ACP1	-0.218381
HSP21	centrin	-0.218381
HSP21	Centrin2	-0.218381
HSP21	centrin3	-0.218381
HSP21	DHHC14	0.320792
HSP21	FIKK	-0.176137
HSP21	HSP21	1
HSP21	HSP29	0.996899
HSP21	IMC13	0.0783697
HSP21	IMC14	0.388441
HSP21	IMC29	-0.077221
HSP21	IMC5	0.989851
HSP21	IMC8	0.996613
HSP21	IMC9	0.122956
HSP21	ISAP1	0.996613
HSP21	MORN1	-0.123088
HSP21	TGGT1_285810	-0.218381
HSP21	MyoJ	-0.402142
HSP21	BCC9	-0.218381
HSP21	ICAP16	-0.218381
HSP21	TGGT1_209200	-0.123088
HSP21	TGGT1_209880	-0.123088
HSP21	TgCENP-C	-0.123088
HSP21	TGGT1_214140	-0.218381
HSP21	TGGT1_225270	-0.123088
HSP21	TGGT1_231840	-0.218381
HSP21	TGGT1_234270	-0.123088
HSP21	TGGT1_253600	-0.123088
HSP21	TGGT1_257370	-0.218381
HSP21	TGGT1_258450	-0.123088
HSP21	TGGT1_265770	-0.123088
HSP21	TGGT1_268870	0.992952
HSP21	BCC8	0.995322
HSP21	TGGT1_277710	-0.123088
HSP21	BCC11	0.945266
HSP21	TGGT1_304650	-0.218381
HSP21	BCC10	0.950299
HSP21	TGGT1_311880	-0.218381
HSP21	TSC3	0.101777
HSP21	TSC4	0.0515757
HSP29	AAMT	-0.172924
HSP29	AAP1	-0.172924
HSP29	AAP2	-0.172924
HSP29	AAP3	-0.169921
HSP29	AAP4	-0.0296708
HSP29	AAP5	-0.166679
HSP29	TGGT1_319710	-0.159622
HSP29	BCC1	-0.192128
HSP29	BCC2	0.863014
HSP29	BCC3	-0.257218
HSP29	BCC4	-0.221174
HSP29	BCC5	0.890524
HSP29	BCC6	-0.21242
HSP29	BCC7	0.103936
HSP29	CDPK6	0.872893
HSP29	Cn2ACP1	-0.172924
HSP29	centrin	-0.172924
HSP29	Centrin2	-0.172924
HSP29	centrin3	-0.172924
HSP29	DHHC14	0.277881
HSP29	FIKK	-0.225062
HSP29	HSP21	0.996899
HSP29	HSP29	1
HSP29	IMC13	0.0209393
HSP29	IMC14	0.343626
HSP29	IMC29	-0.12911
HSP29	IMC5	0.992903
HSP29	IMC8	0.997638
HSP29	IMC9	0.0655025
HSP29	ISAP1	0.997638
HSP29	MORN1	-0.159622
HSP29	TGGT1_285810	-0.172924
HSP29	MyoJ	-0.39376
HSP29	BCC9	-0.172924
HSP29	ICAP16	-0.172924
HSP29	TGGT1_209200	-0.159622
HSP29	TGGT1_209880	-0.159622
HSP29	TgCENP-C	-0.159622
HSP29	TGGT1_214140	-0.172924
HSP29	TGGT1_225270	-0.159622
HSP29	TGGT1_231840	-0.172924
HSP29	TGGT1_234270	-0.159622
HSP29	TGGT1_253600	-0.159622
HSP29	TGGT1_257370	-0.172924
HSP29	TGGT1_258450	-0.159622
HSP29	TGGT1_265770	-0.159622
HSP29	TGGT1_268870	0.997161
HSP29	BCC8	0.995702
HSP29	TGGT1_277710	-0.159622
HSP29	BCC11	0.959801
HSP29	TGGT1_304650	-0.172924
HSP29	BCC10	0.961935
HSP29	TGGT1_311880	-0.172924
HSP29	TSC3	0.0618597
HSP29	TSC4	0.00192786
IMC13	AAMT	-0.290616
IMC13	AAP1	-0.290616
IMC13	AAP2	-0.290616
IMC13	AAP3	-0.290645
IMC13	AAP4	-0.24452
IMC13	AAP5	-0.290673
IMC13	TGGT1_319710	0.0484359
IMC13	BCC1	-0.467828
IMC13	BCC2	0.409199
IMC13	BCC3	0.958598
IMC13	BCC4	0.273822
IMC13	BCC5	-0.026676
IMC13	BCC6	0.538552
IMC13	BCC7	0.456416
IMC13	CDPK6	-0.0269001
IMC13	Cn2ACP1	-0.290616
IMC13	centrin	-0.290616
IMC13	Centrin2	-0.290616
IMC13	centrin3	-0.290616
IMC13	DHHC14	0.915481
IMC13	FIKK	0.289242
IMC13	HSP21	0.0783697
IMC13	HSP29	0.0209393
IMC13	IMC13	1
IMC13	IMC14	0.92636
IMC13	IMC29	0.973342
IMC13	IMC5	0.0222937
IMC13	IMC8	0.0484359
IMC13	IMC9	0.996874
IMC13	ISAP1	0.0484359
IMC13	MORN1	0.0484359
IMC13	TGGT1_285810	-0.290616
IMC13	MyoJ	-0.377364
IMC13	BCC9	-0.290616
IMC13	ICAP16	-0.290616
IMC13	TGGT1_209200	0.0484359
IMC13	TGGT1_209880	0.0484359
IMC13	TgCENP-C	0.0484359
IMC13	TGGT1_214140	-0.290616
IMC13	TGGT1_225270	0.0484359
IMC13	TGGT1_231840	-0.290616
IMC13	TGGT1_234270	0.0484359
IMC13	TGGT1_253600	0.0484359
IMC13	TGGT1_257370	-0.290616
IMC13	TGGT1_258450	0.0484359
IMC13	TGGT1_265770	0.0484359
IMC13	TGGT1_268870	0.0287233
IMC13	BCC8	0.0254452
IMC13	TGGT1_277710	0.0484359
IMC13	BCC11	-0.167148
IMC13	TGGT1_304650	-0.290616
IMC13	BCC10	-0.0571977
IMC13	TGGT1_311880	-0.290616
IMC13	TSC3	0.93963
IMC13	TSC4	0.973134
IMC14	AAMT	-0.154091
IMC14	AAP1	-0.154091
IMC14	AAP2	-0.154091
IMC14	AAP3	-0.15304
IMC14	AAP4	-0.059992
IMC14	AAP5	-0.151903
IMC14	TGGT1_319710	-0.110583
IMC14	BCC1	-0.600687
IMC14	BCC2	0.609704
IMC14	BCC3	0.795776
IMC14	BCC4	0.0804206
IMC14	BCC5	0.206371
IMC14	BCC6	0.337729
IMC14	BCC7	0.358817
IMC14	CDPK6	0.197546
IMC14	Cn2ACP1	-0.154091
IMC14	centrin	-0.154091
IMC14	Centrin2	-0.154091
IMC14	centrin3	-0.154091
IMC14	DHHC14	0.954769
IMC14	FIKK	0.093822
IMC14	HSP21	0.388441
IMC14	HSP29	0.343626
IMC14	IMC13	0.92636
IMC14	IMC14	1
IMC14	IMC29	0.862911
IMC14	IMC5	0.326123
IMC14	IMC8	0.368007
IMC14	IMC9	0.930769
IMC14	ISAP1	0.368007
IMC14	MORN1	-0.110583
IMC14	TGGT1_285810	-0.154091
IMC14	MyoJ	-0.486081
IMC14	BCC9	-0.154091
IMC14	ICAP16	-0.154091
IMC14	TGGT1_209200	-0.110583
IMC14	TGGT1_209880	-0.110583
IMC14	TgCENP-C	-0.110583
IMC14	TGGT1_214140	-0.154091
IMC14	TGGT1_225270	-0.110583
IMC14	TGGT1_231840	-0.154091
IMC14	TGGT1_234270	-0.110583
IMC14	TGGT1_253600	-0.110583
IMC14	TGGT1_257370	-0.154091
IMC14	TGGT1_258450	-0.110583
IMC14	TGGT1_265770	-0.110583
IMC14	TGGT1_268870	0.36153
IMC14	BCC8	0.329438
IMC14	TGGT1_277710	-0.110583
IMC14	BCC11	0.187679
IMC14	TGGT1_304650	-0.154091
IMC14	BCC10	0.234753
IMC14	TGGT1_311880	-0.154091
IMC14	TSC3	0.947358
IMC14	TSC4	0.910617
IMC29	AAMT	-0.266022
IMC29	AAP1	-0.266022
IMC29	AAP2	-0.266022
IMC29	AAP3	-0.266478
IMC29	AAP4	-0.241876
IMC29	AAP5	-0.266967
IMC29	TGGT1_319710	-0.0934671
IMC29	BCC1	-0.459083
IMC29	BCC2	0.224881
IMC29	BCC3	0.984414
IMC29	BCC4	0.144891
IMC29	BCC5	-0.168968
IMC29	BCC6	0.4231
IMC29	BCC7	0.282988
IMC29	CDPK6	-0.182418
IMC29	Cn2ACP1	-0.266022
IMC29	centrin	-0.266022
IMC29	Centrin2	-0.266022
IMC29	centrin3	-0.266022
IMC29	DHHC14	0.905631
IMC29	FIKK	0.161516
IMC29	HSP21	-0.077221
IMC29	HSP29	-0.12911
IMC29	IMC13	0.973342
IMC29	IMC14	0.862911
IMC29	IMC29	1
IMC29	IMC5	-0.123234
IMC29	IMC8	-0.0934671
IMC29	IMC9	0.97059
IMC29	ISAP1	-0.0934671
IMC29	MORN1	-0.0934671
IMC29	TGGT1_285810	-0.266022
IMC29	MyoJ	-0.450687
IMC29	BCC9	-0.266022
IMC29	ICAP16	-0.266022
IMC29	TGGT1_209200	-0.0934671
IMC29	TGGT1_209880	-0.0934671
IMC29	TgCENP-C	-0.0934671
IMC29	TGGT1_214140	-0.266022
IMC29	TGGT1_225270	-0.0934671
IMC29	TGGT1_231840	-0.266022
IMC29	TGGT1_234270	-0.0934671
IMC29	TGGT1_253600	-0.0934671
IMC29	TGGT1_257370	-0.266022
IMC29	TGGT1_258450	-0.0934671
IMC29	TGGT1_265770	-0.0934671
IMC29	TGGT1_268870	-0.113112
IMC29	BCC8	-0.129922
IMC29	TGGT1_277710	-0.0934671
IMC29	BCC11	-0.316425
IMC29	TGGT1_304650	-0.266022
IMC29	BCC10	-0.185468
IMC29	TGGT1_311880	-0.266022
IMC29	TSC3	0.938056
IMC29	TSC4	0.989795
IMC5	AAMT	-0.258152
IMC5	AAP1	-0.258152
IMC5	AAP2	-0.258152
IMC5	AAP3	-0.255224
IMC5	AAP4	-0.118645
IMC5	AAP5	-0.252062
IMC5	TGGT1_319710	-0.150089
IMC5	BCC1	-0.0995205
IMC5	BCC2	0.87266
IMC5	BCC3	-0.249544
IMC5	BCC4	-0.21016
IMC5	BCC5	0.934282
IMC5	BCC6	-0.200837
IMC5	BCC7	0.113103
IMC5	CDPK6	0.915682
IMC5	Cn2ACP1	-0.258152
IMC5	centrin	-0.258152
IMC5	Centrin2	-0.258152
IMC5	centrin3	-0.258152
IMC5	DHHC14	0.279403
IMC5	FIKK	-0.213968
IMC5	HSP21	0.989851
IMC5	HSP29	0.992903
IMC5	IMC13	0.0222937
IMC5	IMC14	0.326123
IMC5	IMC29	-0.123234
IMC5	IMC5	1
IMC5	IMC8	0.990585
IMC5	IMC9	0.0724107
IMC5	ISAP1	0.990585
IMC5	MORN1	-0.150089
IMC5	TGGT1_285810	-0.258152
IMC5	MyoJ	-0.417152
IMC5	BCC9	-0.258152
IMC5	ICAP16	-0.258152
IMC5	TGGT1_209200	-0.150089
IMC5	TGGT1_209880	-0.150089
IMC5	TgCENP-C	-0.150089
IMC5	TGGT1_214140	-0.258152
IMC5	TGGT1_225270	-0.150089
IMC5	TGGT1_231840	-0.258152
IMC5	TGGT1_234270	-0.150089
IMC5	TGGT1_253600	-0.150089
IMC5	TGGT1_257370	-0.258152
IMC5	TGGT1_258450	-0.150089
IMC5	TGGT1_265770	-0.150089
IMC5	TGGT1_268870	0.984079
IMC5	BCC8	0.997593
IMC5	TGGT1_277710	-0.150089
IMC5	BCC11	0.928261
IMC5	TGGT1_304650	-0.258152
IMC5	BCC10	0.984822
IMC5	TGGT1_311880	-0.258152
IMC5	TSC3	0.0391164
IMC5	TSC4	0.00641701
IMC8	AAMT	-0.2
IMC8	AAP1	-0.2
IMC8	AAP2	-0.2
IMC8	AAP3	-0.197007
IMC8	AAP4	-0.0560595
IMC8	AAP5	-0.193774
IMC8	TGGT1_319710	-0.2
IMC8	BCC1	-0.228907
IMC8	BCC2	0.859663
IMC8	BCC3	-0.227029
IMC8	BCC4	-0.252735
IMC8	BCC5	0.876763
IMC8	BCC6	-0.231234
IMC8	BCC7	0.0783624
IMC8	CDPK6	0.853524
IMC8	Cn2ACP1	-0.2
IMC8	centrin	-0.2
IMC8	Centrin2	-0.2
IMC8	centrin3	-0.2
IMC8	DHHC14	0.317255
IMC8	FIKK	-0.255927
IMC8	HSP21	0.996613
IMC8	HSP29	0.997638
IMC8	IMC13	0.0484359
IMC8	IMC14	0.368007
IMC8	IMC29	-0.0934671
IMC8	IMC5	0.990585
IMC8	IMC8	1
IMC8	IMC9	0.0954494
IMC8	ISAP1	1
IMC8	MORN1	-0.2
IMC8	TGGT1_285810	-0.2
IMC8	MyoJ	-0.449929
IMC8	BCC9	-0.2
IMC8	ICAP16	-0.2
IMC8	TGGT1_209200	-0.2
IMC8	TGGT1_209880	-0.2
IMC8	TgCENP-C	-0.2
IMC8	TGGT1_214140	-0.2
IMC8	TGGT1_225270	-0.2
IMC8	TGGT1_231840	-0.2
IMC8	TGGT1_234270	-0.2
IMC8	TGGT1_253600	-0.2
IMC8	TGGT1_257370	-0.2
IMC8	TGGT1_258450	-0.2
IMC8	TGGT1_265770	-0.2
IMC8	TGGT1_268870	0.997661
IMC8	BCC8	0.992169
IMC8	TGGT1_277710	-0.2
IMC8	BCC11	0.950122
IMC8	TGGT1_304650	-0.2
IMC8	BCC10	0.956952
IMC8	TGGT1_311880	-0.2
IMC8	TSC3	0.0908006
IMC8	TSC4	0.0398562
IMC9	AAMT	-0.347089
IMC9	AAP1	-0.347089
IMC9	AAP2	-0.347089
IMC9	AAP3	-0.347006
IMC9	AAP4	-0.296082
IMC9	AAP5	-0.346913
IMC9	TGGT1_319710	0.0173544
IMC9	BCC1	-0.452718
IMC9	BCC2	0.444613
IMC9	BCC3	0.947048
IMC9	BCC4	0.240945
IMC9	BCC5	0.0270381
IMC9	BCC6	0.508636
IMC9	BCC7	0.438615
IMC9	CDPK6	0.0218128
IMC9	Cn2ACP1	-0.347089
IMC9	centrin	-0.347089
IMC9	Centrin2	-0.347089
IMC9	centrin3	-0.347089
IMC9	DHHC14	0.934816
IMC9	FIKK	0.25631
IMC9	HSP21	0.122956
IMC9	HSP29	0.0655025
IMC9	IMC13	0.996874
IMC9	IMC14	0.930769
IMC9	IMC29	0.97059
IMC9	IMC5	0.0724107
IMC9	IMC8	0.0954494
IMC9	IMC9	1
IMC9	ISAP1	0.0954494
IMC9	MORN1	0.0173544
IMC9	TGGT1_285810	-0.347089
IMC9	MyoJ	-0.4352
IMC9	BCC9	-0.347089
IMC9	ICAP16	-0.347089
IMC9	TGGT1_209200	0.0173544
IMC9	TGGT1_209880	0.0173544
IMC9	TgCENP-C	0.0173544
IMC9	TGGT1_214140	-0.347089
IMC9	TGGT1_225270	0.0173544
IMC9	TGGT1_231840	-0.347089
IMC9	TGGT1_234270	0.0173544
IMC9	TGGT1_253600	0.0173544
IMC9	TGGT1_257370	-0.347089
IMC9	TGGT1_258450	0.0173544
IMC9	TGGT1_265770	0.0173544
IMC9	TGGT1_268870	0.0723428
IMC9	BCC8	0.0727281
IMC9	TGGT1_277710	0.0173544
IMC9	BCC11	-0.135333
IMC9	TGGT1_304650	-0.347089
IMC9	BCC10	-0.0021237
IMC9	TGGT1_311880	-0.347089
IMC9	TSC3	0.93041
IMC9	TSC4	0.977787
ISAP1	AAMT	-0.2
ISAP1	AAP1	-0.2
ISAP1	AAP2	-0.2
ISAP1	AAP3	-0.197007
ISAP1	AAP4	-0.0560595
ISAP1	AAP5	-0.193774
ISAP1	TGGT1_319710	-0.2
ISAP1	BCC1	-0.228907
ISAP1	BCC2	0.859663
ISAP1	BCC3	-0.227029
ISAP1	BCC4	-0.252735
ISAP1	BCC5	0.876763
ISAP1	BCC6	-0.231234
ISAP1	BCC7	0.0783624
ISAP1	CDPK6	0.853524
ISAP1	Cn2ACP1	-0.2
ISAP1	centrin	-0.2
ISAP1	Centrin2	-0.2
ISAP1	centrin3	-0.2
ISAP1	DHHC14	0.317255
ISAP1	FIKK	-0.255927
ISAP1	HSP21	0.996613
ISAP1	HSP29	0.997638
ISAP1	IMC13	0.0484359
ISAP1	IMC14	0.368007
ISAP1	IMC29	-0.0934671
ISAP1	IMC5	0.990585
ISAP1	IMC8	1
ISAP1	IMC9	0.0954494
ISAP1	ISAP1	1
ISAP1	MORN1	-0.2
ISAP1	TGGT1_285810	-0.2
ISAP1	MyoJ	-0.449929
ISAP1	BCC9	-0.2
ISAP1	ICAP16	-0.2
ISAP1	TGGT1_209200	-0.2
ISAP1	TGGT1_209880	-0.2
ISAP1	TgCENP-C	-0.2
ISAP1	TGGT1_214140	-0.2
ISAP1	TGGT1_225270	-0.2
ISAP1	TGGT1_231840	-0.2
ISAP1	TGGT1_234270	-0.2
ISAP1	TGGT1_253600	-0.2
ISAP1	TGGT1_257370	-0.2
ISAP1	TGGT1_258450	-0.2
ISAP1	TGGT1_265770	-0.2
ISAP1	TGGT1_268870	0.997661
ISAP1	BCC8	0.992169
ISAP1	TGGT1_277710	-0.2
ISAP1	BCC11	0.950122
ISAP1	TGGT1_304650	-0.2
ISAP1	BCC10	0.956952
ISAP1	TGGT1_311880	-0.2
ISAP1	TSC3	0.0908006
ISAP1	TSC4	0.0398562
MORN1	AAMT	-0.2
MORN1	AAP1	-0.2
MORN1	AAP2	-0.2
MORN1	AAP3	-0.200747
MORN1	AAP4	-0.231319
MORN1	AAP5	-0.201551
MORN1	TGGT1_319710	1
MORN1	BCC1	0.332077
MORN1	BCC2	0.179385
MORN1	BCC3	0.0454059
MORN1	BCC4	0.971034
MORN1	BCC5	-0.00443556
MORN1	BCC6	0.86256
MORN1	BCC7	0.879015
MORN1	CDPK6	0.0818448
MORN1	Cn2ACP1	-0.2
MORN1	centrin	-0.2
MORN1	Centrin2	-0.2
MORN1	centrin3	-0.2
MORN1	DHHC14	-0.295746
MORN1	FIKK	0.966836
MORN1	HSP21	-0.123088
MORN1	HSP29	-0.159622
MORN1	IMC13	0.0484359
MORN1	IMC14	-0.110583
MORN1	IMC29	-0.0934671
MORN1	IMC5	-0.150089
MORN1	IMC8	-0.2
MORN1	IMC9	0.0173544
MORN1	ISAP1	-0.2
MORN1	MORN1	1
MORN1	TGGT1_285810	-0.2
MORN1	MyoJ	0.762332
MORN1	BCC9	-0.2
MORN1	ICAP16	-0.2
MORN1	TGGT1_209200	1
MORN1	TGGT1_209880	1
MORN1	TgCENP-C	1
MORN1	TGGT1_214140	-0.2
MORN1	TGGT1_225270	1
MORN1	TGGT1_231840	-0.2
MORN1	TGGT1_234270	1
MORN1	TGGT1_253600	1
MORN1	TGGT1_257370	-0.2
MORN1	TGGT1_258450	1
MORN1	TGGT1_265770	1
MORN1	TGGT1_268870	-0.216276
MORN1	BCC8	-0.103873
MORN1	TGGT1_277710	1
MORN1	BCC11	-0.161341
MORN1	TGGT1_304650	-0.2
MORN1	BCC10	-0.188453
MORN1	TGGT1_311880	-0.2
MORN1	TSC3	-0.203688
MORN1	TSC4	-0.170295
MyoJ	AAMT	0.395598
MyoJ	AAP1	0.395598
MyoJ	AAP2	0.395598
MyoJ	AAP3	0.39444
MyoJ	AAP4	0.325424
MyoJ	AAP5	0.393187
MyoJ	TGGT1_319710	0.762332
MyoJ	BCC1	0.374471
MyoJ	BCC2	-0.296705
MyoJ	BCC3	-0.305704
MyoJ	BCC4	0.661499
MyoJ	BCC5	-0.301888
MyoJ	BCC6	0.466742
MyoJ	BCC7	0.432467
MyoJ	CDPK6	-0.215189
MyoJ	Cn2ACP1	0.395598
MyoJ	centrin	0.395598
MyoJ	Centrin2	0.395598
MyoJ	centrin3	0.395598
MyoJ	DHHC14	-0.689973
MyoJ	FIKK	0.652873
MyoJ	HSP21	-0.402142
MyoJ	HSP29	-0.39376
MyoJ	IMC13	-0.377364
MyoJ	IMC14	-0.486081
MyoJ	IMC29	-0.450687
MyoJ	IMC5	-0.417152
MyoJ	IMC8	-0.449929
MyoJ	IMC9	-0.4352
MyoJ	ISAP1	-0.449929
MyoJ	MORN1	0.762332
MyoJ	TGGT1_285810	0.395598
MyoJ	MyoJ	1
MyoJ	BCC9	0.395598
MyoJ	ICAP16	0.395598
MyoJ	TGGT1_209200	0.762332
MyoJ	TGGT1_209880	0.762332
MyoJ	TgCENP-C	0.762332
MyoJ	TGGT1_214140	0.395598
MyoJ	TGGT1_225270	0.762332
MyoJ	TGGT1_231840	0.395598
MyoJ	TGGT1_234270	0.762332
MyoJ	TGGT1_253600	0.762332
MyoJ	TGGT1_257370	0.395598
MyoJ	TGGT1_258450	0.762332
MyoJ	TGGT1_265770	0.762332
MyoJ	TGGT1_268870	-0.427555
MyoJ	BCC8	-0.378476
MyoJ	TGGT1_277710	0.762332
MyoJ	BCC11	-0.241213
MyoJ	TGGT1_304650	0.395598
MyoJ	BCC10	-0.42227
MyoJ	TGGT1_311880	0.395598
MyoJ	TSC3	-0.453538
MyoJ	TSC4	-0.544279
TgCENP-C	AAMT	-0.2
TgCENP-C	AAP1	-0.2
TgCENP-C	AAP2	-0.2
TgCENP-C	AAP3	-0.200747
TgCENP-C	AAP4	-0.231319
TgCENP-C	AAP5	-0.201551
TgCENP-C	TGGT1_319710	1
TgCENP-C	BCC1	0.332077
TgCENP-C	BCC2	0.179385
TgCENP-C	BCC3	0.0454059
TgCENP-C	BCC4	0.971034
TgCENP-C	BCC5	-0.00443556
TgCENP-C	BCC6	0.86256
TgCENP-C	BCC7	0.879015
TgCENP-C	CDPK6	0.0818448
TgCENP-C	Cn2ACP1	-0.2
TgCENP-C	centrin	-0.2
TgCENP-C	Centrin2	-0.2
[truncated: 1,027 more rows]

## Sheet: Fig.S7
Gene conservation as shown in Heatmap, values represent % identity
	Alpha-Tubulin (TGME49_316400)	BCC0	BCC1	BCC2	BCC3	BCC4	BCC5	BCC6	BCC7	BCC8	BCC9	BCC10	BCC11
Toxoplasma_gondii	100	100	100	100	100	100	100	100	100	100	100	100	100
Hammondia_hammondi	100	84	94	90	84	84	86	83	81	90	96	25	87
Neospora_caninum	100	49	68	69	46	47	55	54	46	45	81	71	57
Besnoitia_besnoiti	100	55	49	43	28	34	52	44	37	30	69	54	41
Cytoisospora_suis	99	42	69	55	31	43	52	52	75	39	62	69	35
Sarcocystis_neurona	99	0	41	43	0	0	35	0	63	46	48	56	25
Eimeria_maxima	99	0	0	56	0	32	37	47	49	0	35	44	0
Eimeria_acervulina	99	0	0	56	0	32	36	53	45	0	37	40	0
Eimeria_brunetti	99	0	34	59	0	31	38	0	49	0	36	43	0
Eimeria_tenella	98	0	40	62	0	33	46	57	46	0	42	44	0
Eimeria_necatrix	98	0	0	61	0	33	36	57	45	0	42	44	0
Cyclospora_cayetanensis	98	0	0	59	0	29	39	44	48	0	41	43	0
Plasmodium_berghei	96	0	0	44	0	0	39	0	0	0	25	0	0
Plasmodium_vivax	96	0	0	44	0	0	39	0	0	0	25	0	0
Plasmodium_falciparum	94	0	0	44	0	0	39	0	0	0	0	0	0
Theileria_annulata	86	0	0	39	0	0	39	0	0	0	24	0	0
Babesia_microti	80	0	0	42	0	0	33	0	0	0	21	0	0
Babesia_bigemina	93	0	0	48	0	0	37	0	0	0	28	0	0
Babesia_divergens	94	0	0	43	0	0	38	0	0	0	24	0	0
Babesia_bovis	93	0	0	47	0	0	39	0	0	0	26	0	0
Cryptosporidium_parvum	89	0	0	39	0	0	26	0	0	0	24	0	0
Gregarina_niphandrodes	69	0	0	32	0	0	38	0	0	0	30	0	0
